# Supplementary material for: The normal human lymph node cell classification and landscape defined by high-dimensional spatial proteomics
Source: PLoS One. 2026 Apr 21;21(4):e0346693. doi: 10.1371/journal.pone.0346693 (PMC13099103; doi:10.1371/journal.pone.0346693)
Supplement: S1 Table — (XLSX) [file pone.0346693.s002.xlsx]

## Sheet: Table S1
Patient and sample metadata				The table contains an identifying UPN number, age, sex, ethnicity, site, LN diameter, clinicopathologic diagnosis in short, links to whole slides and TMA H&E images in an external site.
UPN	Age	sex	ethnic	Site	UBERON	long (cm)	short (cm)	Clinicopath. diagnosis short	WSI	add'l	Set	TMA	link	link	link
UPN26	20	M	unknown	proximal deep inguinal lymph node	0015895	1.56	1.09	DC expansion	https://ndpserve.medicina.unimib.it/ndp/serve/view?objectid=1CB6E52B-82CC-46AA-8280-7043A3955956	IHC	Set2	17T4/5	17T4	17T5
UPN29	44	F	south America	proximal deep inguinal lymph node	0015895	1.67	0.834	DC expansion	https://ndpserve.medicina.unimib.it/ndp/serve/view?objectid=2C6B7E5F-8389-4F02-8CB6-91CFF906D12F	IHC	Set2	17T4/5	17T4	17T5
UPN30	25	M	asian	proximal deep inguinal lymph node	0015895	2.23	0.626	immune reaction (enteritis)	https://ndpserve.medicina.unimib.it/ndp/serve/view?objectid=7C09F1A8-946F-4CEB-ACCE-6C3A78944A8D	-	Set2	17T4/5	17T4	17T5
UPN31	45	F	central european	axillary lymph node	0001097	1.46	0.864	DC expansion (incidental)	https://ndpserve.medicina.unimib.it/ndp/serve/view?objectid=5C554DE0-3686-4828-B5CD-D5C09F6855C0	-	Set2	17T4/5	17T4	17T5
UPN32	74	M	central european	proximal deep inguinal lymph node	0015895	1.4	0.978	DC expansion (cutaneous d)	https://ndpserve.medicina.unimib.it/ndp/serve/view?objectid=D11B900A-1456-4E20-B3E1-D77D79CB0D6F	IHC	Set2	17T4/5	17T4	17T5
UPN33	47	M	central european	cervical lymph node	0002429	1.88	1.09	DC expansion	https://ndpserve.medicina.unimib.it/ndp/serve/view?objectid=D0DE5677-5D2A-40AA-B09B-C7A508D53511	IHC	Set2	17T4/5	17T4	17T5
UPN104	55	F	central european	axillary lymph node	0001097	1.18	0.682	variations of normal LN (sentLN)	https://ndpserve.medicina.unimib.it/ndp/serve/view?objectid=AB991268-D0BE-4E79-ACA1-C1B29DABA09E	https://ndpserve.medicina.unimib.it/ndp/serve/view?objectid=35E1715A-40AB-42D9-95EB-D242B2846026	Set1	Set1
UPN105	48	F	central european	axillary lymph node	0001097	1.19	0.7	variations of normal LN (sentLN)	https://ndpserve.medicina.unimib.it/ndp/serve/view?objectid=98EEA5BB-55EA-46B5-8F7A-AC7B186C64DE	https://ndpserve.medicina.unimib.it/ndp/serve/view?objectid=C680E00B-3E42-4C11-91B0-B63D0F56EE21	Set1	Set1
UPN106	62	F	asian	proximal deep inguinal lymph node	0015895	1.28	1.03	variations of normal LN (sentLN)	https://ndpserve.medicina.unimib.it/ndp/serve/view?objectid=50A40108-1EEF-4764-B44C-187D514AF6C6	https://ndpserve.medicina.unimib.it/ndp/serve/view?objectid=BEE30A6F-FC1C-4B95-89F1-7A65A8BF6B03	Set1	Set1
UPN107	55	F	central european	axillary lymph node	0001097	0.932	0.748	variations of normal LN (sentLN)	https://ndpserve.medicina.unimib.it/ndp/serve/view?objectid=BE18A696-934C-4809-B766-C585A32FAF08	-	Set6	Set6
UPN108	71	F	central european	proximal deep inguinal lymph node	0015895	0.785	0.611	variations of normal LN (sentLN)	https://ndpserve.medicina.unimib.it/ndp/serve/view?objectid=69A5121A-488D-4D2B-BCBE-7A51546FADA5	-	Set6	Set6
UPN109	53	F	central european	axillary lymph node	0001097	2.13	1.41	variations of normal LN (sentLN)	https://ndpserve.medicina.unimib.it/ndp/serve/view?objectid=213809BC-07C9-4088-8319-46B2059B37C7https://ndpserve.medicina.unimib.it/ndp/serve/view?objectid=213809BC-07C9-4088-8319-46B2059B37C7	-	Set6	Set6
UPN134	54	F	east european	cervical lymph node	0002429	2	1.12	paracortical expansion (incidental)	https://ndpserve.medicina.unimib.it/ndp/serve/view?objectid=039A04CF-37CC-41D3-9D01-7AFDF89B64EA	-	Set2	17T4/5	17T4	17T5
UPN136	57	M	central european	inguinal lymph node	0001542	1.77	0.733	paracortical expansion (colitis)	https://ndpserve.medicina.unimib.it/ndp/serve/view?objectid=4EDF5E7C-4050-4836-A46E-9EE75CC89E93	IHC	Set2	17T4/5	17T4	17T5
UPN137	75	M	central european	proximal deep inguinal lymph node	0015895	3.4	1.45	paracortical expansion (incidental)	https://ndpserve.medicina.unimib.it/ndp/serve/view?objectid=94CB297C-C584-40A6-BF13-54DB5B55704F	-	Set2	17T4/5	17T4	17T5
UPN140	82	M	central european	axillary lymph node	0001097	2.52	1.83	paracortical expansion (incidental)	https://ndpserve.medicina.unimib.it/ndp/serve/view?objectid=7821C558-86BE-4EF3-A6C1-EACA499DBCC0	various	Set2	17T4/5	17T4	17T5
UPN141	32	F	central european	cervical lymph node	0002429	1	0.507	paracortical expansion	https://ndpserve.medicina.unimib.it/ndp/serve/view?objectid=FFB54D17-2241-4F39-A1DF-539213813EFF	IHC	Set2	17T4/5	17T4	17T5
UPN142	13	M	central european	supraclavicular lymph node	0035279	1.78	1.49	paracortical expansion (infectious)	https://ndpserve.medicina.unimib.it/ndp/serve/view?objectid=E4862F1F-62A1-4167-A542-7EEA3D3C9C74	IHC	Set2	17T4/5	17T4	17T5
UPN143	5	F	unknown	axillary lymph node	0001097	2.12	0.765	paracortical expansion	https://ndpserve.medicina.unimib.it/ndp/serve/view?objectid=C4A44092-C10B-4E3B-9993-748CDC29C8B9	Zstack	Set2	13T64/17T4/5	13T64	17T4	17T5
		Link to the WSI database
			tiny.cc/LNproject
	body site
		7	axillary lymph node
		3	cervical lymph node
		1	inguinal lymph node
		7	proximal deep inguinal lymph node
		1	supraclavicular lymph node
	LN size (short diameter)		0,98 cm ± 0,35	range: 0,51-1,83
	Whole LN size (short diameter)		0,87 cm ± 0,28	range: 0,62-1,41
	LN size (long diameter)		1,7 cm ± 0,62	range: 0,79-3,4
	Whole LN size (long diameter)		1,25 cm ± 0,43	range: 0,79-2,13
	sex	8	M
		11	F
	LEGEND:
	UPN		Unique Patient's Number
	Age		Chronological Age
	sex		sex
	ethnic		Ethnic group
	Site		Site of LN escission
	size cm.		largest diameter
	Clinicopath. diagnosis short		Clinicaal/pathologic diagnosis
	WSI		Llink to Whole Slide Image
	add'l		additional links
	Set		Staining set
	TMA		Tissue MicorArray identifier
	link		links to TMA images
