# Supplementary material for: The normal human lymph node cell classification and landscape defined by high-dimensional spatial proteomics
Source: PLoS One. 2026 Apr 21;21(4):e0346693. doi: 10.1371/journal.pone.0346693 (PMC13099103; doi:10.1371/journal.pone.0346693)
Supplement: S2 Table — (XLSX) [file pone.0346693.s003.xlsx]

## Sheet: Table S2
Primary and secondary antibodies				The table lists antibody and target names, clone and species, manufacturer, lot, RRID number, fluorescence channel and round number, specification about distribution, subcellular location, links to HGNC protein and Human Protein Atlas.
Ab target	Ab name	Clone	Species	Source	RRID	lot	Fluo	Chn	Run N	Location	Abundance	Significance	Pref distr	comment	Link a NDPserve	Hyperlink	HGNC	link HPA	Target label	HGNC name
AF	AF			#N/A	N/A	N/A	scrambled	AF	all	Cytopl	Frequent	Autofluorescence	many	used for w-w/o AF experiments								Legend
AID	AID/AIDb	MAID-2	Rat	Thermo	10669583	2003075	Cy5	C04	25	N+Cyt	Frequent	Activation	B cells	mainly B cells	https://ndpserve.medicina.unimib.it/ndp/serve/view?objectid=A954091B-8898-48A5-BA84-BC239C90D192	AID/AIDb	https://www.genenames.org/tools/search/#!/?query=AICDA		Q9GZX7	AICDA		Activation	cell activation, generic
AXL	AXL/Axl	C89E7	Rb	CST	11217435	006	TRI	C03	26	Mem	Frequent	DC subpop	Macs > cDC	DC + macrophages	https://ndpserve.medicina.unimib.it/ndp/serve/view?objectid=071E3A99-7479-4FBD-BA40-12264183C867	AXL/Axl	https://www.genenames.org/tools/search/#!/?query=AXL		P30530	AXL		apoptosis	involved in apoptosis control
BCL-2	bcl2/BCL-2/BCL2	Bcl-2-100	IgG1	Merck Sigma Aldrich	258541	lot.022M4805	FITC/Cy5	C02	20/30	Cytopl	Abundant	apoptosis	many				https://www.genenames.org/tools/search/#!/?query=BCL2	https://www.proteinatlas.org/ENSG00000171791-BCL2/tissue	P10415	BCL2		Autofluorescence	tissue multichannel autofluorescence
BCL6	BCL6	D-8	IgG3	SCBT	2063455	K2916	TRI	C03	5	Nuclear TF	Focal	TF: B, T + cDC1	many				https://www.genenames.org/tools/search/#!/?query=BCL6	https://www.proteinatlas.org/ENSG00000113916-BCL6/tissue	P41182	BCL6		B + cDC2	B cells + classic Dendritic cells type 2
CD1A	CD1A	O10	IgG1	SCBT	626957	B0416	FITC	C02	14	Mem	Focal	cDC2	cDC				https://www.genenames.org/tools/search/#!/?query=CD1A	https://www.proteinatlas.org/ENSG00000158477-CD1A/tissue	P06126	CD1A		B cells	B cells; all or subpopulations
CD1c	CD1c	UMAB46	IgG1	Origene	2629056	UM500042	TRI	C03	4	Mem	Abundant	B + cDC2	B > cDC				https://www.genenames.org/tools/search/#!/?query=CD1c		P29017	CD1c		cDC1	classic Dendritic cells type 1
CD3e	CD3/CD3e	CD3-12	Rat	SCBT	1120361	B2613	Cy5	C04	1/1bis	Mem	Abundant	T cells	T cells				https://www.genenames.org/tools/search/#!/?query=CD3E	https://www.proteinatlas.org/ENSG00000198851-CD3E/tissue	P07766	CD3E		Checkpoint	molecules involved in immune checkpoint control
CD4	CD4	EPR6855	Rb	Abcam/Epitomics	2819211	GR3215096	Cy5	C04	5	Mem	Abundant	T subs	many	T + Macs			https://www.genenames.org/tools/search/#!/?query=CD4	https://www.proteinatlas.org/ENSG00000010610-CD4/tissue	P01730	CD4		DC subpop	supopulation of Dendritic cells
CD5	CD5/CD5reg	CD5/54/F6	IgG1	SCBT	395754	0	FITC	C02	23	Mem	Abundant	T subs	T cells				https://www.genenames.org/tools/search/#!/?query=CD5	https://www.proteinatlas.org/ENSG00000110448-CD5/tissue	P06127	CD5		DR invariant	HLA-DR invariant chain (same cell distr. As DR)
CD7	CD7	SP94	Rb	Merck Sigma Aldrich	N/A	GR33578993	BV	C01	14	Mem	Abundant	T subs	T cells				https://www.genenames.org/tools/search/#!/?query=CD7	https://www.proteinatlas.org/ENSG00000173762-CD7/tissue	P09564	CD7		DZ, fhT	Germinal Center Dark zone and Follicular Helper T cells
CD8	CD8	C8/144B	IgG1	SCBT	1120718	D0708	FITC	C02	3/3bis	Mem	Abundant	T subs	T cells				https://www.genenames.org/tools/search/#!/?query=CD8A	https://www.proteinatlas.org/ENSG00000153563-CD8A/tissue	P01732	CD8A		EBV	Epstein Barr virus component
CD10	CD10	NCL-CD10-L-270	IgG1	Leica-Microystem/ Novocastra	442048	6037541	FITC	C02	29	Mem	Focal	B cells	B > granulocytes	+neutrophils			https://www.genenames.org/tools/search/#!/?query=MME	https://www.proteinatlas.org/ENSG00000196549-MME/tissue	P08473	MME		EBV, lytic replication	EBV lytic replication
CD11c	CD11c	B-6	IgG1	SCBT	626859	I3011	TRI	C03	25	Mem	Abundant	MonoMac	Macs > B		https://ndpserve.medicina.unimib.it/ndp/serve/view?objectid=E426C62C-E073-4370-B023-C80862681157	CD11c	https://www.genenames.org/tools/search/#!/?query=ITGAX	https://www.proteinatlas.org/ENSG00000140678-ITGAX/tissue	P20702	ITGAX		Ectopic GC	ectopic Germinal Centers
CD14	CD14	HPA002127	Rb	Merck Sigma Aldrich	1078440	lot.A113974	BV	C01	6	Mem	Abundant	MonoMac	MonoMacs		https://ndpserve.medicina.unimib.it/ndp/serve/view?objectid=BF0665E1-BC35-4EC3-B6BC-38F490B94200	CD14	https://www.genenames.org/tools/search/#!/?query=CD14	https://www.proteinatlas.org/ENSG00000170458-CD14/tissue	P08571	CD14		Endo, Macs	Endothelium + Macrophages subpop.
CD16	CD16	2H7	IgG2a	Leica-Microystem/ Novocastra	563508	6053605	FITC	C02	5	Mem	Rare	MonoMac	Macs > NK	+neutrophils			https://www.genenames.org/tools/search/#!/?query=FCGR3A	https://www.proteinatlas.org/ENSG00000203747-FCGR3A/tissue	P08637	FCGR3A		Endothelium	Endothelium
CD20	CD20	L26	IgG2a	SCBT	782024	D1713	FITC	C02	16	Mem	Abundant	B cells	B cells				https://www.genenames.org/tools/search/#!/?query=MS4A1	https://www.proteinatlas.org/ENSG00000156738-MS4A1/tissue	P11836	MS4A1		FDC	Follicular Dendritic cells in Germinal Centers
CD21	CD21	A3 + 2G9	IgG2a + G2b	Thermo + SCBT	N/A + 442056	L2915 + TD2558861A	TRI	C03	19	Mem	Frequent	FDC	B cells > FDC				https://www.genenames.org/tools/search/#!/?query=CR2	https://www.proteinatlas.org/ENSG00000117322-CR2/tissue	P20023	CR2		HEV	High endothelial venules
CD22	CD22	SP104	Rb	Merck Sigma Aldrich	N/A	lot: 151006C	BV	C01	7bis	Mem	Abundant	B cells	B cells				https://www.genenames.org/tools/search/#!/?query=CD22	https://www.proteinatlas.org/ENSG00000012124-CD22/tissue	P20273	CD22		HHV8	Kaposi sarcoma herpesvirus
CD23	CD23	UMAB101	IgG2a	Origene	2629143	W001	BV	C01	15	Mem	Focal	B cells + MonoMac	B cells > FDC	B + FDC			https://www.genenames.org/tools/search/#!/?query=FCER2	https://www.proteinatlas.org/ENSG00000104921-FCER2/tissue	P06734	FCER2		HIV	Human Immunodeficiency virus
CD25	CD25	EPR6452	Rb Mab	Abcam/Epitomics	N/A	Gr280865-12	FITC	C02	28	Mem	Rare	Activation		Activation	https://ndpserve.medicina.unimib.it/ndp/serve/view?objectid=4EB18C9F-2924-4E3C-902D-13994F80D39E	CD25	https://www.genenames.org/tools/search/#!/?query=IL2RA	https://www.proteinatlas.org/ENSG00000134460-IL2RA/tissue	P01589	IL2RA		IFNgamma signal	Inferferon gamma signaling
CD27	CD27/ TNFRSF7	EPR8569	Rb	Abcam/Epitomics	11155136	0	BV	C01	13	Mem	Frequent	T + memory B	T > B mem				https://www.genenames.org/tools/search/#!/?query=CD27	https://www.proteinatlas.org/ENSG00000139193-CD27/tissue	P26842	CD27		ILC3	innate lymphoid cells type 3
CD30v	CD30/CD30c/CD30v	E4L4I	Rb	CST	2799462	1	FITC	C02	32	Mem	Rare	Activation	B cells	Activation			https://www.genenames.org/tools/search/#!/?query=TNFRSF8	https://www.proteinatlas.org/ENSG00000120949-TNFRSF8/tissue	P28908	TNFRSF8		Mac, inflDC	Macrophages + inflammatory dendritic cells
CD31	CD31/PECAM-1	JC70	IgG1	SCBT	629040	D1913	Cy5	C04	16	Mem	Abundant	Endothelium + others	Endo	Endoth + macs			https://www.genenames.org/tools/search/#!/?query=PECAM1	https://www.proteinatlas.org/ENSG00000261371-PECAM1/tissue	P16284	PECAM1		Macs	Macrophages
CD32abc	CD32/CD32 a,b,c/CD32abc	B-4	IgG2b	SCBT	2103735	G0616	BV	C01	8	Mem	Abundant			T subs + multiple			https://www.genenames.org/tools/search/#!/?query=FCGR2A	https://www.proteinatlas.org/ENSG00000143226-FCGR2A/tissue	P12318	FCGR2A		mast cells, inflm DC	Mast cells and inflammatory dendritic cells
CD34	CD34	43A1	IgG3	SCBT	631133	A1212	Cy5	C04	9	Mem	Abundant	Endothelium	Endo > stroma				https://www.genenames.org/tools/search/#!/?query=CD34	https://www.proteinatlas.org/ENSG00000174059-CD34/tissue	P28906	CD34		Melanoma panel	used for a melanoma study
CD45+43	CD45+43/CD4543	35-Z6 + PD7/26	IgG1	SCBT	627074 + 629104	G1017 + I2106	FITC	C02	17	Mem	Abundant	pan leuko	many				https://www.genenames.org/tools/search/#!/?query=PTPRC	https://www.proteinatlas.org/ENSG00000081237-PTPRC/tissue	P08575	PTPRC		MonoMac	Monocytes and macrophages
CD45RB	CD45RB	MEM55	IgG1	SCBT	N/A	G0606	Cy5	C04	33	Mem	Abundant	T + memory B	many				https://www.genenames.org/tools/search/#!/?query=PTPRC	https://www.proteinatlas.org/ENSG00000081237-PTPRC/tissue	P08575	PTPRC		NFkB	intracellular signaling
CD56	CD56	123C3.D5	IgG1	SCBT	627127	F1615	TRI	C03	13	Mem	Focal	NK	NK				https://www.genenames.org/tools/search/#!/?query=NCAM1	https://www.proteinatlas.org/ENSG00000149294-NCAM1/tissue	P13591	NCAM1		NK	natural killer cells
CD64	CD64/FCGR1A	OTI3D3	IgG1	Origene	2623718	F001	Cy5	C04	19	Mem	Abundant	MonoMac	MonoMacs		https://ndpserve.medicina.unimib.it/ndp/serve/view?objectid=46C7641A-BF3E-4CD8-BE12-D0D89C6A8B9A	CD64/FCGR1A	https://www.genenames.org/tools/search/#!/?query=FCGR1A		P12314	FCGR1A		pan leuko	all leukocytes
CD68	CD68	PGM1	IgG3	Dako	10979558	TE2568342C	Cy5	C04	4	Mem	Abundant	MonoMac	Macs > pDC	+ PDC			https://www.genenames.org/tools/search/#!/?query=CD68	https://www.proteinatlas.org/ENSG00000129226-CD68/tissue	P34810	CD68		pDC	plasmacytoid dendritic cells
CD69	CD69	HPA050525	Rb	Merck Sigma Aldrich	#N/A	#N/A	BV/TRI	C01	4/10/10bis	Mem	Abundant	T Activation	many				https://www.genenames.org/tools/search/#!/?query=CD69	https://www.proteinatlas.org/ENSG00000110848-CD69/tissue	Q07108	CD69		Plasmacells	mature, Ig secreting B cells
CD74	CD74	UMAB231	IgG1	Origene	N/A	A001	TRI	C03	18	Cytopl	Abundant	DR invariant	many				https://www.genenames.org/tools/search/#!/?query=CD74	https://www.proteinatlas.org/ENSG00000019582-CD74/tissue	P04233	CD74		pre-DC, pDC	immature classic Dendritic cells, plasmacytoid Dendritic cells
CD79a	CD79a	JCB117	IgG1	SCBT	1120686	C2408	Cy5	C04	24	Mem	Abundant	B cells	B cells				https://www.genenames.org/tools/search/#!/?query=CD79A	https://www.proteinatlas.org/ENSG00000105369-CD79A/tissue	P11912	CD79A		progenitors	immature cells
CD83	CD83	F-5	IgG2b	SCBT	0	0	BV	C01	5	Mem	Focal		many		https://ndpserve.medicina.unimib.it/ndp/serve/view?objectid=D5503141-D335-4C00-ACDC-F40184C7C51F	CD83	https://www.genenames.org/tools/search/#!/?query=CD83	https://www.proteinatlas.org/ENSG00000112149-CD83/tissue	Q01151	CD83		Proliferation	proliferating cells
CD86	CD86 / B7-2	AF-141-SP	Goat	R&D	#N/A	#N/A	FITC/TRIC	C02	7/7bis	Mem	Focal	Checkpoint	many				https://www.genenames.org/tools/search/#!/?query=CD86	https://www.proteinatlas.org/ENSG00000114013-CD86/tissue	P42081	CD86		quiescent	non-proliferating cells
CD103	CD103	EP206	Rb	Merck Sigma Aldrich	2884943	56337	FITC	C02	30	Mem	Focal	T subs	T cells	+ endothelium	https://ndpserve.medicina.unimib.it/ndp/serve/view?objectid=0BE7A306-7A20-41DC-A5B5-41C724423998	CD103	https://www.genenames.org/tools/search/#!/?query=ITGAE	https://www.proteinatlas.org/ENSG00000083457-ITGAE/tissue	P38570	ITGAE		Stromal cells	various types of stromal cells
CD123	CD123/CD123a/CD123b	NCL-L-CD123	IgG2b	Leica-Microystem/ Novocastra	10555271	6040761	Cy5	C04	3bis	Mem	Focal	pre-DC, pDC	pDC + Endo				https://www.genenames.org/tools/search/#!/?query=IL3RA	https://www.proteinatlas.org/ENSG00000185291-IL3RA/tissue	P26951	IL3RA		T + memory B	T cells and memory B cells
CD127	CD127	IL7R/2751	moIgG2c	LsBio (Space)	N/A	186947	TRI	C03	34	Mem	Rare	Activation			https://ndpserve.medicina.unimib.it/ndp/serve/view?objectid=0C2F02D8-2A4C-4DFA-A32D-4D63914357B4	CD127	https://www.genenames.org/tools/search/#!/?query=IL7R		P16871	IL7R		T Activation	activated T cells
CD137	CD137/CD137 4-1BB/TNFRSF9	BBK-2	IgG1	SCBT	781926	H1915	Cy5	C04	8	Mem	Rare	Checkpoint	many				https://www.genenames.org/tools/search/#!/?query=TNFRSF9		Q07011	TNFRSF9		T cells	all T cells
CD141	CD141	EPR4051	Rb	Abcam/Epitomics	2201805	GR254502-6	TRI	C03	3/3bis	Mem	Abundant	cDC1		+ endothelium			https://www.genenames.org/tools/search/#!/?query=THBD	https://www.proteinatlas.org/ENSG00000178726-THBD/tissue	P07204	THBD		T subs	subpopulation of T cells
CD163	CD163	10D6	IgG1	Thermo	626933	0	FITC	C02	15	Mem	Abundant	MonoMac	MonoMacs	+ endothelium			https://www.genenames.org/tools/search/#!/?query=CD163	https://www.proteinatlas.org/ENSG00000177575-CD163/tissue	Q86VB7	CD163		T, NK	T cells and natural killer cells
CD206	CD206	# 685645	IgG2b	R&D	10890782	CEZR021807B	BV	C01	26	Mem	Frequent	MonoMac	MonoMacs		https://ndpserve.medicina.unimib.it/ndp/serve/view?objectid=D9847F5B-7A56-48CA-80F1-0716FAB18501	CD206	https://www.genenames.org/tools/search/#!/?query=MRC1	https://www.proteinatlas.org/ENSG00000260314-MRC1/tissue	P22897	MRC1		TF	transcription factor
CD207	CD207lang/Langerin / CD207	HPA011216	Rb	Merck Sigma Aldrich	#N/A	#N/A	FITC	C02	21	Cytopl	Rare	cDC2	cDC				https://www.genenames.org/tools/search/#!/?query=CD207	https://www.proteinatlas.org/ENSG00000116031-CD207/tissue	Q9UJ71	CD207		TF: B cells	B cell TF
CD248	CD248	B1/35	IgG1	BD Pharmingen	11212259	7179812	TRI	C03	12	Mem	Frequent	Stromal cells	Stromal cells				https://www.genenames.org/tools/search/#!/?query=CD248	https://www.proteinatlas.org/ENSG00000174807-CD248/tissue	Q9HCU0	CD248		TF: B cells, Myeloid	B cell and myeloid TF
CD303	CD303/BDCA2	124b3.13/AF1376-SP	IgG1/Rb	Dendritics/Merck Sigma Aldrich	1149764/10601259	DDX0043-069/F104992	FITC/TRIC	C02	11/23	Mem	Focal	pDC	pDC		https://ndpserve.medicina.unimib.it/ndp/serve/view?objectid=398EF4E7-19FF-40B6-81B4-D92FEC5C3A59	CD303/BDCA2	https://www.genenames.org/tools/search/#!/?query=CLEC4C	https://www.proteinatlas.org/ENSG00000198178-CLEC4C/tissue	Q8WTT0	CLEC4C		TF: B, T + cDC1	B, T cells, classic Dendritic cells TF
CDKN1B	CDKN1B/p27	#341116	IgG1	R&D	2077989	CAQF011905A	TRI	C03	21	N+Cyt	Abundant	quiescent	many				https://www.genenames.org/tools/search/#!/?query=CDKN1B	https://www.proteinatlas.org/ENSG00000111276-CDKN1B/tissue	P46527	CDKN1B		TF: T cells	T cell TF
CLEC10A	CLEC10A / CD301	HPA021937	Rb	Merck Sigma Aldrich	#N/A	#N/A	BV	C01	18	Cytopl	Rare	cDC2	many				https://www.genenames.org/tools/search/#!/?query=CLEC10A	https://www.proteinatlas.org/ENSG00000132514-CLEC10A/tissue	Q8IUN9	CLEC10A
CLEC9A	CLEC9A / CD370	AF6049-SP	goat	R&D	#N/A	#N/A	FITC	C02	18	Cytopl	Rare	cDC1	many				https://www.genenames.org/tools/search/#!/?query=CLEC9A		Q6UXN8	CLEC9A		Abundant	predominant cell type
cMAF	cMAF/C-MAF	M-153	Rb	SCBT	638562		TRI	C03	20	Nuclear TF	Frequent	MonoMac	MonoMacs				https://www.genenames.org/tools/search/#!/?query=MAF		O75444	MAF		Frequent	very well represented
CXCL13	CXCL13/CXCL13a/CXCL13b	AF801-SP	Gt	R&D	#N/A	#N/A	FITC/TRITC	C02	1bis/28	Cytopl	Focal	T subs	T cells		https://ndpserve.medicina.unimib.it/ndp/serve/view?objectid=34495677-5924-4FAF-93D7-7C9DDE6A15C1	CXCL13/CXCL13a/CXCL13b	https://www.genenames.org/tools/search/#!/?query=CXCL13		O43927	CXCL13		Sparse	diffusely present, but infrequent
CXCR5	CXCR5	#51505	IgG2b	R&D	2292654	BJM0316101	Cy5	C04	11	Cytopl	Focal	DZ, fhT					https://www.genenames.org/tools/search/#!/?query=CXCR5	https://www.proteinatlas.org/ENSG00000160683-CXCR5/tissue	P32302	CXCR5		Focal	present only in certain locations
EBER	EBV/EBER		Gt	#N/A	#N/A	#N/A	TRI	C03	0	Nuclear	Rare	EBV	B cells	only in 17T8/9			https://www.genenames.org/tools/search/#!/?query=		NCBI:txid36352			Rare	very rare overall
EOMES	EOMES/TBR2	NBP1-80699	Rb	Novusbio	#N/A	#N/A	TRI	C03	31bis	Nuclear TF	Frequent	TF: T cells	T cells		https://ndpserve.medicina.unimib.it/ndp/serve/view?objectid=5338038E-2183-4359-8A61-7902EA86BA16	EOMES/TBR2	https://www.genenames.org/tools/search/#!/?query=EOMES	https://www.proteinatlas.org/ENSG00000163508-EOMES/tissue	O95936	EOMES
FCeR1	FCeR1	9E1	IgG2b	Origene	1615550	1009	Cy5	C04	14	Mem	Rare	mast cells, inflm DC					https://www.genenames.org/tools/search/#!/?query=FCER1A	https://www.proteinatlas.org/ENSG00000179639-FCER1A/tissue	P12319	FCER1A
FoxP3	FoxP3	236A/E7	IgG1	Abcam/Epitomics	445284	GK3334426-2	Cy5/FITC	C04	10/10bis	Nuclear TF	Frequent	TF: T cells	T cells				https://www.genenames.org/tools/search/#!/?query=FOXP3	https://www.proteinatlas.org/ENSG00000049768-FOXP3/tissue	Q9BZS1	FOXP3
GATA3	GATA3	AF2605-SP	Goat	R&D	#N/A	#N/A	FITC	C02	12	Nuclear TF	Frequent	TF	T cells		https://ndpserve.medicina.unimib.it/ndp/serve/view?objectid=2870C3D8-E331-4936-A0AF-8E75711458E5	GATA3	https://www.genenames.org/tools/search/#!/?query=GATA3	https://www.proteinatlas.org/ENSG00000107485-GATA3/tissue	P23771	GATA3
Granzyme B	Granzyme B/GRB7	GRB7	IgG2a	SCBT	2114695	A0311	BV	C01	9	Cytopl	Frequent	T subs	T cells > Monocytes	+ monos			https://www.genenames.org/tools/search/#!/?query=GZMB	https://www.proteinatlas.org/ENSG00000100453-GZMB/tissue	P10144	GZMB
HIV p24	HIV p24/HIV/p24	Kal-1 or H-11	IgG1	Dako	2335686	20069388	FITC	C02	0	Cytopl	Rare	HIV		only in 17T8/9					Q9WMV8_HV1
HLA-DR	HLADR/HLA-DR/DR	SPM288	IgG2b	SCBT	1125217	B0909	FITC	C02	4	Mem	Abundant	Activation	many				https://www.genenames.org/tools/search/#!/?query=HLA-DRA	https://www.proteinatlas.org/ENSG00000204287-HLA-DRA/tissue	P01903	HLA-DRA
ID2	ID2	BCH-3/9-2-8	Rb	Biocheck	N/A	BCH-3/#9-2-8	FITC	C02	8	Nuclear TF	Focal	TF					https://www.genenames.org/tools/search/#!/?query=ID2		Q02363	ID2
IDO	IDO	D5J4E	Rb	CST	2626818	0005	BV	C01	25	Cytopl	Focal	MonoMac			https://ndpserve.medicina.unimib.it/ndp/serve/view?objectid=629E30FD-EC01-4AD4-BD7E-1B7101917EE5	IDO	https://www.genenames.org/tools/search/#!/?query=IDO1	https://www.proteinatlas.org/ENSG00000131203-IDO1/tissue	P14902	IDO1
IgD	IgD	2030-01	goat	Southern Biotechnology	#N/A	#N/A	TRI	C03	22	Cytopl	Abundant	B cells	B cells				https://www.genenames.org/tools/search/#!/?query=IGHD		IGHD	IGHD
IRF4	IRF4	sc-6059	Gt	SCBT	#N/A	#N/A	FITC	C02	2	Nuclear TF	Frequent	TF	many		https://ndpserve.medicina.unimib.it/ndp/serve/view?objectid=BA8F2AAD-B97E-41DC-8503-3705D27E9F23	IRF4	https://www.genenames.org/tools/search/#!/?query=IRF4	https://www.proteinatlas.org/ENSG00000137265-IRF4/tissue	Q15306	IRF4
IRF8	IRF8	EPR20441/E9	Rb/IgG2b	Abcam/Epitomics/SCBT	N/A / 10850401	GR320801 / C2211	BV/Cy5	C01	10/10bis	Nuclear TF	Frequent	TF	many				https://www.genenames.org/tools/search/#!/?query=IRF8	https://www.proteinatlas.org/ENSG00000140968-IRF8/tissue	Q02556	IRF8
kappa	kappa/kappa_sine_lambda/kappasinelambda/KappaS/kappaSineLa	A80-115A	Goat	Bethyl	#N/A	#N/A	TRI	C03	24	Cytopl	Abundant	B cells	B cells				https://www.genenames.org/tools/search/#!/?query=IGKC		IGK	IGKC
Ki-67	Ki67/Ki-67	UMAB107	IgG2a	Origene	2629145	UM800033	TRI	C03	14	Nuclear	Abundant	Proliferation	many				https://www.genenames.org/tools/search/#!/?query=MKI67	https://www.proteinatlas.org/ENSG00000148773-MKI67/tissue	P46013	MKI67
LAG3	LAG3 / CD223	EPR20261/11E3	Rb Mab/IgG1	Abcam/Epitomics	2883982 / 776102	GR3250061-13 / GR306003-8	FITC/TRITC	C02	34/1/1bis	Cytopl	Rare	Checkpoint	T cells		https://ndpserve.medicina.unimib.it/ndp/serve/view?objectid=6E7D8213-E316-48F3-9200-CCE7FA68CF03	LAG3 / CD223	https://www.genenames.org/tools/search/#!/?query=LAG3	https://www.proteinatlas.org/ENSG00000089692-LAG3/tissue	P18627	LAG3
lambda	lambda/lambda_sine_k/lambdasinek/LambdaS/lambdasinekappa/lambdaSineK	A80-112A	Rabbit	Bethyl	#N/A	#N/A	FITC	C02	24	Cytopl	Abundant	B cells	B cells				https://www.genenames.org/tools/search/#!/?query=IGLC		IGL1_IGL2_IGL3	IGLC
HHV8	LANA/HHV8	LN35	Rat	SCBT	629637	G1817	Cy5	C04	0	Nuclear	Rare	HHV8							E5LC01_HHV8
LMP1	LMP1/LMP1a/LMP1b	D24-G	Rb	Abcam/Epitomics	N/A	GR3198961	BV	C01	0	Cytopl	Rare	EBV	B cells	only in 17T8/9					A0A0B6VKE3_EBVG
LYVE1	LYVE1/LYVE-1/Lyve1	AF2089-SP	Goat	R&D	#N/A	#N/A	FITC	C02	25	Cytopl	Rare	Endo, Macs	Endo > Macs		https://ndpserve.medicina.unimib.it/ndp/serve/view?objectid=DC839598-F6BC-4AFB-9FD2-8476CF15D86F	LYVE1/LYVE-1/Lyve1	https://www.genenames.org/tools/search/#!/?query=LYVE1	https://www.proteinatlas.org/ENSG00000133800-LYVE1/tissue	Q9Y5Y7	LYVE1
LYZ	LYZ	HPA048284-100UL	Rb	Merck Sigma Aldrich	#N/A	#N/A	BV	C01	11	Cytopl	Abundant	MonoMac	MonoMacs				https://www.genenames.org/tools/search/#!/?query=LYZ	https://www.proteinatlas.org/ENSG00000090382-LYZ/tissue	P61626	LYZ
MX1	MX-1/MxA / MX1	ab97921	Rb	Abcam/Epitomics	#N/A	#N/A	FITC	C02	19	Cytopl	Focal	IFNgamma signal	many				https://www.genenames.org/tools/search/#!/?query=MX1	https://www.proteinatlas.org/ENSG00000157601-MX1/tissue	P20591	MX1
MYC	MYC	EP121	Rb	Merck Sigma Aldrich	N/A	107114	TRI	C03	15	Nuclear TF	Frequent	TF	many				https://www.genenames.org/tools/search/#!/?query=MYC		P01106	MYC
MYCN	MYCN	NCMii100	IgG1	SCBT	2266882	G0615	TRI	C03	31/31bis	Nuclear TF	Rare	TF					https://www.genenames.org/tools/search/#!/?query=MYCN		P04198	MYCN
cREL	NFkB cREL/cREL	4727S	Rb	CST	#N/A	#N/A	TRI	C03	27	N+Cyt	Frequent	NFkB	many				https://www.genenames.org/tools/search/#!/?query=REL		Q04864	REL
p50	NFkB1 p50/p50	E-10	IgG1	SCBT	628015	B0218	FITC	C02	27	N+Cyt	Frequent	NFkB	many				https://www.genenames.org/tools/search/#!/?query=NFKB1		P19838	NFKB1
p52	NFkB2 p52/p52	C-5	IgG2a	SCBT	10649799	J1717	BV	C01	27	N+Cyt	Frequent	NFkB	many				https://www.genenames.org/tools/search/#!/?query=NFKB2		Q00653	NFKB2
OX40	OX40/CD134	Ber-ACT35	IgG1	SCBT	626897	E1515	TRI	C03	6	Cytopl	Rare	Checkpoint		+ neutrophils			https://www.genenames.org/tools/search/#!/?query=TNFRSF4	https://www.proteinatlas.org/ENSG00000186827-TNFRSF4/tissue	P43489	TNFRSF4
PAX5	PAX5/Pax5	1H9	Rat	Merck Sigma Aldrich	2236668	3146285	Cy5	C04	7/7bis	Nuclear TF	Abundant	TF: B cells	B cells				https://www.genenames.org/tools/search/#!/?query=PAX5	https://www.proteinatlas.org/ENSG00000196092-PAX5/tissue	Q02548	PAX5
PD1	PD1	UMAB197	Mo	Origene	2629198	0	BV/FITC	C01	7/7bis	Cytopl	Focal	Checkpoint	T cells				https://www.genenames.org/tools/search/#!/?query=PDCD1	https://www.proteinatlas.org/ENSG00000188389-PDCD1/tissue	Q15116	PDCD1
PDL1	PDL1/PD-L1/CD274/PDL1	28-8 + SP142 + EPR19759	Rb	Abcam/Epitomics	2687878/2827816/N/A	GR287445-16/GR320476-12/GR314325-15	TRI	C03	2	Cytopl	Focal	Checkpoint					https://www.genenames.org/tools/search/#!/?query=CD274	https://www.proteinatlas.org/ENSG00000120217-CD274/tissue	Q9NZQ7	CD274
PNAd	PNAd	MECA-79	Rat	SCBT	627143	0	Cy5	C04	12	Cytopl	Frequent	HEV	Endo, FDC				https://www.genenames.org/tools/search/#!/?query=MAdCAM-1		Q13477	MAdCAM-1
PDPN	Podoplanin/PDPL/PDPN/PDpL	NZ-1.2	Rat	LsBio (Space)	10920577	2796829(Sigma) 130764(LsBio)	Cy5	C04	13	Cytopl	Frequent	Ectopic GC					https://www.genenames.org/tools/search/#!/?query=PDPN	https://www.proteinatlas.org/ENSG00000162493-PDPN/tissue	Q86YL7	PDPN
PRDM1	PRDM1/Blimp-1	6D3	Rat	SCBT	628168	0	Cy5	C04	2	Nuclear TF	Focal	TF	B > T				https://www.genenames.org/tools/search/#!/?query=PRDM1		O75626	PRDM1
PU1	PU1pool	B-9 + C-3	IgG1	SCBT	N/A - N/A	A1315 + F1416	Cy5	C04	32	Nuclear TF	Abundant	TF: B cells, Myeloid	many (not T)				https://www.genenames.org/tools/search/#!/?query=SPI1	https://www.proteinatlas.org/ENSG00000066336-SPI1/tissue	P17947	SPI1
RORC	RORC/Nr1F3	6F3.1	IgG2a	Merck Sigma Aldrich	11205416	3168276	BV/TRI	C01	3bis/32	Nuclear TF	Rare	TF		ILC3	https://ndpserve.medicina.unimib.it/ndp/serve/view?objectid=E3FFF837-4720-4C0C-97DA-575C4988FB60	RORC/Nr1F3	https://www.genenames.org/tools/search/#!/?query=RORC		P51449	RORC
S100B	S100B	S100B/1012	IgG2a	Abcam/Epitomics	N/A	GR3273174	FITC/TRITC	C02	10/10bis	Cytopl	Focal	DC subpop	cDC > T				https://www.genenames.org/tools/search/#!/?query=S100B	https://www.proteinatlas.org/ENSG00000160307-S100B/tissue	P04271	S100B
SOX9	SOX9	CL0639	IgG2a	Merck Sigma Aldrich	2665670	2712	Cy5	C04	17	Nuclear	Frequent	FDC			https://ndpserve.medicina.unimib.it/ndp/serve/view?objectid=78D77BD8-85E6-4611-9235-C507E1726D05	SOX9	https://www.genenames.org/tools/search/#!/?query=SOX9	https://www.proteinatlas.org/ENSG00000125398-SOX9/tissue	P48436	SOX9
TCF4	TCF4	NCI-R159-6	Rb	Abcam/Epitomics	2714172	GR3217507	TRI	C03	29	Nuclear TF	Frequent	pDC	pDC	+ endothelium	https://ndpserve.medicina.unimib.it/ndp/serve/view?objectid=EA8798E8-3C95-4191-8804-8FA8B94D5C16	TCF4	https://www.genenames.org/tools/search/#!/?query=TCF4	https://www.proteinatlas.org/ENSG00000196628-TCF4/tissue	P15884	TCF4
TCF7	TCF7	AF5596-SP	Gt	R&D	2199293	CCMR022007A	FITC	C02	13	Nuclear TF	Abundant	TF: T cells	T cells		https://ndpserve.medicina.unimib.it/ndp/serve/view?objectid=F943E3AC-7A54-493B-8B8C-BC42C569D50B	TCF7	https://www.genenames.org/tools/search/#!/?query=TCF7	https://www.proteinatlas.org/ENSG00000081059-TCF7/tissue	P36402	TCF7
TCRd	TCRd/TCR delta	H-41	IgG1	SCBT	1130061	K1616	FITC	C02	9	Cytopl	Rare	T subs	T cells				https://www.genenames.org/tools/search/#!/?query=TRDC		B7Z8K6	TRDC
TIM3	TIM3/CD366	83882T	Gt	CST	#N/A	#N/A	FITC	C02	6	Cytopl	Abundant	Checkpoint					https://www.genenames.org/tools/search/#!/?query=HAVCR2	https://www.proteinatlas.org/ENSG00000135077-HAVCR2/tissue	Q8TDQ0	HAVCR2
TOX	TOX1/TOX	NAN448A	Rat	Abcam/Epitomics	2883984	GR3241900-2	Cy5	C04	31/31bis	Nuclear TF	Abundant	TF	T cells		https://ndpserve.medicina.unimib.it/ndp/serve/view?objectid=884749DE-138E-4680-81CF-ED5105971ECA	TOX1/TOX	https://www.genenames.org/tools/search/#!/?query=TOX	https://www.proteinatlas.org/ENSG00000198846-TOX/tissue	O94900	TOX
TP53	TP53	Pab 240	IgG2b	D. Lane	N/A	0	BV	C01	17	Nuclear TF	Rare	TF	many				https://www.genenames.org/tools/search/#!/?query=TP53	https://www.proteinatlas.org/ENSG00000141510-TP53/tissue	P04637	TP53
VISTA	VISTA	D1L2G + D5L5T	Rb	CST	N/A + 2799474	N/A + 1	BV	C01	12	Cytopl	Focal	Checkpoint					https://www.genenames.org/tools/search/#!/?query=VSIR		Q9H7M9	VSIR
vWF	vWF	AP32047PU-N	Gt	Origene	#N/A	#N/A	TRI	C03	30	Cytopl	Abundant	Endothelium	Endo		https://ndpserve.medicina.unimib.it/ndp/serve/view?objectid=340680E0-2C30-491B-81FF-2EC7DAC8EE63	vWF	https://www.genenames.org/tools/search/#!/?query=VWF	https://www.proteinatlas.org/ENSG00000110799-VWF/tissue	P04275	VWF
ZEB1	ZEB1/ZEB1a	HPA027524	Rb	Merck Sigma Aldrich	#N/A	#N/A	TRI	C03	17	Nuclear TF	Abundant	TF: T cells					https://www.genenames.org/tools/search/#!/?query=ZEB1	https://www.proteinatlas.org/ENSG00000148516-ZEB1/tissue	P37275	ZEB1
	name1/name2/ : alternative names
SECONDARY ANTIBODIES
	Host	Target	Reagent		cat n.	source	Notes	Volume	conc.	RRID:AB_
	Dk	Rb	Donkey Anti-Rabbit IgG (H+L) Alexa 488 (min X Bov, Ck, Gt, GP, Sy Hms, Hrs, Hu, Ms, Rat, Shp Sr Prot)		711-545-152	Jackson Immunoresearch	H+L	400	1.5	2313584
	Dk	Mo	Alexa Fluor® 488 AffiniPure Dk Anti-Mouse IgG (min X Bov, Ck, Gt, GP, Sy Hms, Hrs, Hu, Ms, Rat, Shp Sr Prot)		715-545-151	Jackson Immunoresearch	H+L	400	1.5	2341099
	Gt	IgG1	Alexa Fluor® 488 AffiniPure Goat Anti-Mouse IgG, Fc Subclass 1 Specific		115-545-205	Jackson Immunoresearch	Fc-specific	350	1.6	2338854
	Gt	IgG2a	Alexa Fluor® 488 AffiniPure Goat Anti-Mouse IgG, Fc Subclass 2a Specific		115-545-206	Jackson Immunoresearch	Fc-specific	350	1.7	2338855
	Gt	IgG2b	Alexa Fluor® 488 AffiniPure Goat Anti-Mouse IgG, Fc Subclass 2b Specific		115-545-207	Jackson Immunoresearch	Fc-specific		1.7	2338856
	Dk	Gt	Alexa Fluor® 488-AffiniPure Donkey Anti-Goat IgG (H+L) (min X Bov, Ck, Gt, GP, Sy Hms, Hrs, Hu, Rb, Rat, Shp Sr Prot)		705-545-147	Jackson Immunoresearch	H+L	400	1.5	2336933
	Dk	Rb	Brilliant Violet 480 AffiniPure Donkey Anti-Rabbit IgG (H+L) (min X Bov, Ck, Gt, GP, Sy Hms, Hrs, Hu, Ms, Rat, Shp Sr Prot)		711-685-152	Jackson Immunoresearch	H+L	250	0.2	2651109
	Gt	IgG1	Brilliant Violet 480™ AffiniPure Goat Anti-Mouse IgG, Fcγ Subclass 1 Specific (min X Hu, Bov, Rb Sr Prot)		115-685-205	Jackson Immunoresearch	Fc-specific	250	0.2	2651096
	Gt	IgG2a	Brilliant Violet 480™ AffiniPure Goat Anti-Mouse IgG, Fcγ Subclass 2a Specific (min X Hu, Bov, Rb Sr Prot)		115-685-206	Jackson Immunoresearch	Fc-specific	250	0.2	2651097
	Gt	IgG2b	Brilliant Violet 480™ AffiniPure Goat Anti-Mouse IgG, Fcγ Subclass 2b Specific (min X Hu, Bov, Rb Sr Prot)		115-685-207	Jackson Immunoresearch	Fc-specific	250	0.2	2651098
	Dk	Gt	Brilliant Violet 480™ Donkey anti Goat IgG (H+L) (min X Ck, GP, Sy Hms, Hrs, Hu, Ms, Rb, Rat Sr Prot)		705-685-147	Jackson Immunoresearch	H+L			2651103
	Dk	Rb	Donkey Anti-Rabbit IgG (H+L) ML Rhodamine RedX		711-295-152	Jackson Immunoresearch	H+L	400	1.5	2340613
	Gt	Rb	AffiniPure Goat Anti-Rabbit IgG (H+L)(min X Hu, Ms, Rat Sr Prot) Rhodamine Red™-X (RRX)		111-295-144	Jackson Immunoresearch	H+L	1100	1.5	2338028
	Dk	Mo	Rhodamine Red™-X (RRX) AffiniPure Donkey Anti-Mouse IgG(H+L)(min X Hu, Ms, Rat Sr Prot)		715-295-151	Jackson Immunoresearch	H+L	400	1.5	2340832
	Gt	Mo	AffiniPure Goat Anti-Mouse IgG (H+L) (min X Hu, Bov, Hrs, Rb, Rat Sr Prot) Rhodamine Red™-X (RRX)		115-295-166	Jackson Immunoresearch	H+L	400	1.5	2338768
	Gt	IgG1	Rhodamine Red™-X (RRX) AffiniPure Goat Anti-Mouse IgG, Fcγ Subclass 1 Specific (min X Hu, Bov, Rb Sr Prot)		115-295-205	Jackson Immunoresearch	Fc-specific	350	1.6	2338769
	Gt	IgG2a	Rhodamine Red™-X (RRX) AffiniPure Goat Anti-Mouse IgG, Fcγ Subclass 2a Specific (min X Hu, Bov, Rb Sr Prot)		115-295-206	Jackson Immunoresearch	Fc-specific	350	1.7	2338770
	Gt	IgG2b	Rhodamine Red™-X (RRX) AffiniPure Goat Anti-Mouse IgG, Fcγ Subclass 2b Specific (min X Hu, Bov, Rb Sr Prot)		115-295-207	Jackson Immunoresearch	Fc-specific	350	1.8	2338771
	Gt	IgG3	Rhodamine Red™-X (RRX) AffiniPure Goat Anti-Mouse IgG, Fcγ Subclass 3 Specific (min X Hu, Bov, Rb Sr Prot)		115-295-209	Jackson Immunoresearch	Fc-specific	350	1.8	2338773
	Gt	Rat	AffiniPure Goat Anti-Rat IgG (H+L) (min X Hu, Bov, Hrs, Ms, Rb Sr Prot) Rhodamine Red™-X (RRX)		112-295-167	Jackson Immunoresearch	H+L	400	1.5	2338294
	Dk	Rat	AffiniPure Donkey Anti-Rat IgG (H+L) (min X Hu, Bov, Hrs, Ms, Rb Sr Prot) Rhodamine Red™-X (RRX)		712-295-153	Jackson Immunoresearch	H+L	400	1.5	2340676
	Dk	Gt	Rhodamine Red™-X (RRX) Donkey anti Goat IgG (H+L) (min X Ck, GP, Sy Hms, Hrs, Hu, Ms, Rb, Rat Sr Prot)		705-295-147	Jackson Immunoresearch	H+L			2340423
	Dk	Gt	Alexa Fluor® 647-AffiniPure Donkey Anti-Goat IgG (H+L) (min X Bov, Ck, Gt, GP, Sy Hms, Hrs, Hu, Rb, Rat, Shp Sr Prot)		705-605-147	Jackson Immunoresearch	H+L	400	1.5	2340437
	Dk	Rb	Alexa Fluor® 647 AffiniPure Donkey Anti-Rabbit IgG (min X Bov, Ck, Gt, GP, Sy Hms, Hrs, Hu, Ms, Rat, Shp Sr Prot)		711-605-152	Jackson Immunoresearch	H+L	400	1.5	2492288
	Dk	Mo	AffiniPure Donkey Anti-Mouse IgG (H+L) Alexa647 (min X Bov, Ck, Gt, GP, Sy Hms, Hrs, Hu, Rb, Rat, Shp Sr Prot)		715-605-151	Jackson Immunoresearch	H+L	400	1.5	2340863
	Gt	IgG1	AffiniPure Goat Anti-Mouse IgG, Fcγ Subclass 1 Specific Alexa647		115-605-205	Jackson Immunoresearch	Fc-specific	350	1.7	2338916
	Gt	IgG2a	Alexa Fluor® 647 Gt a Mouse IgG2a (γ2a)		115-605-206	Jackson Immunoresearch	Fc-specific	350	1.7	2338917
	Gt	IgG2b	Alexa Fluor® 647 AffiniPure Goat Anti-Mouse IgG, Fcγ Subclass 2b Specific (min X Hu, Bov, Rb Sr Prot)		115-605-207	Jackson Immunoresearch	Fc-specific	350	1.6	2338918
	Gt	IgG3	Alexa Fluor® 647 AffiniPure Goat Anti-Mouse IgG, Fcγ Subclass 3 Specific (min X Hu, Bov, Rb Sr Prot)		115-605-209	Jackson Immunoresearch	Fc-specific	350	1.6	2338920
	Dk	Rat	AffiniPure Donkey Anti-Rat IgG (H+L) Alexa 647 (min X Bov, Ck, Gt, GP, Sy Hms, Hrs, Hu, Ms, Rb, Shp Sr Prot)		712-605-153	Jackson Immunoresearch	H+L	400	1.5	2340694
	Legend: Dk: donkey; Gt: goat; Rb: rabbit; Mo: mouse; IgGx: mouse Ig isotypes; H+L: heavy and ligh Ig chains.
