# Supplementary material for: The normal human lymph node cell classification and landscape defined by high-dimensional spatial proteomics
Source: PLoS One. 2026 Apr 21;21(4):e0346693. doi: 10.1371/journal.pone.0346693 (PMC13099103; doi:10.1371/journal.pone.0346693)
Supplement: S3 Table — (XLSX) [file pone.0346693.s004.xlsx]

## Sheet: Table S3
Cell classification of whole LN and TMA cores with BRAQUEglobal (BRAQUE1)														The cell classification and number of informative cases are listed; each case, named with the UPN number, lists the total cell numbers, the percentage and the number of clusters belonging to that cell type. At the bottom, summary values for each case are provided.
Cell classification (BRAQUEglobal)	informative	UPN104				UPN105				UPN106				UPN107				UPN108				UPN109				UPN26_4				UPN26_5				UPN28_4				UPN28_5				UPN29_4				UPN29_5
Notes:															whole LN in BRAQUE							No FOXP3					L1 case BRAQUE							DISCARD				DISCARD no AID, no IgD				0				No AID, no IgD
HDBSCAN -1 (from Braque)	40	39591	0.0646405	1		38366	0.0837863	1		173546	0.135547	1		108429	0.148996	1		101171	0.166919	1		126998	0.0575329	1		11349	0.170073	1		8394	0.135405	1		507	0.351351	1		6033	0.161185	1		9697	0.223217	1		18333	0.392141	1
junk	39	39172	0.0733947	18		16424	0.0407429	12		20666	0.0190272	22		27398	0.0462881	15		15362	0.0313782	43		33570	0.016401	41		7192	0.149246	19		1491	0.0286142	4		0		0		3404	0.121606	2		262	0.00782487	1		607	0.0218259	2
unclear	39	11245	0.0210692	26		1858	0.00460913	17		11678	0.0107519	10		1506	0.00254434	8		8934	0.0182485	19		106877	0.0522158	47		1199	0.0248812	6		3614	0.0693573	2		372	0.397436	15		1970	0.0703773	13		212	0.00633157	2		279	0.010032	4
ToBeRenamed	21	22422	0.042011	16		2216	0.00549722	2		9842	0.00906154	4		3157	0.00533365	2		0		0		88590	0.0432815	7		1053	0.0218515	3		0		0		83	0.0886752	1		4967	0.177444	10		29	0.000866111	1		0		0
activated T cells (CD4)	20	18793	0.0352115	5		0		0		15038	0.0138455	3		24674	0.041686	11		31671	0.0646908	8		47436	0.0231753	12		2164	0.0449065	4		0		0		0		0		1174	0.0419406	2		0		0		0		0
activated T cells (CD8)	11	2356	0.00441432	2		311	0.000771496	2		0		0		18541	0.0313244	3		6413	0.0130991	2		28401	0.0138756	8		0		0		0		0		0		0		0		0		0		0		199	0.00715544	1
ID2+ Ki-67+ T cells	4	0		0		217	0.000538311	1		0		0		0		0		1035	0.00211408	3		0		0		0		0		0		0		0		0		0		0		0		0		0		0
activated Treg	9	0		0		186	0.000461409	1		1925	0.00177235	3		685	0.00115729	1		2861	0.00584384	4		0		0		1270	0.0263546	1		409	0.00784923	1		0		0		0		0		0		0		0		0
ID2+ Ki-67+ Treg	10	349	0.000653905	3		0		0		1311	0.00120704	1		68	0.000114884	1		713	0.00145637	2		0		0		1272	0.0263961	3		1770	0.0339686	3		0		0		0		0		0		0		0		0
NK	3	6815	0.0127689	6		0		0		0		0		3671	0.00620204	5		0		0		0		0		679	0.0140904	1		0		0		0		0		0		0		0		0		0		0
T cells (not further defined)	18	2031	0.00380539	3		4898	0.0121504	3		0		0		12211	0.0206301	2		964	0.00196905	1		0		0		104	0.00215817	1		189	0.00362715	1		0		0		12	0.000428694	1		125	0.00373324	1		683	0.0245586	1
CD4	34	85785	0.160731	20		40151	0.0996023	13		252060	0.232072	11		51858	0.0876125	8		56270	0.114936	14		356597	0.174219	15		1122	0.0232833	4		8035	0.154202	6		0		0		3772	0.134753	4		802	0.0239525	1		1619	0.0582144	2
CD4 CD69+	11	6814	0.0127671	4		14958	0.0371062	3		741	0.000682239	1		31592	0.0533737	4		0		0		0		0		135	0.00280147	1						0		0		0		0		2112	0.0630768	1		0		0
CD8	34	17775	0.0333042	4		23490	0.0582715	4		49000	0.0451143	2		25587	0.0432284	2		21986	0.0449083	3		84088	0.041082	11		4678	0.0970761	4		5318	0.102059	1		0		0		0		0		1087	0.0324642	2		1751	0.0629607	2
CD8 S100+	9	0		0		3765	0.00933981	2		7106	0.0065425	1		9932	0.0167798	2		0		0		0		0		0		0		0		0		0		0		0		0		0		0		0		0
T reg	32	18408	0.0344902	9		6614	0.0164073	6		37291	0.0343339	4		30892	0.0521911	8		14566	0.0297523	12		0		0		491	0.010189	1		467	0.00896233	1		0		0		1582	0.0565161	1		2267	0.067706	3		1911	0.0687138	2
T reg (CD8+)	3	0		0		0		0		0		0		396	0.00066903	1		615	0.00125619	1		0		0		0		0		0		0		0		0		0		0		0		0		0		0
extrafoll T fh	4	8665	0.0162352	1		0		0		0		0		4708	0.00795402	2		152	0.000310473	1		0		0		0		0		0		0		0		0		0		0		0		0		0		0
Tfh (GC based)	8	0		0		0		0		621	0.000571755	1		0		0		6397	0.0130664	6		0		0		0		0		0		0		0		0		0		0		0		0		0		0
B cells (not further defined)	25	734	0.00137526	1		13782	0.0341889	4		0		0		1833	0.0030968	2		2457	0.00501864	2		1311	0.000640502	4		208	0.00431634	1		707	0.0135682	2		124	0.132479	2		4962	0.177265	4		0		0		1957	0.0703678	4
activated B cells	5	0		0		0		0		1909	0.00175762	3		0		0		0		0		4948	0.0024174	2		0		0		0		0		0		0		0		0		0		0		0		0
MYC+ B cells	11	69	0.000129282	1		94	0.000233185	1		391	0.000359994	1		1770	0.00299036	3		3633	0.00742072	3		664	0.000324404	2		0		0		0		0		0		0		0		0		0		0		0		0
ID2+ Ki-67+ B cells	15	0		0		0		0		4654	0.00428494	1		2461	0.00415778	3		2771	0.00566001	3		3686	0.00180083	1		0		0		0		0		0		0		0		0		657	0.0196219	1		0		0
Centroblasts	21	5639	0.0105655	6		191	0.000473813	1		47668	0.043888	8		7364	0.0124412	14		17461	0.0356656	18		303	0.000148034	1		0		0		0		0		0		0		0		0		0		0		0		0
Centrocytes	24	551	0.00103238	5		4837	0.0119991	3		59987	0.0552301	3		5338	0.00901838	14		17873	0.0365072	20		486	0.00023744	2		0		0		4222	0.0810256	7		0		0		0		0		1124	0.0335693	1		0		0
CSR B cells (IgD neg)	20	65674	0.12305	10		46103	0.114367	14		9353	0.00861132	2		43743	0.0739024	4		25467	0.0520186	5		93396	0.0456296	14		130	0.00269771	1		0		0		0		0		0		0		0		0		0		0
MZ B cells (IgD+)	28	57172	0.10712	12		46251	0.114735	12		194699	0.17926	12		66666	0.11263	11		58400	0.119287	19		265385	0.129657	24		6323	0.131213	9		0		0		0		0		1573	0.0561946	2		3640	0.108712	2		0		0
PC kappa	32	8770	0.0164319	7		12174	0.0302	17		42191	0.0388453	8		10003	0.0168998	5		21876	0.0446837	8		31588	0.0154326	5		1480	0.0307124	1		0		0		0		0		613	0.0218991	5		934	0.0278948	2		1118	0.0401999	3
PC lambda	33	5989	0.0112213	5		8393	0.0208205	17		23837	0.0219467	8		14504	0.0245041	10		23396	0.0477884	18		46964	0.0229447	18		1763	0.0365851	1		0		0		0		0		0		0		2779	0.0829973	4		1629	0.0585739	3
plasmablasts	24	105	0.000196733	2		0		0		1769	0.00162872	1		322	0.000544009	2		412	0.000841546	1		28422	0.0138859	1		203	0.00421258	2		249	0.00477863	1		0		0		0		0		0		0		117	0.00420697	1
immunoblasts	15	492	0.000921837	1		0		0		1036	0.000953846	2		7224	0.0122047	3		0		0		1868	0.00091263	3		0		0		207	0.00397259	1		0		0		0		0		0		0		0		0
monocytes	18	0		0		21765	0.0539923	7		4856	0.00447092	4		9154	0.0154654	4		984	0.00200991	3		19114	0.00933834	11		0		0		0		0		49	0.0523504	3		0		0		90	0.00268793	1		1476	0.0530725	2
CD16+ macs	26	4547	0.0085195	1		8554	0.0212199	5		23695	0.021816	2		10207	0.0172444	2		6309	0.0128867	1		16609	0.0081145	3		0		0		0		0		0		0		0		0		97	0.00289699	1		484	0.0174032	2
CD16+ monos	11	0		0		1105	0.00274117	3		16554	0.0152413	2		5945	0.0100439	2		935	0.00190982	1		276	0.000134843	1		0		0		249	0.00477863	1		0		0		0		0		1230	0.0367351	2		1158	0.0416382	2
CD23 CD7 Macs	30	0		0		1403	0.00348041	1		3835	0.00353089	4		8720	0.0147322	6		8175	0.0166982	6		68951	0.0336867	13		4052	0.0840856	6		0		0		280	0.299145	8		0		0		1723	0.0514589	3		992	0.0356693	1
phagocytes CD68+	20	0		0		5997	0.0148767	10		19652	0.0180936	4		0		0		3814	0.00779043	7		2728	0.00133279	4		0		0		0		0		0		0		178	0.00635896	1		0		0		346	0.0124411	2
GC macs	3	0		0		0		0		401	0.000369201	1		66	0.000111505	1		591	0.00120717	2		0		0		0		0		0		0		0		0		0		0		0		0		0		0
Macrophages	30	26255	0.0491927	9		10940	0.0271388	5		10285	0.00946941	6		10745	0.0181533	6		11209	0.0228954	5		147911	0.0722634	34		4197	0.0870946	2		4305	0.0826185	2		0		0		2225	0.079487	6		2530	0.0755607	2		0		0
Lyve1+ sinus Macs	21	9362	0.0175411	2		8941	0.0221799	9		0		0		19664	0.0332217	9		0		0		57814	0.0282456	21		5261	0.109174	3		0		0		0		0		0		0		369	0.0110205	1		216	0.00776671	1
Neutrophils	12	0		0		0		0		687	0.000632522	2		333	0.000562593	1		0		0		1020	0.000498331	1		0		0		0		0		0		0		0		0		0		0		0		0
CXCL13	7	4143	0.00776254	1		0		0		0		0		0		0		0		0		16430	0.00802704	1		0		0		0		0		0		0		0		0		0		0		0		0
cDC1	33	32585	0.061053	7		7211	0.0178883	5		46302	0.0426303	5		8154	0.0137759	8		29161	0.0595639	16		85079	0.0415662	17		415	0.00861192	1		0		0		0		0		502	0.0179337	2		1468	0.0438431	1		2655	0.0954658	6
cDC2	29	8291	0.0155344	11		12239	0.0303612	27		27040	0.0248958	15		4285	0.00723937	5		1538	0.0031415	3		10422	0.00509177	5		5850	0.121397	4		14446	0.277237	5		28	0.0299145	1		1096	0.039154	2		3278	0.0979004	2		674	0.024235	1
DC undef.	23	7793	0.0146014	5		2110	0.00523426	4		9561	0.00880282	6		20045	0.0338654	6		7997	0.0163346	7		41733	0.0203891	9		437	0.00906846	3		0		0		0		0		0		0		0		0		0		0
ID2+ Ki-67+	27	3376	0.00632545	2		2513	0.00623398	1		5764	0.00530692	1		1936	0.00327081	1		551	0.00112547	1		10348	0.00505562	5		645	0.0133848	2		1061	0.0203619	4		0		0		1331	0.0475493	1		1659	0.0495475	2		124	0.00445867	1
pDC	26	5907	0.0110677	1		5591	0.0138696	3		121	0.000111405	1		12903	0.0217992	6		12435	0.0253996	5		86646	0.0423318	4		0		0		224	0.00429885	1		0		0		1053	0.0376179	1		0		0		0		0
ILC3	13	15363	0.0287849	11		6766	0.0167844	4		295	0.000271607	1		13777	0.0232758	5		0		0		19020	0.00929241	12		0		0		0		0		0		0		0		0		0		0		0		0
FDC subpop	14	0		0		318	0.000788861	1		0		0		0		0		1087	0.00222029	2		2666	0.0013025	2		0		0		0		0		0		0		0		0		0		0		0		0
endothelium	33	26197	0.0490841	10		17828	0.0442258	20		27869	0.025659	8		18662	0.0315289	10		8241	0.016833	3		84207	0.0411402	25		2440	0.050634	2		2235	0.0428925	4		0		0		982	0.0350815	2		0		0		2367	0.0851102	3
HEV	23	1326	0.00248446	2		2836	0.00703525	6		6927	0.0063777	5		2704	0.00456832	4		1859	0.00379717	2		28617	0.0139811	7		0		0		940	0.0180398	2		0		0		0		0		2107	0.0629275	1		0		0
Lyve1+ endothelium	27	5189	0.00972238	8		713	0.00176873	3		27992	0.0257723	2		2872	0.00485215	3		7930	0.0161977	2		15253	0.00745201	8		0		0		757	0.0145278	1		0		0		0		0		453	0.0135293	2		2906	0.104491	2
marginal sinus stroma	1	0		0		7951	0.019724	2		0		0		0		0		0		0		0		0		0		0		0		0		0		0		0		0		0		0		0		0
stroma (extranodal)	9	4941	0.00925772	9		10000	0.0248069	18		8615	0.00793184	11		11522	0.0194661	4		162	0.000330899	2		13467	0.00657944	6		0		0		0		0		0		0		0		0		0		0		0		0
perifollicular stroma	5	1161	0.00217531	2		15248	0.0378256	3		6680	0.00615028	1		0		0		12138	0.0247929	2		35231	0.0172125	3		0		0		0		0		0		0		0		0		0		0		0		0
stromal cells	33	22255	0.0416981	5		6378	0.0158219	4		61429	0.0565577	9		49502	0.0836321	18		45480	0.0928969	33		92279	0.0450838	30		618	0.0128245	3		0		0		0		0		0		0		2698	0.0805782	6		154	0.00553738	1
stromal cell MYC+	28	8373	0.0156881	2		16217	0.0402294	14		3462	0.00318747	5		0		0		2656	0.00542511	2		0		0		0		0		2703	0.051874	4		0		0		0		0		13	0.000388257	1		2996	0.107727	4
MYCN+	0	0		0		0		0		0		0		0		0		0		0		0		0		0		0						0		0		0		0		0		0		0		0
TOTAL segmented		612480				457903				1280341				727729				606108				2207399				66730				61992				1443				37429				43442				46751
Total T cells		167791				94590				365093				214815				143643				516522				11915				16188				0				6540				6393				6163
CD4 (including Treg CD4+)		0.773581				0.654498				0.841032				0.650332				0.733541				0.782218				0.434914				0.550469				#DIV/0!				0.998165				0.810418				0.572773
CD8 (including Treg CD8+)		0.119977				0.291426				0.153676				0.253502				0.201987				0.217782				0.392614				0.328515				#DIV/0!				0				0.17003				0.316404
not separated/double CD4+ CD8+		0.0121043				0.0517814				0				0.0568443				0.00671108				0				0.00872849				0.0116753				#DIV/0!				0.00183486				0.0195526				0.110823
CD4:CD8 ratio		6.44777				2.24585				5.47277				2.56539				3.63163				3.59176				1.10774				1.67563				#DIV/0!				#DIV/0!				4.76633				1.81026
Total B cells (w/o PC)		130331				111258				319697				136399				128062				372047				6661				5136				124				6535				5421				1957
T:B ratio		1.28742				0.850186				1.142				1.5749				1.12167				1.38832				1.78877				3.15187				0				1.00077				1.1793				3.14921
Kappa/lambda ratio (LN)		1.46435				1.45049				1.76998				0.689672				0.935032				0.6726				0.839478				#DIV/0!				#DIV/0!				#DIV/0!				0.336092				0.686311
Total N clusters		256				291				208				248				322				441				90				55				31				60				48				54
HDBSCAN -1 clusters		39591	0.0646405			38366	0.0837863			173546	0.135547			108429	0.148996			101171	0.166919			126998	0.0575329			11349	0.170073			8394	0.135405			507	0.351351			6033	0.161185			9697	0.223217			18333	0.392141
Total cells analyzed (no Tons):
7500552
Total (whole LN)
5891960
Average (whole LN)
981993
Total (cores)
1608592
Average (cores)
47311.5
Technical/clinical variables
Sample ID		UPN104				UPN105				UPN106				UPN107				UPN108				UPN109				UPN26				UPN26				UPN28				UPN28				UPN29				UPN29
Set #		Set1				Set1				Set1				Set6				Set6				Set6				Set2				Set2				Set2				Set2				Set2				Set2
Duplicate/TMA																										4				5				4				5				4				5
Center		HSG				HSG				HSG				HSG				HSG				HSG				HSG				HSG				HSG				HSG				HSG				HSG
Age		55				48				62				55				71				53				20				20				25				25				44				44
Sex		F				F				F				F				F				F				M				M				M				M				F				F
Site		Axillary				Axillary				Inguinal				Axillary				Inguinal				Axillary				Inguinal				Inguinal				Submandibular				Submandibular				Inguinal				Inguinal
LN size		1.7				1.5				1				1				1.5				2.7				1.5				1.5				1.5				1.5				1.6				1.6
MIN cluster size	12	69				94				121				66				152				276				104				189				28				12				13				117
MIN cluster size (%)	0.000111405	0.000129282				0.000233185				0.000111405				0.000111505				0.000310473				0.000134843				0.00215817				0.00362715				0.0299145				0.000428694				0.000388257				0.00420697
MIN cluster label	pDC	MYC+ B cells				MYC+ B cells				pDC				GC macs				extrafoll T fh				CD16+ monos				T cells (not further defined)				T cells (not further defined)				cDC2				T cells (not further defined)				stromal cell MYC+				plasmablasts
MAX cluster size (not junk)	356597	85785				46251				252060				66666				58400				356597				6323				14446				280				4962				3640				2996
MAX cluster size (%)	0.495118	0.160731				0.114735				0.232072				0.11263				0.119287				0.174219				0.131213				0.277237				0.299145				0.177265				0.108712				0.107727
MAX cluster label	HEV	CD4				MZ B cells (IgD+)				CD4				MZ B cells (IgD+)				MZ B cells (IgD+)				CD4				MZ B cells (IgD+)				cDC2				CD23 CD7 Macs				B cells (not further defined)				MZ B cells (IgD+)				stromal cell MYC+
Small clusters: MYC+ B cells, MYC+ B cells, pDC, GC macs, extrafoll T fh, CD16+ monos, T cells (not further defined), T cells (not further defined), cDC2, T cells (not further defined), stromal cell MYC+, plasmablasts, PC lambda, cDC1, unclear, stromal cells, ID2+ Ki-67+, Macrophages, plasmablasts, CSR B cells (IgD neg), Centrocytes, cDC2, CD23 CD7 Macs, FDC subpop, Tfh (GC based), plasmablasts, …
[truncated: 84 more columns]
