# Supplementary material for: The normal human lymph node cell classification and landscape defined by high-dimensional spatial proteomics
Source: PLoS One. 2026 Apr 21;21(4):e0346693. doi: 10.1371/journal.pone.0346693 (PMC13099103; doi:10.1371/journal.pone.0346693)
Supplement: S4 Table — (XLSX) [file pone.0346693.s005.xlsx]

## Sheet: Table S4
Criteria to group cell types classified by BRAQUE1 for BRAQUE2 analysis					Assignment of cell types to a broad cell type category. Each cell type identified in BRAQUEglobal is given a broad cell type name, so that BRAQUEsubclass can be run of the clusters belonging to that broad cell type.
Cell type	Group	Notes
HDBSCAN -1 (from Braque)	DISCARD
junk	DISCARD
unclear	DISCARD
ToBeRenamed	DISCARD
activated T cells (CD4)	CD4	do not use UPN109 (FOXP3 missing)
activated T cells (CD8)	CD8	do not use UPN109
ID2+ Ki-67+ T cells	CD4	do not use UPN109
activated Treg	CD4	do not use UPN109
ID2+ Ki-67+ Treg	CD4	do not use UPN109
NK	DC	0
T cells (not further defined)	DISCARD	do not use UPN109
CD4	CD4	do not use UPN109
CD4 CD27+ (Seurat only)	CD4	do not use UPN109
CD4 CD69+	CD4	do not use UPN109
CD8	CD8	do not use UPN109
CD8 S100+	CD8	do not use UPN109
T reg	CD4	do not use UPN109
T reg (CD8+)	CD8	do not use UPN109
extrafoll T fh	CD4	do not use UPN109
Tfh (GC based)	CD4	do not use UPN109
B cells (not further defined)	B cells	do not use UPN109 (CD20 defective)
activated B cells	B cells	do not use UPN109
MYC+ B cells	B cells	do not use UPN109
ID2+ Ki-67+ B cells	B cells	do not use UPN109
Centroblasts	B cells	do not use UPN109
Centrocytes	B cells	do not use UPN109
CSR B cells	B cells	do not use UPN109
MZ B cells	B cells	do not use UPN109
PC kappa	B cells	do not use UPN109
PC lambda	B cells	do not use UPN109
plasmablasts	B cells	do not use UPN109
immunoblasts	B cells	do not use UPN109
monocytes	Myeloid	0
CD16+ macs	Myeloid	0
CD16+ monos	Myeloid	0
CD23 CD7 Macs	Myeloid	0
phagocytes CD68+	Myeloid	0
GC macs	Myeloid	0
Macrophages	Myeloid	0
sinusoidal macs	Myeloid	0
Lyve1+ sinus Macs	Myeloid	0
Neutrophils	Myeloid	0
CXCL13	Other	0
cDC1	DC	0
cDC2	DC	0
DC precursor	DC	0
ID2+ Ki-67+	DC	0
pDC	DC	0
RORc	DC	0
MYCN+	Other	0
LymphoEpith complex	Other	0
FDC subpop	Other	0
endothelium	Other	0
Lyve1+ endothelium	Other	0
marginal sinus stroma	Other	0
stroma (extranodal)	Other	0
perifollicular stroma	Other	0
stromal cells	Other	0
stromal cell MYC+	Other	0
