# Supplementary material for: The normal human lymph node cell classification and landscape defined by high-dimensional spatial proteomics
Source: PLoS One. 2026 Apr 21;21(4):e0346693. doi: 10.1371/journal.pone.0346693 (PMC13099103; doi:10.1371/journal.pone.0346693)
Supplement: S5 Table — (XLSX) [file pone.0346693.s006.xlsx]

## Sheet: Table S5
Armonized phenotype (6 WLN BRAQUEglobal)		Comprehensive catalog of cell types from BRAQUEglobal classification of 6 whole LN. Note that the cell types do differ from the final classification after BRAQUE subclassification.
Cell type	Description	Location	Markers frequency in 70-100% of cell-type defined clusters (bold: 70-100% of cells)	Markers ranked 1st-5th	n. clusters	%	n. cells
activated T cells (CD4)	CD4 T cells with activation markers	Fairy Circles, activation spots, interstitial	CD3 , CD4 , CD5 , PRDM1, TIM3	BCL2, CD20 , CD3 , CD5 , CD79a, GZMB, IRF8, PAX5	41	0.0233559	137612
ID2+ Ki-67+ T cells	Proliferating ID2+ cells with T cell lineage markers	Interstitial	CD86, CLEC9A, GATA3, IRF4, Ki-67, PRDM1, TOX1, ZEB1	CD248, kappa, vWF	4	0.000212493	1252
CD4	CD4 T cells, naïve	Paracortical	CD3 , CD4 , CLEC9A, PRDM1, TCF7	CD4 , CD68, FOXP3	80	0.143029	842721
CD4 CD69+	CD69+ CD4 T cells	Medullary cords	CD3 , CD4 , CD5 , CD69, TCF7	CD8 , FOXP3, HLADR, Ki-67, PRDM1	13	0.00918285	54105
extrafoll T fh	PD1+ follicular helper T cells, located outside the follicle	Paracortical	BCL2, CD14, CD207, CD248, CD3 , CD4 , CD4543, CD5 , CD86, CLEC9A, FOXP3, GATA3, IDO, MYC, OX40, PD1, PNAd, PRDM1, SOX9, TIM3, TOX1	CD3 , CD8 , lambda, Lyve1, vWF	5	0.0022955	13525
Tfh (GC based)	PD1+ follicular helper T cells, located in the germinal center	Germinal Centers	AID, BCL6, CD10 , CD20 , CD21, CD23, CD4543, CD74 , CD79a, CD86, CXCL13, IRF8, Ki-67, PAX5, PD1, PDPN, PU1, TOX1	CD3 , CD8 , Lyve1, PU1, S100B, TCF7	7	0.00119111	7018
activated T cells (CD8)	CD8 T cells with activation markers	Interstitial	CD3 , CD4543, CD8 , TIM3	CD8 , kappa, S100B, vWF	17	0.00950821	56022
CD8	CD8 T cells, naïve	Paracortical	BCL2, CD3 , CD4543, CD7 , CD8 , TCF7	CD23, CD7 , CLEC10A, PD1	26	0.0376659	221926
CD8 S100+	S100B+ CD8 T cells	Paracortical	BCL2, CD3 , CD4 , CD4543, CD5 , CD7 , CD8 , CLEC9A, CXCL13, PRDM1, S100B, TCF7	CD3 , CD8 , cMAF, HLADR	5	0.00353074	20803
T reg (CD4+)	CD4 regulatory T cells	Paracortical	CD3 , CD4 , CD5 , CLEC9A, FOXP3, GATA3, PRDM1, TIM3, TOX1	CD3 , CD34, CD4 , kappa	40	0.0182912	107771
T reg (CD8+)	CD8 regulatory T cells	Paracortical	BCL2, CD3 , CD4 , CD5 , CD7 , CD8 , CLEC9A, FOXP3, GATA3, PRDM1, TCF7	CD3 , CD4 , CD64, IRF4, LYZ, PU1	2	0.00017159	1011
activated Treg	CD4 regulatory T cells with activation markers	Fairy Circles	CD10 , CD3 , CD4 , CD5 , CD7 , CD86, CLEC9A, FOXP3, GATA3, IRF4, PRDM1, TIM3, TOX1, ZEB1	CD8 , ZEB1	8	0.000960122	5657
ID2+ Ki-67+ Treg	Proliferating ID2+ cells with T cell lineage markers	Interstitial	CD10 , CD3 , CD4 , CD5 , FOXP3, GATA3, IRF4, Ki-67, PRDM1, TOX1	CD20 , CD3 , CD4	7	0.000414293	2441
T cells	T cells with uncertain CD4 or CD8 assignment	Paracortical	CD3 , CD4 , CD5 , CD8 , CLEC9A, GATA3, PRDM1, TCF7	Ki-67, PDL1, ZEB1	9	0.00341211	20104
activated B cells	B cells with activation and/or proliferation markers, non GC-based	Interstitial, medullary cords	CD4543, CXCL13, PU1	CD3 , CD8 , FOXP3	4	0.00116379	6857
MYC+ B cells	MYC+ B cells	Interstitial	MYC, PAX5	PD1, PRDM1	11	0.00112373	6621
ID2+ Ki-67+ B cells	Proliferating ID2+ cells with B cell lineage markers	Interstitial, Germinal Centers	AID, BCL6, CD86, CXCL13, Ki-67, PRDM1, TOX1, ZEB1	CD21, kappa, PD1, RORC, TOX1	8	0.00230348	13572
Centroblasts	GC Dark zone B cell blasts	Germinal Centers	AID, BCL6, CD20 , CD21, CD4543, CD79a, CD86, CXCL13, IRF8, Ki-67, PAX5, PDPN, PU1, TOX1	CD14, CD141, CD20 , CD303, LAG3, Lyve1, LYZ, PD1, PDL1, TOX1	48	0.0133446	78626
Centrocytes	GC Light zone B cells	Germinal Centers	AID, BCL6, CD20 , CD21, CD4543, CD74 , CD79a, CD86, CXCL13, PAX5, PD1, PDPN, TOX1	CD68, Ki-67, lambda, LYZ, PDL1	48	0.0151176	89072
CSR B cells	Mature B cells, IgDnegative	Follicular	CD20 , CD79a, PAX5, PU1	HLADR, IRF4, MYC, PAX5	21	0.0481565	283736
MZ B cells	Mantle zone B cells	Follicular	BCL2, CD20 , CD79a, IgD, PAX5, PU1	CD3 , CD4 , Ki-67	119	0.116867	688573
PC kappa	Plasma cells, kappa	Medullary cords	IRF4, kappa, PRDM1	BCL6, CD3 , CD8 , IDO, kappa, Ki-67, vWF	50	0.0214872	126602
PC lambda	Plasma cells, lambda	Medullary cords	AXL, CD137 (*), CD31, IRF4, lambda, PRDM1	AXL, BCL6, CD21, CD23, kappa	76	0.02089	123083
plasmablasts	Immature plasma cells	Medullary cords	IRF4, PRDM1	CD20 , CD21, CD74 , CD79a, MYCN	7	0.0052665	31030
immunoblasts	Activated B cells, lacking light chain expression	Interstitial, paracortical, medullary cords	IRF4, PRDM1	CD163, CD1A, CD20 , CD34, CD79a, CD8 , Lyve1, PAX5	9	0.00180246	10620
B cells	B cells with uncertain marginal zone or class-switched assignment	Follicular	PAX5, PU1	CD34, CD4 , FOXP3, lambda, vWF	13	0.00341431	20117
cDC1	classic Dendritic cells type 1	Fairy Circles, interstitial	CD11c, CD14, CD141, CD4 , CD74 , CLEC9A, LYZ, PU1, TIM3	CD163, CD20 , CD79a, EOMES, IRF4, S100B	58	0.0353858	208492
cDC2	classic Dendritic cells type 2	Fairy Circles	CD207, CD86, CLEC9A, TIM3	CD64, Lyve1	65	0.0108309	63815
DC undef.	classic Dendritic cells of undefined phenotype	Fairy Circles, interstitial	CD14, CD141, CD4 , CD86, CLEC9A, PU1, TIM3	CD10 , CD16 , CD1c, CD248, CD64, Lyve1, LYZ, PDL1	37	0.0151459	89239
ID2+ Ki-67+	Proliferating ID2+ cells without defining cell lineage markers	Interstitial	CD4543, CD86, IRF4, Ki-67, PRDM1, TIM3, TOX1	AXL, cMAF, CXCL13	11	0.00415617	24488
pDC	plasmacytoid dendritic cells	Interfollicular	CD303, CD4 , CD74 , IRF8, MX1, TCF4	IgD, IRF8, PAX5, TIM3	20	0.0209782	123603
ILC3	Innate lymphoid cells type 3 (ILC3)	Interfollicular	CD14, CD141, CD74 , CD86, PU1, RORC, TIM3	CD20 , CD207, CD34, CD68, IgD, IRF8, kappa, Lyve1	33	0.00937226	55221
NK	Natural Killer Cells (ILC1)	Interstitial, extranodal	CD16 , CD23, CD56	CD16 , CD3 , CD8 , EOMES, HLADR, IDO, IRF4, S100B	11	0.00177971	10486
monocytes	"Classical" monocytes	Interstitial	CD14, CD163, CD64 (**), LYZ, TIM3	FOXP3, IRF4, kappa, S100B, TCF7	29	0.00948292	55873
CD16+ macs	"Alternative" CD16+ Macrophages	Medullary, subcapsula sinuses	AXL, CD11c, CD14, CD16 , CD163, CD31, CD64, CD68, Lyve1, TIM3	CD137, kappa, lambda, PU1, vWF	15	0.0118672	69921
CD16+ monos	"Alternative" monocytes	Medullary, subcapsula sinuses	CD11c, CD14, CD16 , CD163, CD64, LYZ, TIM3	CD31, IRF4, Ki-67, lambda, PAX5, PRDM1, PU1	9	0.00421167	24815
CD23 CD7 Macs	Myeloid cells expressing CD7 and CD23	Activation spots, subcapsular sinuses	AID, CD14, CD23, CD7 , CLEC10A, GZMB, PNAd, SOX9	CD10 , CD20 , CD79a, IRF4, PDL1, PRDM1	42	0.015459	91084
phagocytes CD68+	CD68+ phagocyting macrophages	Interstitial	CD68, LYZ	CD34, CD64, EOMES, IRF8, LYZ	25	0.00546355	32191
GC macs	Germinal Center-based macrophages	Germinal Centers	AID, CD11c, PDPN	CD16 , CD163, CD3 , CD64, FOXP3	5	0.000179567	1058
Macrophages	Tissue resident macrophages	Interstitial	AXL, CD163, CD64, CD68, LYZ, TIM3	CD16 , CD64, HLADR, IRF4, kappa, PU1	65	0.0368884	217345
Lyve1+ sinus Macs	Lyve1+ perivascular macrophages	Medullary sinuses	AXL, CD14, CD163, CD303, CD31, CD64, CLEC9A, Lyve1, LYZ, TIM3	CD23, CD69, CLEC10A, GZMB, HLADR	41	0.0162562	95781
Neutrophils	Neutrophils	Interstitial	CD31, CD64	CD206, CD68, PAX5, S100B	4	0.000346235	2040
CXCL13	Putative stromal cell population	Sub-capsular sinus	AID, CD137, CD14, CD20 , CD21, CD23, CD248, CD56, CD79a, CXCL13, GZMB, PNAd, PDPN, SOX9	CD16 , CD34, CD68, Lyve1	2	0.00349171	20573
FDC subpop	subpopulation of GC-based stromal cells (FDC)	Germinal Centers	BCL6, CD21, CD23, CD4543, CD74 , CD79a, CD86, CXCL13, PAX5, PD1, PDPN, TOX1	CD206, HLADR, kappa	5	0.000690942	4071
endothelium	endothelial cells	Interstitial, sub-capsular sinus, extranodal	CD14, CD31, CD34, CD64, SOX9, TCF4	CD4 , EOMES, Ki-67, TOX1	74	0.03106	183004
HEV	High Endothelial Venules	Paracortical	CD248, CD31, CD34, CD64, PNAd	CD86, IRF8, lambda, TCF4	27	0.00751346	44269
Lyve1+ endothelium	Lyve1+ endothelial cells	Medullary sinuses	AXL, CD163, CD303, CD31, CD64, cMAF, Lyve1, ZEB1	Ki-67, PU1, RORC	26	0.0101747	59949
marginal sinus stroma	marginal sinus-lining stromal cells	Peri-capsular sinus	AXL, CD23, CD248, CD31, CD34, CD7 , CLEC10A, GZMB, LYZ, OX40, PD1, PNAd, SOX9	CD21, CD23, CD248, PNAd	2	0.00134947	7951
stroma (extranodal)	Extranodal stromal cells	Extranodal	BCL6, cMAF, ZEB1	CD16 , CD3 , CD34, CD4 , HLADR, vWF	50	0.00817877	48707
perifollicular stroma	Perifollicular stromal cells	Follicular	CD11c, CD14, CD141, TIM3	CD3 , CD31, CD34, CD4 , Ki-67, PAX5, PNAd, PU1	11	0.0119583	70458
stromal cells	fibroblasts and other stromal cells	Sub-capsular, sinusoidal sinus, interstitial	AID, AXL, CD248, CD34, CD5 , CD56, CD64, CLEC10A, MYC, PNAd, SOX9, TCF4	CLEC9A, Lyve1, TCRd, vWF	100	0.047156	277323
stromal cell MYC+	MYC+ fibroblasts and other stromal cells	Sinusoidal sinus, interstitial	AID, AXL, CD137, CD14, CD207, CD23, CD248, CD31, CD34, CD56, CD64, CLEC10A, cMAF, CXCL13, GZMB, MYC, OX40, PD1, PNAd, PDPN, SOX9, TCF4, ZEB1	CD23, GZMB	25	0.00521185	30708
NOTES
(*)	CD137 BKK-2 reacts with lambda light chain+ PC
(**)	CD64 OTI3D3 reacts with multiple non-monocytic cells
