# Supplementary material for: The normal human lymph node cell classification and landscape defined by high-dimensional spatial proteomics
Source: PLoS One. 2026 Apr 21;21(4):e0346693. doi: 10.1371/journal.pone.0346693 (PMC13099103; doi:10.1371/journal.pone.0346693)
Supplement: S6 Table — (XLSX) [file pone.0346693.s007.xlsx]

## Sheet: Table S6
Staining panels for cell type subclassification and optimal panel size estimate					The table contains a list of primary antibodies, abbreviation, list of panels formation for cell type BRAQUEsubclass analysis as well as targeted panels for cell type subclassification.
	Total n. Abs: 98	Full panel n. Abs: 78		50	50	45	37	49	20			33	41	68
Ab	Name of choice	Significance	Pref distr	CD4	CD8	B cells	Myeloid	DC	DISCARD			Non redundant	TF (bold) and friends	Only clean Abs
AID	AID/AIDb	Activation	B cells			x						AID/AIDb	AID/AIDb	AID/AIDb
Autofluorescence	AF	Autofluorescence	many									CD10	BCL6	AXL/Axl
AXL	AXL/Axl	DC subpop	Macs > cDC				x	x				CD11c	CD10	bcl2/BCL-2/BCL2
BCL2	bcl2/BCL-2/BCL2	apoptosis	many	x	x	x	x	x				CD14	CD14	BCL6
BCL6	BCL6	TF: B, T + cDC1	many	x	x	x		x				CD141	CD16	CD10
CD10	CD10	B cells	B > granulocytes	x	x	x	x					CD16	CD1c	CD103
CD103	CD103	T subs	T cells	x	x		x	x				CD1c	CD248	CD11c
CD11c	CD11c	MonoMac	Macs > B			x	x	x				CD23	CD27/ TNFRSF7	CD123/CD123a/CD123b
CD123	CD123/CD123a/CD123b	pre-DC, pDC	pDC + Endo					x	x			CD248	CD4	CD127
CD127	CD127	Activation		x	x				x			CD3/CD3e	CD8	CD14
CD137	CD137/CD137 4-1BB/TNFRSF9	Checkpoint	many	x	x							CD30/CD30c/CD30v	cMAF/C-MAF	CD141
CD14	CD14	MonoMac	MonoMacs				x	x				CD34	EBV/EBER	CD16
CD141	CD141	cDC1						x				CD4	EOMES/TBR2	CD163
CD16	CD16	MonoMac	Macs > NK	x	x		x	x				CD7	FoxP3	CD1A
CD163	CD163	MonoMac	MonoMacs				x	x				CD8	GATA3	CD1c
CD1A	CD1A	cDC2	cDC					x				EBV/EBER	HLADR/HLA-DR/DR	CD20
CD1c	CD1c	B + cDC2	B > cDC			x		x				FoxP3	ID2	CD206
CD20	CD20	B cells	B cells			x						ID2	IDO	CD21
CD206	CD206	MonoMac	MonoMacs				x		x			IRF4	IgD	CD22
CD207	CD207lang/Langerin / CD207	cDC2	cDC					x				kappa/kappa_sine_lambda	IRF4	CD248
CD21	CD21	FDC	B cells > FDC			x						Ki67/Ki-67	IRF8	CD3/CD3e
CD22	CD22	B cells	B cells			x			x			lambda/lambda_sine_k	kappa/kappa_sine_lambda	CD30/CD30c/CD30v
CD23	CD23	B cells + MonoMac	B cells > FDC	x	x	x	x					LYVE1/LYVE-1/Lyve1	Ki67/Ki-67	CD31/PECAM-1
CD248	CD248	Stromal cells	Stromal cells									PAX5/Pax5	lambda/lambda_sine_k	CD34
CD25	CD25	Activation		x	x	x	x	x	x			PNAd	LYVE1/LYVE-1/Lyve1	CD4
CD27	CD27/ TNFRSF7	T + memory B	T > B mem	x	x	x						PRDM1/Blimp-1	LYZ	CD45RB
CD3	CD3/CD3e	T cells	T cells	x	x							PU1pool	MX-1/MxA / MX1	CD5/CD5reg
CD303	CD303/BDCA2	pDC	pDC					x				RORC/Nr1F3	MYC	CD56
CD30	CD30/CD30c/CD30v	Activation	B cells	x	x	x						SOX9	MYCN	CD68
CD31	CD31/PECAM-1	Endothelium	Endo	x	x	x	x	x				TCF4	PAX5/Pax5	CD74
CD32abc	CD32/CD32 a,b,c/CD32abc			x	x	x	x	x				TCF7	PNAd	CD79a
CD34	CD34	Endothelium	Endo > stroma									TCRd/TCR delta	Podoplanin/PDPL/PDPN/PDpL	CD8
CD4	CD4	T subs	many	x			x	x				ZEB1/ZEB1a	PRDM1/Blimp-1	CD86 / B7-2
CD4543	CD45+43/CD4543	pan leuko	many	x	x	x	x	x					PU1pool	cMAF/C-MAF
CD45RB	CD45RB	T + memory B	many	x	x	x	x	x					RORC/Nr1F3	CXCL13/CXCL13a/CXCL13b
CD5	CD5/CD5reg	T subs	T cells	x	x	x		x					SOX9	CXCR5
CD56	CD56	NK	NK	x	x			x					TCF4	EBV/EBER
CD64	CD64/FCGR1A	MonoMac	MonoMacs						x				TCF7	EOMES/TBR2
CD68	CD68	MonoMac	Macs > pDC				x	x					TOX1/TOX	FoxP3
CD69	CD69	T Activation	many	x	x	x							TP53	GATA3
CD7	CD7	T subs	T cells	x	x		x	x					ZEB1/ZEB1a	HLADR/HLA-DR/DR
CD74	CD74	DR invariant	many	x	x	x	x	x						ID2
CD79a	CD79a	B cells	B cells			x								IgD
CD8	CD8	T subs	T cells		x									IRF4
CD83	CD83		many	x	x	x	x	x	x					kappa/kappa_sine_lambda/
CD86	CD86 / B7-2	Checkpoint	many	x	x	x	x	x						Ki67/Ki-67
p27	CDKN1B/p27	quiescent	many						x					LAG3 / CD223
CLEC10A	CLEC10A / CD301	cDC2						x						lambda/lambda_sine_k
CLEC9A	CLEC9A / CD370	cDC1						x						LYVE1/LYVE-1/Lyve1
cMAF	cMAF/C-MAF	MonoMac	MonoMacs	x	x		x	x						LYZ
CXCL13	CXCL13/CXCL13a/CXCL13b	T subs	T cells	x	x									MX-1/MxA / MX1
CXCR5	CXCR5	DZ, fhT		x	x	x			x					MYC
EBV	EBV/EBER	EBV	B cells			x			x					MYCN
EOMES	EOMES/TBR2	TF: T cells	T cells	x	x									OX40/CD134
FCeR1	FCeR1	mast cells, inflm DC							x					PAX5/Pax5
FoxP3	FoxP3	TF: T cells	T cells	x	x									PD1
GATA3	GATA3	TF	T cells	x	x									PDL1/PD-L1/CD274/PDL1
GZMB	Granzyme B/GRB7	T subs	T cells > Monocytes	x	x		x							PNAd
HIV	HIV p24/HIV/p24	HIV							x					Podoplanin/PDPL/PDPN/PDpL
HLADR	HLADR/HLA-DR/DR	Activation	many	x	x	x	x	x						PRDM1/Blimp-1
ID2	ID2	TF		x	x	x	x	x						PU1pool
IDO	IDO	MonoMac					x	x						RORC/Nr1F3
IgD	IgD	B cells	B cells			x								SOX9
IRF4	IRF4	TF	many	x	x	x		x						TCF4
IRF8	IRF8	TF	many			x	x	x						TCF7
kappa	kappa/kappa_sine_lambda/kappasinelambda/KappaS/kappaSineLa	B cells	B cells			x								TIM3/CD366
Ki-67	Ki67/Ki-67	Proliferation	many	x	x	x	x	x						TOX1/TOX
LAG3	LAG3 / CD223	Checkpoint	T cells	x	x									vWF
lambda	lambda/lambda_sine_k/lambdasinek/LambdaS/lambdasinekappa/lambdaSineK	B cells	B cells			x
HHV8	LANA/HHV8	HHV8							x			String listing
LMP1	LMP1/LMP1a/LMP1b	EBV	B cells						x			UPN107Non-redundant (33)	AID/AIDb, CD10, CD11c, CD14, CD141, CD16, CD1c, CD23, CD248, CD3/CD3e, CD30/CD30c/CD30v, CD34, CD4, CD7, CD8, EBV/EBER, FoxP3, ID2, IRF4, kappa/kappa_sine_lambda, Ki67/Ki-67, lambda/lambda_sine_k, LYVE1/LYVE-1/Lyve1, PAX5/Pax5, PNAd, PRDM1/Blimp-1, PU1pool, RORC/Nr1F3, SOX9, TCF4, TCF7, TCRd/TCR delta, ZEB1/ZEB1a
Lyve1	LYVE1/LYVE-1/Lyve1	Endo, Macs	Endo > Macs				x					UPN107TF _ friends (41)	AID/AIDb, BCL6, CD10, CD14, CD16, CD1c, CD248, CD27/ TNFRSF7, CD4, CD8, cMAF/C-MAF, EBV/EBER, EOMES/TBR2, FoxP3, GATA3, HLADR/HLA-DR/DR, ID2, IDO, IgD, IRF4, IRF8, kappa/kappa_sine_lambda, Ki67/Ki-67, lambda/lambda_sine_k, LYVE1/LYVE-1/Lyve1, LYZ, MX-1/MxA / MX1, MYC, MYCN, PAX5/Pax5, PNAd, Podoplanin/PDPL/PDPN/PDpL, PRDM1/Blimp-1, PU1pool, RORC/Nr1F3, SOX9, TCF4, TCF7, TOX1/TOX, TP53, ZEB1/ZEB1a
LYZ	LYZ	MonoMac	MonoMacs				x	x				UPN107Only cleans (68)	AID/AIDb, AXL/Axl, bcl2/BCL-2/BCL2, BCL6, CD10, CD103, CD11c, CD123/CD123a/CD123b, CD127, CD14, CD141, CD16, CD163, CD1A, CD1c, CD20, CD206, CD21, CD22, CD248, CD3/CD3e, CD30/CD30c/CD30v, CD31/PECAM-1, CD34, CD4, CD45RB, CD5/CD5reg, CD56, CD68, CD74 , CD79a, CD8, CD86 / B7-2, cMAF/C-MAF, CXCL13/CXCL13a/CXCL13b, CXCR5, EBV/EBER, EOMES/TBR2, FoxP3, GATA3, HLADR/HLA-DR/DR, ID2, IgD, IRF4, kappa/kapp…
MX1	MX-1/MxA / MX1	IFNgamma signal	many	x	x	x	x	x
MYC	MYC	TF	many	x	x	x	x	x
MYCN	MYCN	TF		x	x	x	x	x
cREL	NFkB cREL/cREL	NFkB	many						x
p50	NFkB1 p50/p50	NFkB	many						x
p52	NFkB2 p52/p52	NFkB	many						x
OX40	OX40/CD134	Checkpoint		x	x			x
PAX5	PAX5/Pax5	TF: B cells	B cells			x
PD1	PD1	Checkpoint	T cells	x	x
PDL1	PDL1/PD-L1/CD274/PDL1	Checkpoint		x	x	x	x	x
PNAd	PNAd	HEV	Endo, FDC
PDPN	Podoplanin/PDPL/PDPN/PDpL	Ectopic GC				x
PRDM1	PRDM1/Blimp-1	TF	B > T	x	x	x		x
PU1	PU1pool	TF: B cells, Myeloid	many (not T)			x	x	x
RORC	RORC/Nr1F3	TF		x	x			x
S100B	S100B	DC subpop	cDC > T	x	x			x
SOX9	SOX9	FDC
TCF4	TCF4	pDC	pDC					x
TCF7	TCF7	TF: T cells	T cells	x	x	x
TCRd	TCRd/TCR delta	T subs	T cells						x
TIM3	TIM3/CD366	Checkpoint		x	x		x	x
TOX1	TOX1/TOX	TF	T cells	x	x	x
TP53	TP53	TF	many	x	x	x	x	x	x
VISTA	VISTA	Checkpoint				x			x
vWF	vWF	Endothelium	Endo
ZEB1	ZEB1/ZEB1a	TF: T cells		x	x
Panel listing
CD4	BCL2, BCL6, CD10, CD103, CD127, CD137, CD16, CD23, CD25, CD27, CD3, CD30, CD31, CD32abc, CD4, CD4543, CD45RB, CD5, CD56, CD69, CD7, CD74 , CD83, CD86, cMAF, CXCL13, CXCR5, EOMES, FoxP3, GATA3, GZMB, HLADR, 0, IRF4, Ki-67, LAG3, MX1, MYC, MYCN, OX40, PD1, PDL1, PRDM1, RORC, S100B, TCF7, TIM3, TOX1, TP53, ZEB1
CD8	BCL2, BCL6, CD10, CD103, CD127, CD137, CD16, CD23, CD25, CD27, CD3, CD30, CD31, CD32abc, CD4543, CD45RB, CD5, CD56, CD69, CD7, CD74 , CD8, CD83, CD86, cMAF, CXCL13, CXCR5, EOMES, FoxP3, GATA3, GZMB, HLADR, 0, IRF4, Ki-67, LAG3, MX1, MYC, MYCN, OX40, PD1, PDL1, PRDM1, RORC, S100B, TCF7, TIM3, TOX1, TP53, ZEB1
B cells	AID, BCL2, BCL6, CD10, CD11c, CD1c, CD20, CD21, CD22, CD23, CD25, CD27, CD30, CD31, CD32abc, CD4543, CD45RB, CD5, CD69, CD74 , CD79a, CD83, CD86, CXCR5, EBV, HLADR, ID2, IgD, IRF4, IRF8, kappa, Ki-67, lambda, MX1, MYC, MYCN, PAX5, PDL1, PDPN, PRDM1, PU1, TCF7, TOX1, TP53, VISTA
Myeloid	AXL, BCL2, CD10, CD103, CD11c, CD14, CD16, CD163, CD206, CD23, CD25, CD31, CD32abc, CD4, CD4543, CD45RB, CD68, CD7, CD74 , CD83, CD86, cMAF, GZMB, HLADR, 0, IDO, IRF8, Ki-67, Lyve1, LYZ, MX1, MYC, MYCN, PDL1, PU1, TIM3, TP53
DC	AXL, BCL2, BCL6, CD103, CD11c, CD123, CD14, CD141, CD16, CD163, CD1A, CD1c, CD207, CD25, CD303, CD31, CD32abc, CD4, CD4543, CD45RB, CD5, CD56, CD68, CD7, CD74 , CD83, CD86, CLEC10A, CLEC9A, cMAF, HLADR, 0, IDO, IRF4, IRF8, Ki-67, LYZ, MX1, MYC, MYCN, OX40, PDL1, PRDM1, PU1, RORC, S100B, TCF4, TIM3, TP53
