# Supplementary material for: The normal human lymph node cell classification and landscape defined by high-dimensional spatial proteomics
Source: PLoS One. 2026 Apr 21;21(4):e0346693. doi: 10.1371/journal.pone.0346693 (PMC13099103; doi:10.1371/journal.pone.0346693)
Supplement: S7 Table — (XLSX) [file pone.0346693.s008.xlsx]

## Sheet: Table S7
CASE	cluster	cell n.	Classification	significant markeers	distribution		Cluster number, cell content, cell classification, phenotype, spatial allocation for all WLN samples, with BRAQUE2 and BRAQUE1.
UPN104 CD4	-1	4363	Average CD4	TOX1 , cMAF , CD74 , CD69 , CXCL13 , TIM3 , IRF4 , ID2 , Ki-67 , CD56 , MX1 , GATA3	NA					begins at line		BRAQUEsubclass
UPN104 CD4	0	680	CD4 effector	CD86 , MX1 , PDL1 , HLADR , TIM3 , CXCL13 , CD74 , IRF4	Fairy Circles				UPN104 CD4	2		Minimum size:	10	CD8 naïve
UPN104 CD4	1	286	CD4 effector	HLADR , CD74 , S100B , OX40 , CD16 , TIM3 , CD56	Fairy Circles				UPN104 CD8	295		Maximum size:	101180	IgD+ CD27 neg
UPN104 CD4	2	787	CD4 effector S100B+	HLADR , S100B , OX40 , TIM3 , CD74 , CD16 , CD56 , PDL1 , PD1 , CD137 , CXCL13 , CD86 , GZMB	Fairy Circles				UPN104 Bcells	496
UPN104 CD4	3	1095	CD4 IFN response	MX1 , CD74 , cMAF , CXCL13 , TIM3 , CD56 , CD16 , CD23 , PDL1 , ID2 , GZMB	interstitial				UPN104 DC	1125		BRAQUE global
UPN104 CD4	4	233	CD4 proliferating	CD69 , CD86 , CXCL13 , TOX1 , MX1 , HLADR , CD74 , Ki-67	GC + scattered				UPN104 Myelo	1466		Minimum size:	25	junk
UPN104 CD4	5	472	CD4 effector S100B+	S100B , CD74 , RORC , TIM3 , CD56 , ID2 , OX40 , HLADR , CXCL13 , TOX1 , cMAF , CD137 , TCRd , BCL6 , IRF4 , CD16 , MYC	Fairy Circles				UPN104 Global	1737		Maximum size:	173546	HDBSCAN -1
UPN104 CD4	6	369	CD4 Treg proliferating	IRF4 , FOXP3 , PRDM1 , CD69 , TOX1 , GATA3 , TCRd , Ki-67 , TIM3 , OX40	interstitial				UPN105 CD4	64
UPN104 CD4	7	211	CD4 effector	HLADR , OX40 , CD86 , TIM3 , CD16 , CD137 , PD1 , PDL1 , CD74 , CD56 , MYC , GZMB , CXCL13 , CD23	Fairy Circles				UPN105 CD8	350
UPN104 CD4	8	2265	CD4 effector S100B+	S100B , TIM3 , CD56 , OX40 , CD74 , HLADR , cMAF , ID2 , CXCL13 , CD16 , PDL1 , CD137 , MYC	Fairy Circles				UPN105 Bcells	833
UPN104 CD4	9	1486	CD4 Treg activated	FOXP3 , CD86 , PDL1 , PRDM1 , TIM3 , HLADR , OX40 , CD137 , IRF4 , TOX1 , PD1	Fairy Circles				UPN105 DC	1223
UPN104 CD4	10	134	CD4 Treg S100B+ activated	S100B , FOXP3 , CD86 , HLADR , PDL1 , TIM3 , OX40 , PRDM1 , IRF4	Fairy Circles				UPN105 Myelo	1495
UPN104 CD4	11	431	CD4 Treg activated	OX40 , FOXP3 , PD1 , CD137 , GZMB , MYC , CD23 , TOX1 , TCRd , CD56 , PRDM1 , PDL1 , CD69 , CD74 , CD16	Activation spot				UPN105 Global	1993
UPN104 CD4	12	434	CD4 Treg resting	FOXP3 , MX1 , cMAF , CD69 , CD74 , CXCL13 , ID2	interstitial				UPN106 CD4	110
UPN104 CD4	13	171	CD4 Treg resting	ID2 , BCL6 , FOXP3 , CD69 , TCRd , TIM3	regional distr.				UPN106 CD8	386
UPN104 CD4	14	999	CD4 effector	OX40 , PD1 , GZMB , CD137 , MYC , CD23 , PDL1 , CD56 , TIM3 , CD16 , ID2 , CD74 , cMAF , PRDM1 , CD30 , CD69 , CD103	deep paracortex				UPN106 Bcells	910
UPN104 CD4	15	827	CD4 effector S100B+	OX40 , PDL1 , S100B , HLADR , CD86 , CD16 , CD56 , TIM3 , PD1 , CD137 , CD74 , GZMB , MYC , IRF4 , CD23	Fairy Circles				UPN106 DC	1405
UPN104 CD4	16	213	CD4 effector S100B+	OX40 , S100B , HLADR , PDL1 , CD56 , TIM3 , CD137 , MYC , CD86 , PD1 , CD16 , CD74 , GZMB , ID2	Fairy Circles				UPN106 Myelo	1524
UPN104 CD4	17	1412	CD4 effector S100B+	CD86 , S100B , PDL1 , HLADR , OX40 , TIM3 , IRF4 , CD74	Fairy Circles				UPN106 Global	2284
UPN104 CD4	18	139	CD4 Treg S100B+ activated	HLADR , S100B , FOXP3 , CD86 , PDL1 , TIM3 , CD74 , IRF4 , OX40 , CD56	Fairy Circles				UPN107 CD4	158
UPN104 CD4	19	1551	CD4 effector S100B+	HLADR , S100B , CD86 , PDL1 , TIM3 , OX40 , CD74 , IRF4 , CD56 , CXCL13	Fairy Circles				UPN107 CD8	438
UPN104 CD4	20	301	CD4 effector S100B+	HLADR , CD74 , S100B , OX40 , RORC , CD56 , CD16 , TIM3 , CD86 , IRF4 , CXCL13 , PDL1 , CD137	Fairy Circles				UPN107 Bcells	576
UPN104 CD4	21	751	CD4 effector S100B+	HLADR , CD86 , PDL1 , CD74 , TIM3 , OX40 , S100B , CD16 , IRF4 , PD1	Fairy Circles				UPN107 DC	967
UPN104 CD4	22	203	CD4 exhausted	GZMB , CD23 , PD1 , CD16 , CD137 , CD56 , OX40 , PDL1 , MYC , CD30	medullary cords				UPN107 Myelo	1554
UPN104 CD4	23	645	CD4 Treg activated	FOXP3 , CD86 , PRDM1 , IRF4 , TOX1 , PDL1 , TIM3 , GATA3 , CD69 , OX40 , HLADR , CD137 , BCL6 , MX1 , PD1	deep paracortex				UPN107 Global	2492
UPN104 CD4	24	122	CD4 Treg proliferating	FOXP3 , Ki-67 , IRF4 , ID2 , PRDM1 , TOX1	interstitial				UPN108 CD4	214
UPN104 CD4	25	153	CD4 Treg proliferating	FOXP3 , IRF4 , PRDM1 , Ki-67 , ID2 , TCRd , TOX1 , GATA3	interstitial				UPN108 CD8	473
UPN104 CD4	26	132	CD4 Treg activated	FOXP3 , TOX1 , RORC , PRDM1 , cMAF , CD56 , CD103 , CD23 , MYC , CD30 , PD1 , IRF4 , CD69 , GZMB	interstitial				UPN108 Bcells	688
UPN104 CD4	27	137	CD4 Treg S100B+ activated	FOXP3 , HLADR , S100B , CD86 , PDL1 , IRF4 , TIM3 , CD74 , OX40 , TOX1 , CD56 , PRDM1 , GATA3	Fairy Circles				UPN108 DC	1045
UPN104 CD4	28	136	CD4 Treg S100B+ activated	FOXP3 , S100B , HLADR , PRDM1 , IRF4 , OX40 , TOX1 , CD86 , TIM3 , CD56 , PDL1 , GATA3	Fairy Circles				UPN108 Myelo	1614
UPN104 CD4	29	105	CD4 IFN response	CD86 , MX1 , OX40 , PDL1 , TIM3 , HLADR , FOXP3 , CD137	deep paracortex				UPN108 Global	2740
UPN104 CD4	30	1329	CD4 effector	OX40 , CD137 , CD86 , PDL1 , PD1 , HLADR , TIM3 , MYC , CD56 , CD16 , ID2 , PRDM1 , GZMB , CD23 , CD74 , cMAF , TOX1	Fairy Circles				UPN109 CD4	#N/A
UPN104 CD4	31	168	CD4 Treg activated	FOXP3 , HLADR , PDL1 , CD86 , IRF4 , PRDM1 , TIM3 , CD16 , TOX1 , OX40 , CD74 , CD56	Fairy Circles				UPN109 CD8	#N/A
UPN104 CD4	32	1792	CD4 exhausted	PD1 , GZMB , TCRd , CD16 , CD137	regional distr.				UPN109 Bcells	#N/A
UPN104 CD4	33	3333	CD4 undefined	TCRd , BCL6	regional distr.				UPN109 DC	1305
UPN104 CD4	34	8538	CD4 naïve-like	TCF7 , TCRd , PRDM1 , MYC , GATA3 , ID2 , BCL6	Fairy Circles				UPN109 Myelo	1641
UPN104 CD4	35	10976	CD4 naïve-like	TCF7 , MYC , BCL6 , GATA3 , PRDM1	Fairy Circles				UPN109 Global	3062
UPN104 CD4	36	1855	CD4 naïve-like	ID2 , cMAF , BCL6 , MYC , CXCL13 , PRDM1 , CD137 , TIM3 , TCF7 , CD69 , GATA3 , TCRd	Fairy Circles				End of Column	3502
UPN104 CD4	37	315	CD4 Treg activated	FOXP3 , MX1 , PRDM1 , cMAF , TOX1 , CD69 , BCL6 , IRF4 , GATA3 , CXCL13 , CD74 , ID2	superficial paracortex
UPN104 CD4	38	639	CD4 effector	IRF4 , CD86 , CD74 , PDL1 , TIM3 , RORC , TCRd , HLADR , OX40 , CD69	Fairy Circles
UPN104 CD4	39	1466	CD4 proliferating	IRF4 , CD69 , TCRd , TOX1 , MYC , Ki-67 , ID2 , CD74 , BCL6 , MX1 , CXCL13	Fairy Circles
UPN104 CD4	40	156	CD4 Treg activated	OX40 , FOXP3 , PRDM1 , PD1 , CD137 , TOX1 , CD69 , GZMB , CD56 , CD23 , TIM3 , IRF4 , MYC , cMAF , CD74 , GATA3 , PDL1 , ID2 , TCRd	deep paracortex
UPN104 CD4	41	3380	CD4 Treg activated	FOXP3 , PRDM1 , TOX1 , CD69 , GATA3 , IRF4 , cMAF , BCL6 , TCRd , CD56 , CD137	interstitial
UPN104 CD4	42	2333	CD4 effector	CD23 , GZMB , PD1 , CD137 , MYC , OX40 , CD16 , CD56 , PRDM1 , PDL1 , CD103 , TCRd , CD30 , GATA3 , TOX1	medullary cords
UPN104 CD4	43	1411	CD4 naïve-like	CD69 , CXCL13 , CD74 , cMAF , ID2	interstitial
UPN104 CD4	44	214	CD4 Treg resting	CD69 , CXCL13 , MX1 , FOXP3 , CD74	superficial paracortex
UPN104 CD4	45	2041	CD4 poised	TCF7 , CD86 , PD1 , CD137 , PRDM1 , PDL1 , MYC , GZMB , OX40 , CD23 , GATA3 , HLADR , TCRd	Fairy Circles
UPN104 CD4	46	229	CD4 effector	TOX1 , CD86 , GATA3 , PDL1 , CD69 , IRF4 , PD1 , TCF7	Fairy Circles
UPN104 CD4	47	2549	CD4 effector	PD1 , CD86 , CD137 , PDL1 , PRDM1 , GZMB , OX40 , TIM3 , CD23 , MYC , HLADR , GATA3 , TCRd	Fairy Circles
UPN104 CD4	48	1115	CD4 effector	CD86 , PDL1 , TCRd , TIM3 , OX40 , HLADR	Fairy Circles
UPN104 CD4	49	12044	CD4 effector	CD86 , PDL1 , HLADR , TCF7 , TIM3 , CXCL13	Fairy Circles
UPN104 CD4	50	2958	CD4 naïve-like	PRDM1 , TCF7 , ID2 , MYC	Fairy Circles
UPN104 CD4	51	607	CD4 Treg resting	ID2 , cMAF , BCL6 , FOXP3 , CD69 , CXCL13 , PRDM1 , TIM3 , CD137 , TCRd , TOX1	deep paracortex
UPN104 CD4	52	10836	CD4 Treg resting	FOXP3 , CD69 , TOX1 , TCRd	interstitial
UPN104 CD4	53	177	CD4 effector	TIM3 , CXCL13 , cMAF	superficial paracortex
UPN104 CD4	54	4585	CD4 undefined	CXCL13 , CD74 , cMAF , CD69	superficial paracortex
UPN104 CD4	55	160	CD4 effector	TIM3 , PD1 , CD137 , GZMB , CD23 , PRDM1 , MYC	deep paracortex
UPN104 CD4	56	5426	CD4 exhausted	PD1 , GZMB , CD23 , CD137 , CD74 , MYC , CD56 , OX40 , CD16 , PDL1 , CD30 , CD103 , TCRd	medullary cords
UPN104 CD4	57	2645	CD4 effector	TCF7 , CD69 , GATA3 , cMAF , TCRd	superficial paracortex
UPN104 CD4	58	10841	CD4 naïve-like	CXCL13 , cMAF , BCL6 , TCF7 , GATA3 , CD69 , TCRd , ID2 , CD103	Fairy Circles
UPN104 CD4	59	18312	CD4 effector	PD1 , GZMB , CD23 , CD137 , TOX1 , TCF7 , PRDM1 , TCRd , GATA3 , MYC , OX40 , CD103	medullary cords
UPN104 CD4	60	2049	CD4 poised	TCF7 , PD1 , MYC , PRDM1 , CD137 , CD23 , GZMB , GATA3 , BCL6 , OX40	Fairy Circles
UPN105 CD4	-1	10812	Average CD4	PD1 , TCF7 , CXCL13 , CD23 , GZMB , CD69 , TOX1 , CD74 , OX40 , MYC , CD137	NA
UPN105 CD4	0	217	CD4 proliferating	ID2 , Ki-67 , BCL6 , IRF4 , TOX1 , TCRd , PRDM1 , cMAF	interstitial
UPN105 CD4	1	169	CD4 Treg activated	HLADR , S100B , CD86 , FOXP3 , PDL1 , IRF4 , TIM3 , PRDM1 , OX40 , cMAF	Fairy Circles
UPN105 CD4	2	136	CD4 Treg S100B+ activated	FOXP3 , S100B , HLADR , PRDM1 , IRF4 , CD86 , PDL1 , TIM3	Fairy Circles
UPN105 CD4	3	229	CD4 Treg proliferating	Ki-67 , FOXP3 , PRDM1 , IRF4 , ID2 , TCRd , GATA3 , TOX1 , BCL6 , MX1	paracortex NOS
UPN105 CD4	4	380	CD4 effector S100B+	S100B , HLADR , CD86 , PDL1 , TIM3 , IRF4 , OX40	Fairy Circles
UPN105 CD4	5	115	CD4 Treg activated	FOXP3 , CD103 , PRDM1 , CD137 , OX40 , TOX1 , IRF4 , GZMB , PD1 , CXCL13 , ID2	paracortex NOS
UPN105 CD4	6	1273	CD4 effector S100B+	IRF4 , CD86 , HLADR , PDL1 , TIM3 , CD69 , BCL6 , RORC , S100B	Fairy Circles
UPN105 CD4	7	102	CD4 Treg activated	FOXP3 , IRF4 , RORC , PRDM1 , HLADR , BCL6 , TIM3 , cMAF	paracortex NOS
UPN105 CD4	8	198	CD4 Treg activated	IRF4 , FOXP3 , PRDM1 , CD69 , TOX1 , cMAF , BCL6 , TIM3 , CD86 , CD137 , GATA3 , OX40 , HLADR	Fairy Circles
UPN105 CD4	9	384	CD4 Treg S100B+ activated	IRF4 , FOXP3 , CD86 , HLADR , PRDM1 , PDL1 , TIM3 , GATA3 , cMAF , CD69 , TOX1 , TCRd , CD137 , OX40 , BCL6 , MX1 , S100B	Fairy Circles
UPN105 CD4	10	808	CD4 Treg S100B+ activated	FOXP3 , CD86 , PRDM1 , HLADR , PDL1 , IRF4 , TIM3 , CD137 , TCRd , S100B , GATA3 , MX1 , OX40 , TOX1 , CXCL13 , cMAF	Fairy Circles
UPN105 CD4	11	789	CD4 Treg activated	IRF4 , FOXP3 , PRDM1 , GATA3 , TOX1 , cMAF , CD69 , TCRd , BCL6 , TIM3 , MX1 , CD137	paracortex NOS
UPN105 CD4	12	216	CD4 Treg S100B+ activated	IRF4 , HLADR , FOXP3 , CD86 , PDL1 , TIM3 , PRDM1 , S100B , cMAF , GATA3 , OX40 , CD69 , TCRd , CD137	Fairy Circles
UPN105 CD4	13	373	CD4 Treg S100B+ activated	HLADR , FOXP3 , CD86 , IRF4 , PDL1 , TIM3 , PRDM1 , S100B , cMAF , CD137 , MX1 , OX40	Fairy Circles
UPN105 CD4	14	141	CD4 Treg activated	FOXP3 , GZMB , CD23 , OX40 , PD1 , CD137 , cMAF , CXCL13 , TCRd , PRDM1 , MYC , ID2	interstitial
UPN105 CD4	15	3870	CD4 Treg activated	FOXP3 , PRDM1 , TOX1 , TCRd , MX1 , GZMB , IRF4 , CD23 , CD137 , cMAF , GATA3 , PD1 , TIM3 , CD16 , CXCL13 , OX40	interstitial
UPN105 CD4	16	1137	CD4 effector	IRF4 , CD69 , BCL6 , TOX1 , GATA3 , cMAF , TCF7 , TIM3 , ID2	paracortex NOS
UPN105 CD4	17	201	CD4 effector	CXCL13 , OX40 , MYC , PD1 , CD56 , GZMB , CD137 , PDL1 , CD23	paracortex NOS
UPN105 CD4	18	1893	CD4 undefined	cMAF	interstitial
UPN105 CD4	19	334	CD4 effector S100B+	HLADR , CD86 , TIM3 , PDL1 , OX40 , CD137 , GZMB , CD16 , TCRd , CXCL13 , PD1 , S100B	deep paracortex
UPN105 CD4	20	189	CD4 effector	CD86 , HLADR , CD56 , PDL1 , TIM3 , CXCL13 , OX40	Fairy Circles
UPN105 CD4	21	4877	CD4 effector S100B+	CD86 , HLADR , PDL1 , TIM3 , MX1 , S100B , OX40	superficial paracortex
UPN105 CD4	22	950	CD4 effector S100B+	CD86 , TCF7 , HLADR , PDL1 , CXCL13 , CD137 , S100B , OX40 , TIM3	Fairy Circles
UPN105 CD4	23	6125	CD4 effector S100B+	CD86 , HLADR , PDL1 , TCF7 , GATA3 , TIM3 , S100B , CD137 , CXCL13 , OX40 , PRDM1 , MYC , BCL6	superficial paracortex
UPN105 CD4	24	4043	CD4 IFN response	MX1 , TCF7 , cMAF , BCL6 , GATA3 , CD69 , CD74	superficial paracortex
UPN105 CD4	25	122	CD4 IFN response	MX1	interstitial
UPN105 CD4	26	869	CD4 IFN response	MX1 , CD69 , CD74	superficial paracortex
UPN105 CD4	27	194	CD4 undefined	CD69	superficial paracortex
UPN105 CD4	28	296	CD4 undefined	CD69	regional distr.
UPN105 CD4	29	3067	CD4 Treg activated	FOXP3 , PRDM1 , TOX1 , TCRd , PD1 , MYC , GZMB , CD137 , CXCL13 , CD74 , CD23	interstitial
UPN105 CD4	30	187	CD4 poised	PD1 , GZMB , CD137 , TCF7 , PRDM1 , CD23 , CXCL13 , MYC , OX40 , TCRd	deep paracortex
UPN105 CD4	31	1097	CD4 naïve-like	TCF7 , MYC , TCRd	interstitial
UPN105 CD4	32	805	CD4 exhausted	PD1 , GZMB , CD23 , CD137 , CD74 , CD69 , OX40 , CXCL13 , TOX1 , TCRd , MYC	deep paracortex
UPN105 CD4	33	326	CD4 poised	TIM3 , TCF7 , PDL1 , BCL6 , HLADR	superficial paracortex
UPN105 CD4	34	990	CD4 undefined	cMAF	interstitial
UPN105 CD4	35	1371	CD4 poised	PDL1 , GATA3 , TIM3	superficial paracortex
UPN105 CD4	36	4298	CD4 naïve-like	TCF7 , GATA3 , BCL6 , MYC , cMAF	superficial paracortex
UPN105 CD4	37	217	CD4 effector	CXCL13 , PD1 , PRDM1 , ID2 , GZMB , MYC , OX40 , CD137 , CD23 , TCF7 , BCL6 , TCRd	deep paracortex
UPN105 CD4	38	2013	CD4 poised	TCF7 , PD1 , GZMB , MYC , CXCL13 , CD137 , PRDM1 , OX40 , CD23 , TCRd , GATA3 , CD74	deep paracortex
UPN105 CD4	39	1814	CD4 effector	PD1 , GZMB , TOX1 , CD23 , CD74 , OX40 , GATA3 , CD137 , TCRd	deep paracortex
UPN105 CD4	40	143	CD4 naïve-like	CD69	superficial paracortex
UPN105 CD4	41	200	CD4 naïve-like	CD74 , CD69	paracortex NOS
UPN105 CD4	42	167	CD4 naïve-like	TOX1 , TCF7 , CD69 , BCL6 , GATA3 , cMAF	superficial paracortex
UPN105 CD4	43	253	CD4 poised	CD69 , TIM3 , PDL1 , BCL6 , GATA3 , cMAF	superficial paracortex
UPN105 CD4	44	3736	CD4 poised	TCF7 , CD69 , GATA3 , CD74 , TOX1 , PD1 , GZMB , MYC , CD137 , CD23	interstitial
UPN106 CD4	-1	45083	Average CD4	PDL1 , CD86 , TCF7 , MX1	NA
UPN106 CD4	0	1285	CD4 effector	CD30 , PDL1 , CD86 , HLADR , CD16 , OX40 , CD74 , IRF4 , RORC , CD56 , MYC , CD103 , TIM3 , GZMB , S100B	Fairy Circles
UPN106 CD4	1	1164	CD4 Treg activated	FOXP3 , RORC , cMAF , IRF4 , PRDM1 , TIM3 , TOX1 , BCL6 , CD74 , CXCL13 , OX40 , PDL1 , CD86 , ID2 , GATA3 , MX1 , CD69 , CD137 , MYC , Ki-67 , PD1	paracortex NOS
UPN106 CD4	2	625	CD4 Treg proliferating	FOXP3 , CD23 , CD137 , CXCL13 , TOX1 , CD86 , cMAF , PD1 , CD74 , Ki-67 , PRDM1 , BCL6 , CD69 , ID2 , TIM3 , GATA3 , IRF4 , HLADR , MX1 , PDL1	GC + scattered
UPN106 CD4	3	240	CD4 naïve-like	IRF4 , MYC , CD69 , TCF7 , cMAF , BCL6 , PRDM1	paracortex NOS
UPN106 CD4	4	2391	CD4 naïve-like	IRF4 , CD69 , cMAF , TCF7 , MYC , PRDM1 , BCL6 , RORC , ID2	paracortex NOS
UPN106 CD4	5	647	CD4 Tfh	PD1 , BCL6 , TOX1 , cMAF , CD69 , CXCL13 , CD23 , Ki-67 , TCF7 , ID2 , CD74 , CD86 , GATA3	GC + scattered
UPN106 CD4	6	631	CD4 poised	BCL6 , TCRd , cMAF , OX40 , GZMB , PRDM1 , CD23 , CXCL13 , MYC , ID2 , TIM3 , CD69 , CD137 , PDL1 , CD74 , PD1 , GATA3 , TOX1 , TCF7 , CD16 , CD56	superficial paracortex
UPN106 CD4	7	136	CD4 Treg resting	CD30 , FOXP3 , PRDM1 , IRF4 , cMAF , TIM3 , OX40 , TOX1	interstitial
UPN106 CD4	8	35828	CD4 naïve-like	S100B , CD86 , PDL1 , HLADR , TCF7 , CD56 , CD16 , TIM3 , OX40 , CD103	paracortex NOS
UPN106 CD4	9	356	CD4 Treg proliferating	ID2 , FOXP3 , BCL6 , Ki-67 , cMAF , PRDM1 , IRF4 , TOX1 , GATA3 , CXCL13 , TIM3 , CD137 , CD23 , OX40 , GZMB , PD1 , CD74 , MYC , CD69 , MX1	interstitial
UPN106 CD4	10	260	CD4 Treg activated	CD137 , FOXP3 , PRDM1 , IRF4 , MX1 , cMAF , ID2 , GZMB , TIM3 , GATA3 , CD23 , OX40 , TCRd , TOX1	medullary cords
UPN106 CD4	11	542	CD4 Treg proliferating	Ki-67 , ID2 , FOXP3 , IRF4 , PRDM1 , BCL6 , cMAF , GATA3 , TOX1 , CXCL13 , MYC , CD137 , TIM3	paracortex NOS
UPN106 CD4	12	1019	CD4 Treg proliferating	Ki-67 , FOXP3 , ID2 , IRF4 , PRDM1 , cMAF , TOX1 , BCL6 , GATA3 , TIM3 , MX1 , MYC	paracortex NOS
UPN106 CD4	13	1474	CD4 Treg S100B+ activated	HLADR , FOXP3 , TIM3 , CD86 , PDL1 , IRF4 , PRDM1 , OX40 , TCRd , CD74 , cMAF , CD16 , CD137 , GZMB , S100B , MX1 , GATA3 , BCL6 , CXCL13 , CD56 , CD23	Fairy Circles
UPN106 CD4	14	314	CD4 effector	cMAF , IRF4 , CD69 , BCL6 , PRDM1 , CXCL13 , PD1 , TOX1	deep paracortex
UPN106 CD4	15	34589	CD4 Treg activated	FOXP3 , PRDM1 , IRF4 , cMAF , TIM3 , GATA3 , TOX1 , MX1 , CD137 , CD69 , BCL6 , CD74 , CXCL13 , ID2 , CD23 , OX40 , TCRd	interstitial
UPN106 CD4	16	837	CD4 Treg activated	IRF4 , FOXP3 , PRDM1 , cMAF , CD69 , CD137 , GATA3 , ID2 , TOX1 , MX1 , MYC , BCL6 , TIM3 , TCRd , OX40 , Ki-67 , RORC , CXCL13	interstitial
UPN106 CD4	17	175	CD4 Treg activated	MYC , FOXP3 , IRF4 , PRDM1 , cMAF , CD137 , TOX1 , CD69 , GATA3	interstitial
UPN106 CD4	18	216	CD4 Treg proliferating	BCL6 , FOXP3 , TOX1 , cMAF , CXCL13 , CD74 , Ki-67 , ID2 , MX1 , PD1 , IRF4 , PRDM1 , CD86 , CD23 , GATA3	interstitial
UPN106 CD4	19	146	CD4 Treg activated	BCL6 , cMAF , TCRd , PRDM1 , FOXP3 , CXCL13 , TIM3 , CD23 , GZMB , OX40 , CD137 , MYC , ID2 , CD69 , CD74 , GATA3 , TOX1 , PDL1 , IRF4 , MX1 , PD1	superficial paracortex
UPN106 CD4	20	402	CD4 effector	PD1 , GZMB , OX40 , CD23 , MYC , CD69 , PRDM1 , cMAF , TIM3 , TOX1 , CD137 , CD16 , CD86 , CD56 , CD74 , PDL1 , TCRd , GATA3 , ID2 , RORC , MX1	Activation spot
UPN106 CD4	21	6603	CD4 effector	HLADR , CD86 , PDL1 , OX40 , TIM3 , CD16 , CD74 , TCRd , IRF4 , CD56 , GZMB , RORC , MX1 , PRDM1 , CD137 , MYC	Fairy Circles
UPN106 CD4	22	678	CD4 Treg S100B+ activated	HLADR , FOXP3 , CD86 , PDL1 , TIM3 , S100B , OX40 , CD16 , CD74 , TCRd , IRF4 , PRDM1 , CD56 , GZMB , CD137 , cMAF	Fairy Circles
UPN106 CD4	23	4299	CD4 effector S100B+	HLADR , CD86 , PDL1 , S100B , OX40 , CD16 , TIM3 , CD74 , TCRd , CD56 , GZMB , IRF4 , MYC , RORC , CD137	Fairy Circles
UPN106 CD4	24	579	CD4 Treg activated	CD16 , FOXP3 , TIM3 , PDL1 , OX40 , GZMB , PRDM1 , cMAF , PD1 , GATA3 , TCRd , CD74 , CD23 , CD137 , IRF4 , ID2 , CD56 , CD86 , MYC , HLADR , BCL6	deep paracortex
UPN106 CD4	25	35529	CD4 Treg activated	FOXP3 , CD69 , TOX1 , IRF4 , GATA3 , PRDM1 , cMAF	interstitial
UPN106 CD4	26	1429	CD4 proliferating	Ki-67 , ID2 , TCRd , TOX1 , BCL6 , MYC , GZMB , OX40 , CD23 , PRDM1 , PD1 , IRF4 , CD137 , TCF7 , CD16 , GATA3 , TIM3	marginal zone
UPN106 CD4	27	271	CD4 proliferating	MYC , CXCL13 , Ki-67 , ID2 , IRF4 , MX1 , CD137	deep paracortex
UPN106 CD4	28	1226	CD4 poised	TCRd , PRDM1 , BCL6 , cMAF , CXCL13 , CD23 , MYC , CD69 , GZMB , CD137 , OX40 , TIM3 , ID2 , CD74 , PDL1 , GATA3 , TCF7 , TOX1 , PD1 , MX1 , CD16	superficial paracortex
UPN106 CD4	29	673	CD4 IFN response	TIM3 , CXCL13 , CD74 , MX1 , TOX1	deep paracortex
UPN106 CD4	30	632	CD4 effector	GZMB , TCRd , OX40 , CD23 , CD16 , PRDM1 , PD1 , MYC , CD137 , CD74	interstitial
UPN106 CD4	31	241	CD4 effector	PD1 , OX40 , GZMB , PRDM1 , CD16 , MYC , CD69 , PDL1 , CD86 , TIM3 , CD137 , CD56 , CD23 , cMAF , TCRd , TOX1 , RORC , CD74 , ID2	Activation spot
UPN106 CD4	32	230	CD4 effector	GZMB , CD74 , CXCL13	deep paracortex
UPN106 CD4	33	34095	CD4 IFN response	CXCL13 , MX1 , TCF7 , CD74 , Ki-67 , PD1 , TOX1 , BCL6	deep paracortex
UPN106 CD4	34	372	CD4 proliferating	Ki-67 , MX1 , CXCL13 , BCL6 , cMAF , CD74 , ID2 , CD86 , PD1 , TCF7	deep paracortex
UPN106 CD4	35	2972	CD4 proliferating	Ki-67 , ID2 , CXCL13 , BCL6 , CD74 , TOX1 , CD137 , MX1	medullary cords
UPN106 CD4	36	1532	CD4 IFN response	TIM3 , PDL1 , CD86 , CD74 , CXCL13 , MX1 , RORC	deep paracortex
UPN106 CD4	37	286	CD4 effector	IRF4 , CD74 , CD86 , RORC , PDL1 , HLADR	deep paracortex
UPN106 CD4	38	1167	CD4 exhausted	OX40 , GZMB , CD23 , PD1 , CD16 , PDL1 , MYC , CD56	Activation spot
UPN106 CD4	39	290	CD4 effector	CD86 , HLADR , PDL1 , MX1	deep paracortex
UPN106 CD4	40	10823	CD4 poised	CD56 , OX40 , MYC , GZMB , CD16 , TCRd , PDL1 , CD23 , ID2 , CD137 , CD69 , TIM3	deep paracortex
UPN106 CD4	41	64431	CD4 poised	TCRd , TCF7 , GZMB , CD23 , MYC , OX40 , CD16 , GATA3 , CD137 , PRDM1 , BCL6 , CD69 , PD1	paracortex NOS
UPN106 CD4	42	122	CD4 IFN response	MX1 , TCF7	deep paracortex
UPN106 CD4	43	191	CD4 IFN response	MX1 , CD86	deep paracortex
UPN106 CD4	44	168	CD4 IFN response	MX1 , CD86 , TCF7	deep paracortex
UPN106 CD4	45	11641	CD4 naïve-like	TCF7	deep paracortex
UPN106 CD4	46	147	CD4 naïve-like	TCF7 , TOX1 , CD69 , GATA3	deep paracortex
UPN107 CD4	-1	4260	Average CD4	GATA3 , FOXP3 , cMAF , TCF7 , PRDM1 , Ki-67 , GZMB , TIM3 , IRF4 , ID2 , MX1 , PD1 , TOX1	NA
UPN107 CD4	0	161	CD4 effector	HLA-DR , PDL1 , CD86 , TIM3 , PD1 , BCL6	Fairy Circles
UPN107 CD4	1	5468	CD4 effector	HLA-DR , CD86 , TIM3 , PD1 , CD74 , CD56 , IRF4 , CXCL13 , OX40 , BCL6	Fairy Circles
UPN107 CD4	2	650	CD4 Treg activated	HLA-DR , FOXP3 , CD86 , TIM3 , PD1 , IRF4 , CD74 , PRDM1 , CD56 , OX40	interstitial
UPN107 CD4	3	1494	CD4 effector	CD23 , CD69 , GZMB , LAG3 , MX1 , PD1 , CD74 , CD137 , CD103 , MYC , PRDM1 , CD56	Activation spot
UPN107 CD4	4	713	CD4 exhausted	LAG3 , GZMB , CD69 , CD23 , MX1 , CD74 , CD103 , CD16 , CD86 , PD1 , CD137 , CD56 , TIM3	Activation spot
UPN107 CD4	5	3735	CD4 effector	CD86 , BCL6 , PRDM1 , TIM3 , MYC , CXCL13 , ID2 , GATA3 , PD1 , IRF4 , TCF7 , cMAF	superficial paracortex
UPN107 CD4	6	417	CD4 exhausted	CD23 , LAG3 , MX1 , GZMB , CD69 , CD74 , PRDM1 , CD86 , CD103 , CD137 , TOX1 , CD16 , RORC , PD1 , MYC , CD30 , EOMES , Ki-67 , OX40 , TIM3	Activation spot
UPN107 CD4	7	711	CD4 poised	CD56 , CD86 , PD1 , TCF7 , GATA3 , BCL6 , MYC , ID2 , CD137 , PRDM1 , TIM3 , HLA-DR , CD74	deep paracortex
UPN107 CD4	8	4047	CD4 proliferating	ID2 , BCL6 , TOX1 , Ki-67 , CD74 , IRF4 , MYC , MX1 , PD1 , CD56 , GATA3 , CXCL13 , cMAF	interstitial
UPN107 CD4	9	126	CD4 Treg resting	PDL1 , FOXP3	Fairy Circles
UPN107 CD4	10	444	CD4 Treg activated	HLA-DR , PD1 , FOXP3 , OX40 , CD56 , CD74 , CD16 , TIM3 , CD86 , GATA3 , TOX1 , IRF4 , CD137	deep paracortex
UPN107 CD4	11	201	CD4 effector	PDL1 , CD86 , TIM3 , BCL6 , cMAF	superficial paracortex
UPN107 CD4	12	867	CD4 Treg proliferating	ID2 , FOXP3 , TOX1 , BCL6 , PRDM1 , IRF4 , MX1 , GATA3 , MYC , Ki-67 , CD56 , TIM3 , CD74 , CD137 , cMAF	interstitial
UPN107 CD4	13	949	CD4 Treg resting	CD103 , FOXP3 , CD74 , CD69 , CD137 , MX1 , TOX1 , CD56 , CD23 , GZMB , LAG3 , MYC , PD1 , TIM3 , CD30	medullary cords
UPN107 CD4	14	242	CD4 exhausted	LAG3 , CD23 , CD69 , GZMB , PRDM1 , MX1 , CD74 , CD16 , CD86 , CD103 , TIM3 , MYC , CD137 , OX40 , PD1 , RORC , TOX1 , Ki-67 , EOMES , CD30	Activation spot
UPN107 CD4	15	134	CD4 effector	HLA-DR , PD1 , PDL1 , CD86 , OX40 , TIM3 , CD74 , CD56 , CD16 , BCL6 , GATA3	Fairy Circles
UPN107 CD4	16	3741	CD4 effector	HLA-DR , PD1 , OX40 , CD74 , CD56 , TIM3 , CD16 , CD86 , GATA3 , IRF4 , CXCL13 , BCL6 , cMAF , CD137	Fairy Circles
UPN107 CD4	17	2470	CD4 Treg resting	CD56 , FOXP3 , CD74 , CD137 , TOX1 , PD1 , MYC , MX1 , ID2 , TIM3 , CD69 , GATA3 , CD23 , CD86 , CD103 , GZMB , BCL6	deep paracortex
UPN107 CD4	18	311	CD4 Treg activated	CD23 , FOXP3 , CD69 , GZMB , LAG3 , MX1 , CD137 , CD74 , PD1 , TOX1 , CD103	Activation spot
UPN107 CD4	19	172	CD4 Treg resting	CXCL13 , FOXP3 , CD74 , CD69 , TOX1 , CD23 , MX1 , CD103 , GZMB , CD137 , CD56	deep paracortex
UPN107 CD4	20	153	CD4 Treg S100B+ activated	HLA-DR , FOXP3 , S100B , TIM3 , PD1 , CD74	Fairy Circles
UPN107 CD4	21	1895	CD4 effector S100B+	HLA-DR , S100B , TIM3 , CD86 , CD74 , PD1 , CXCL13 , CD56 , OX40 , IRF4 , CD16 , PDL1	Fairy Circles
UPN107 CD4	22	282	CD4 effector	CD137 , TOX1 , IRF4	medullary cords
UPN107 CD4	23	3017	CD4 poised	CD56 , TCF7 , PD1 , CD137 , MYC , GATA3 , ID2 , CD86 , BCL6 , CD74 , TOX1 , PRDM1 , MX1 , TIM3	deep paracortex
UPN107 CD4	24	432	CD4 Treg activated	FOXP3 , IRF4 , PRDM1 , GATA3 , TOX1 , ID2 , BCL6 , cMAF , TIM3 , HLA-DR , MX1 , CD86 , CD74 , Ki-67	Fairy Circles
UPN107 CD4	25	399	CD4 effector S100B+	PD1 , CD74 , OX40 , EOMES , CD56 , TIM3 , TOX1 , CD16 , HLA-DR , CD86 , MX1 , CD137 , ID2 , cMAF , CD103 , GATA3 , S100B	deep paracortex
UPN107 CD4	26	126	CD4 effector S100B+	PD1 , CD56 , OX40 , cMAF , HLA-DR , CD74 , S100B , TIM3 , GATA3 , BCL6 , ID2 , MYC	Fairy Circles
UPN107 CD4	27	141	CD4 Treg S100B+ activated	OX40 , FOXP3 , PD1 , HLA-DR , CD74 , CD56 , S100B , TIM3 , CD16 , GATA3 , CD86	deep paracortex
UPN107 CD4	28	1310	CD4 effector S100B+	OX40 , PD1 , HLA-DR , CD56 , CD74 , S100B , CD16 , TIM3 , GATA3 , CD86 , MYC , CD137 , cMAF , MX1 , CXCL13 , ID2 , CD23	Fairy Circles
UPN107 CD4	29	836	CD4 exhausted	LAG3 , GZMB , CD69 , MX1 , CD23 , PRDM1 , CD74 , CD86 , CD103 , CD137 , CXCL13 , CD16 , TIM3 , RORC , TOX1 , PD1 , OX40 , EOMES , CD30 , Ki-67 , MYC	Activation spot
UPN107 CD4	30	1094	CD4 exhausted	LAG3 , CD69 , GZMB , CD23 , MX1 , PRDM1 , CD86 , CD74 , TIM3 , CD16 , CD103 , CXCL13 , OX40 , CD137 , RORC , MYC , TOX1 , PD1 , EOMES , Ki-67 , CD30	Activation spot
UPN107 CD4	31	354	CD4 Treg resting	FOXP3 , ID2 , PRDM1 , TOX1 , GATA3 , IRF4 , BCL6 , MX1 , Ki-67 , TIM3 , cMAF	paracortex NOS
UPN107 CD4	32	2907	CD4 Treg resting	FOXP3 , PRDM1 , TOX1 , GATA3 , MX1 , IRF4 , TIM3 , cMAF , CD74	interstitial
UPN107 CD4	33	120	CD4 Treg activated	FOXP3 , HLA-DR , PRDM1 , TIM3 , CD86 , PD1 , IRF4 , CD74	paracortex NOS
UPN107 CD4	34	508	CD4 Treg resting	FOXP3 , cMAF , PRDM1 , BCL6 , MX1 , CD74 , ID2 , GATA3 , TIM3 , IRF4 , TOX1	superficial paracortex
UPN107 CD4	35	217	CD4 Treg S100B+ activated	FOXP3 , PRDM1 , S100B , GATA3 , cMAF , TOX1 , TIM3 , IRF4 , ID2 , HLA-DR	Fairy Circles
UPN107 CD4	36	143	CD4 effector	TOX1 , PD1 , GATA3 , TCF7	deep paracortex
UPN107 CD4	37	183	CD4 effector	CD103 , CD69 , CD23 , GZMB , CD137	medullary cords
UPN107 CD4	38	169	CD4 Treg activated	FOXP3 , OX40 , PD1 , TIM3 , CD74 , GATA3 , HLA-DR , TOX1 , PRDM1 , CD56 , CD86 , MX1 , IRF4 , BCL6 , CD16 , cMAF , ID2	paracortex NOS
UPN107 CD4	39	121	CD4 Treg activated	FOXP3 , HLA-DR , PD1 , OX40 , CD74 , TIM3 , GATA3 , CD16 , CD56 , CD86 , PRDM1 , TOX1 , IRF4	paracortex NOS
UPN107 CD4	40	3986	CD4 effector	BCL6 , cMAF , CD86 , TIM3	marginal/subcapsular z.
UPN107 CD4	41	959	CD4 naïve-like	TCF7 , BCL6 , GATA3 , PRDM1 , CD86 , ID2 , MYC , cMAF	marginal/subcapsular z.
UPN107 CD4	42	1992	CD4 naïve-like	BCL6 , GATA3 , CD86 , PRDM1 , cMAF , ID2 , MYC	marginal/subcapsular z.
UPN107 CD4	43	31017	CD4 effector	CD137 , CD69 , TOX1 , CD23 , CD74	medullary cords
UPN107 CD4	44	734	CD4 Treg activated	CD86 , FOXP3 , PRDM1 , BCL6 , GATA3 , TIM3 , CXCL13 , PD1 , MYC , ID2 , IRF4	superficial paracortex
UPN107 CD4	45	20012	CD4 Treg resting	FOXP3 , TOX1 , CD74	interstitial
UPN107 CD4	46	9369	CD4 naïve-like	TCF7 , GATA3 , PRDM1 , ID2 , MYC	spatial artifact
UPN107 CD4	47	330	CD4 effector	CD23 , GZMB , CD69 , LAG3 , PD1	Activation spot
UPN107 CD4	48	7316	CD4 naïve-like	TCF7 , GATA3 , CXCL13 , PRDM1 , MYC , BCL6 , ID2 , LAG3	spatial artifact
UPN107 CD4	49	3764	CD4 naïve-like	TCF7 , GATA3 , PD1 , CXCL13 , MYC , BCL6 , PRDM1 , LAG3 , ID2 , CD23	spatial artifact
UPN107 CD4	50	410	CD4 poised	TCF7 , GZMB , CD23 , CD69 , LAG3	Activation spot
UPN107 CD4	51	8093	CD4 naïve-like	TCF7	spatial artifact
UPN107 CD4	52	395	CD4 IFN response	MX1 , TCF7 , GATA3 , CD69 , PRDM1 , CXCL13 , ID2 , MYC , CD23	2nd Activation spot
UPN107 CD4	53	338	CD4 IFN response	MX1 , GATA3 , CD69 , CXCL13 , TCF7	2nd Activation spot
UPN107 CD4	54	10042	CD4 naïve-like	GATA3 , TCF7 , MYC	spatial artifact
UPN108 CD4	-1	6763	Average CD4	MX1 , CD74	NA
UPN108 CD4	0	8197	CD4 effector	CD74 , cMAF , HLA-DR , CD56 , OX40 , MX1 , MYC , PD1 , CD137 , CXCL13 , TCRd , RORC , TIM3	superficial paracortex
UPN108 CD4	1	5409	CD4 poised	CD86 , PDL1 , HLA-DR , TIM3 , TCF7 , GZMB , GATA3 , LAG3	Fairy Circles
UPN108 CD4	2	2052	CD4 Tfh	PD1 , TOX1 , BCL6 , CXCL13 , CD23 , CD86 , MX1 , CD74 , CD69 , cMAF	GC + scattered
UPN108 CD4	3	172	CD4 Tfh	Ki-67 , PD1 , CD23 , BCL6 , CXCL13 , CD74 , TOX1 , CD86 , LAG3 , GZMB , CD137	GC + scattered
UPN108 CD4	4	185	CD4 effector S100B+	IRF4 , CD86 , HLA-DR , PDL1 , CD74 , S100B , TIM3	Fairy Circles
UPN108 CD4	5	1042	CD4 effector S100B+	HLA-DR , CD86 , S100B , PDL1 , TIM3 , TCF7 , CD74 , GATA3 , GZMB	Fairy Circles
UPN108 CD4	6	236	CD4 Treg activated	IRF4 , FOXP3 , CD86 , PRDM1 , PDL1 , HLA-DR , GATA3 , TIM3	Fairy Circles
UPN108 CD4	7	1270	CD4 Treg activated	FOXP3 , PDL1 , PRDM1 , CD86 , TIM3 , HLA-DR , GATA3 , GZMB , LAG3	Fairy Circles
UPN108 CD4	8	231	CD4 effector S100B+	IRF4 , HLA-DR , CD74 , S100B , PD1 , CD86 , TIM3 , OX40 , cMAF , CD56 , TCRd , RORC	Fairy Circles
UPN108 CD4	9	1204	CD4 effector S100B+	S100B , CD86 , HLA-DR , TCF7 , GATA3 , CD74	Fairy Circles
UPN108 CD4	10	295	CD4 exhausted	CD56 , CD74 , TIM3 , MYC , PD1 , cMAF , CD137 , PDL1 , MX1 , CD16 , OX40 , CXCL13 , LAG3 , HLA-DR	superficial paracortex
UPN108 CD4	11	1837	CD4 effector	CD86 , HLA-DR , PDL1 , TIM3 , CD74 , PD1 , OX40 , CD56 , cMAF , CD16 , CXCL13 , LAG3 , GZMB , MX1 , TCRd , GATA3 , MYC	Fairy Circles
UPN108 CD4	12	402	CD4 Treg S100B+ activated	FOXP3 , CD86 , HLA-DR , PDL1 , S100B , PRDM1 , TIM3 , GATA3	Fairy Circles
UPN108 CD4	13	498	CD4 effector	IRF4 , HLA-DR , CD86 , CD74 , PDL1 , TIM3 , PD1 , OX40 , MX1 , CD56 , RORC , TCRd , cMAF , CXCL13 , CD16	Fairy Circles
UPN108 CD4	14	508	CD4 proliferating	Ki-67 , ID2 , IRF4 , PRDM1 , MYC , TOX1 , CD137 , CD86	paracortex NOS
UPN108 CD4	15	447	CD4 Treg S100B+ activated	FOXP3 , S100B , PRDM1 , TIM3 , HLA-DR , GATA3 , CD86	Fairy Circles
UPN108 CD4	16	1886	CD4 exhausted	CD56 , CD74 , MYC , OX40 , PD1 , cMAF , CD137 , MX1 , CD30 , CD16 , GZMB , CD103 , TCRd , TIM3 , LAG3 , RORC , EOMES	marginal/subcapsular z.
UPN108 CD4	17	774	CD4 effector	IRF4 , CD74 , CD86 , HLA-DR , OX40 , PD1 , cMAF , TIM3 , TCRd , MX1 , CD56 , RORC , PRDM1 , MYC	Fairy Circles
UPN108 CD4	18	300	CD4 Treg activated	IRF4 , FOXP3 , PRDM1 , cMAF , GATA3 , MX1 , ID2 , MYC , OX40 , TIM3 , TOX1 , CD86 , TCRd	Fairy Circles
UPN108 CD4	19	1153	CD4 Treg activated	FOXP3 , PRDM1 , cMAF , OX40 , TIM3 , MX1 , GATA3 , MYC , TCRd , CD86 , HLA-DR , CD137 , PD1 , CD56	superficial paracortex
UPN108 CD4	20	311	CD4 Treg proliferating	FOXP3 , PRDM1 , ID2 , IRF4 , Ki-67 , cMAF , MYC , GATA3 , MX1 , OX40 , CD137 , CD86 , TCRd , TIM3 , TOX1	Fairy Circles
UPN108 CD4	21	388	CD4 Treg activated	FOXP3 , PRDM1 , CD86 , TIM3 , HLA-DR , PDL1 , cMAF , OX40 , GATA3 , PD1 , CD74 , MX1 , LAG3	Fairy Circles
UPN108 CD4	22	102	CD4 Treg activated	IRF4 , PRDM1 , FOXP3 , CD86 , HLA-DR , MX1 , PDL1 , TIM3 , cMAF , GATA3 , PD1 , OX40 , CD74	Fairy Circles
UPN108 CD4	23	428	CD4 Treg S100B+ activated	FOXP3 , HLA-DR , PRDM1 , CD86 , TIM3 , S100B , CD74 , cMAF , PD1 , OX40 , GATA3 , IRF4 , MX1 , PDL1 , TCRd , CD56 , MYC	Fairy Circles
UPN108 CD4	24	391	CD4 effector S100B+	HLA-DR , CD86 , PD1 , CD74 , TIM3 , S100B , CD56 , OX40 , PDL1 , CD16 , cMAF , MYC , IRF4 , BCL6 , CXCL13	Fairy Circles
UPN108 CD4	25	171	CD4 exhausted	MYC , cMAF , CD74 , OX40 , PD1 , CD56 , MX1 , HLA-DR , CXCL13	superficial paracortex
UPN108 CD4	26	256	CD4 proliferating	ID2 , cMAF , Ki-67 , OX40 , MYC , MX1 , BCL6 , PD1 , PRDM1 , CD74 , CD137 , TOX1 , CD86 , IRF4 , CD56 , TCRd , HLA-DR	Fairy Circles
UPN108 CD4	27	1868	CD4 Tfh	BCL6 , PD1 , TOX1 , CXCL13 , CD23 , CD86 , ID2 , CD74 , Ki-67 , cMAF , MX1 , CD69	GC + scattered
UPN108 CD4	28	298	CD4 Tfh	Ki-67 , BCL6 , PD1 , TOX1 , CD23 , ID2 , CXCL13 , CD74 , CD86	GC + scattered
UPN108 CD4	29	198	CD4 Tfh	PD1 , BCL6 , TOX1 , CXCL13 , PDL1 , ID2 , CD23 , CD86 , CD74 , Ki-67	GC + scattered
UPN108 CD4	30	246	CD4 effector	PD1 , TOX1 , cMAF , CD74 , CD86 , MX1 , CXCL13 , HLA-DR , OX40 , BCL6 , CD56 , ID2 , CD23	paracortex NOS
UPN108 CD4	31	639	CD4 Tfh	Ki-67 , PD1 , ID2 , BCL6 , TOX1 , CXCL13 , CD74 , CD23 , CD86 , HLA-DR , CD137 , cMAF	GC + scattered
UPN108 CD4	32	228	CD4 effector S100B+	IRF4 , HLA-DR , CD86 , CD74 , PDL1 , S100B , TIM3 , PD1 , OX40 , CD56 , CD16 , TCRd	Fairy Circles
UPN108 CD4	33	890	CD4 effector S100B+	CD86 , HLA-DR , PDL1 , S100B , TIM3 , CD74 , PD1 , OX40 , CD56 , CD16 , CXCL13 , GZMB , GATA3	Fairy Circles
UPN108 CD4	34	212	CD4 effector S100B+	CD56 , CD74 , PD1 , HLA-DR , OX40 , cMAF , TIM3 , S100B , MYC , CD16 , MX1 , CD137 , RORC	superficial paracortex
UPN108 CD4	35	992	CD4 effector S100B+	HLA-DR , S100B , CD74 , PD1 , TIM3 , cMAF , OX40 , CD56 , CD86 , MYC , MX1 , TCRd , CD16	superficial paracortex
UPN108 CD4	36	177	CD4 effector	IRF4 , CD86 , HLA-DR , PDL1 , CD74 , TIM3	Fairy Circles
UPN108 CD4	37	106	CD4 proliferating	ID2 , Ki-67 , PRDM1 , CD30 , MYC , IRF4 , TOX1 , CD86	superficial paracortex
UPN108 CD4	38	126	CD4 effector	CD56 , CD74 , MYC , CD137 , GZMB , TOX1 , LAG3 , cMAF	interstitial
UPN108 CD4	39	205	CD4 Treg proliferating	Ki-67 , IRF4 , PRDM1 , FOXP3 , ID2 , MYC , GATA3	paracortex NOS
UPN108 CD4	40	259	CD4 exhausted	CD137 , IRF4 , PRDM1 , TCRd , GZMB	medullary cords
UPN108 CD4	41	4859	CD4 effector	IRF4 , PRDM1 , CD86 , RORC , CD74 , TCRd	interstitial
UPN108 CD4	42	1059	CD4 Treg activated	IRF4 , FOXP3 , PRDM1 , cMAF , GATA3 , MYC , MX1 , ID2	Fairy Circles
UPN108 CD4	43	295	CD4 Treg proliferating	Ki-67 , ID2 , IRF4 , PRDM1 , FOXP3 , GATA3 , MYC , cMAF , CD137 , TOX1	Fairy Circles
UPN108 CD4	44	182	CD4 Treg proliferating	Ki-67 , ID2 , FOXP3 , PRDM1 , GATA3 , IRF4 , MX1 , CD137 , cMAF	paracortex NOS
UPN108 CD4	45	130	CD4 Treg proliferating	ID2 , IRF4 , FOXP3 , PRDM1 , Ki-67 , GATA3 , MX1 , cMAF , MYC	paracortex NOS
UPN108 CD4	46	189	CD4 Treg activated	PD1 , FOXP3 , CD16 , PRDM1 , TIM3 , CD74 , CD137 , OX40 , cMAF , HLA-DR , CD86 , CD56 , GATA3 , MX1 , MYC , LAG3 , GZMB , TCRd	superficial paracortex
UPN108 CD4	47	519	CD4 effector	CD74 , CD56 , cMAF , MYC , CD16 , CD137 , PD1 , TIM3 , OX40 , TOX1 , BCL6 , CD86 , LAG3 , HLA-DR , PRDM1 , TCRd , PDL1 , GZMB , CD103	superficial paracortex
UPN108 CD4	48	195	CD4 effector S100B+	IRF4 , S100B , CD74 , HLA-DR , CD86 , TIM3	Fairy Circles
UPN108 CD4	49	134	CD4 Treg proliferating	FOXP3 , Ki-67 , PRDM1 , ID2 , S100B , IRF4 , CD86 , GATA3 , HLA-DR , TIM3 , MYC	Fairy Circles
UPN108 CD4	50	284	CD4 Treg activated	FOXP3 , PRDM1 , CD16 , TIM3 , GZMB , LAG3 , GATA3 , CD137 , TOX1	deep paracortex
UPN108 CD4	51	113	CD4 Treg resting	CD137 , FOXP3 , PRDM1 , TCRd	deep paracortex
UPN108 CD4	52	274	CD4 Treg proliferating	ID2 , FOXP3 , PRDM1 , Ki-67 , GATA3 , cMAF , MX1 , TOX1	paracortex NOS
UPN108 CD4	53	114	CD4 effector	CD137	interstitial
UPN108 CD4	54	340	CD4 effector	CD137 , CD56 , MYC , CD74 , TOX1 , LAG3 , BCL6 , CD16 , PRDM1 , GZMB , TCRd , cMAF	interstitial
UPN108 CD4	55	281	CD4 Tfh	PD1 , TOX1 , ID2 , CXCL13 , BCL6 , Ki-67 , CD23 , CD74 , CD86 , PRDM1 , IRF4 , cMAF , MYC , PDL1 , MX1	GC + scattered
UPN108 CD4	56	663	CD4 Tfh	ID2 , BCL6 , PD1 , TOX1 , Ki-67 , CXCL13 , CD23 , CD86 , CD74 , HLA-DR , cMAF , MX1 , CD137	GC + scattered
UPN108 CD4	57	271	CD4 Treg proliferating	Ki-67 , ID2 , PDL1 , CD86 , PRDM1 , FOXP3 , IRF4 , GATA3 , HLA-DR , TIM3 , TOX1	Fairy Circles
UPN108 CD4	58	429	CD4 proliferating	ID2 , Ki-67 , TOX1 , TCF7 , GATA3 , PRDM1 , BCL6 , CD137 , MYC , TCRd	interstitial
UPN108 CD4	59	180	CD4 proliferating	ID2 , IRF4 , PRDM1 , MYC , BCL6 , Ki-67 , MX1	paracortex NOS
UPN108 CD4	60	10171	CD4 Treg resting	FOXP3 , PRDM1 , GATA3 , MX1 , cMAF , TIM3	interstitial
UPN108 CD4	61	10032	CD4 naïve-like	TCF7 , CD69	marginal zone
UPN108 CD4	62	435	CD4 Treg proliferating	Ki-67 , FOXP3 , PRDM1 , ID2	interstitial
UPN108 CD4	63	998	CD4 proliferating	Ki-67 , TCF7 , ID2 , GATA3 , GZMB , LAG3 , PRDM1	paracortex NOS
UPN108 CD4	64	2539	CD4 poised	CD86 , GATA3 , TCF7 , PRDM1 , LAG3 , GZMB , TIM3	deep paracortex
UPN108 CD4	65	1044	CD4 effector	TIM3 , CD74 , LAG3 , GZMB , CD137 , CD23	medullary cords
UPN108 CD4	66	425	CD4 poised	CD23 , GZMB , LAG3 , CD74 , TIM3 , CXCL13 , MYC , TCF7 , CD56	regional distr.
UPN108 CD4	67	130	CD4 poised	TOX1 , CD86 , TCF7 , GATA3 , PD1	Fairy Circles
UPN108 CD4	68	6816	CD4 poised	CD86 , TCF7 , LAG3 , GATA3 , GZMB	deep paracortex
UPN108 CD4	69	1782	CD4 undefined		medullary sinus
UPN108 CD4	70	528	CD4 effector	HLA-DR , CD86 , TIM3	Fairy Circles
UPN108 CD4	71	1503	CD4 poised	HLA-DR , CD86 , TIM3 , TCF7	superficial paracortex
UPN108 CD4	72	526	CD4 undefined		medullary cords
UPN108 CD4	73	1225	CD4 naïve-like	TCF7	medullary cords
UPN108 CD4	74	5838	CD4 poised	TCF7 , LAG3 , GZMB , CD23 , CD69	medullary cords
UPN108 CD4	75	1332	CD4 poised	TCF7 , IRF4 , LAG3 , GATA3 , GZMB , CD69	Fairy Circles
UPN108 CD4	76	238	CD4 IFN response	MX1 , CD74	medullary cords
UPN108 CD4	77	11793	CD4 poised	TCF7 , GATA3 , GZMB	deep paracortex
UPN108 CD4	78	1887	CD4 exhausted	CXCL13 , CD74 , MX1 , CD23 , LAG3 , GZMB , HLA-DR	follicular
UPN108 CD4	79	560	CD4 IFN response	CD74 , MX1 , GZMB , TOX1	deep paracortex
UPN104 CD8	-1	4694	Average CD8		NA
UPN104 CD8	0	246	CD8 exhausted	GZMB , PD1 , CD23 , CD137 , OX40 , PDL1 , CD16 , PRDM1 , CD86 , CD56 , MYC , TCRd , TIM3 , FOXP3 , TOX1 , CD30	medullary cords
UPN104 CD8	1	200	CD8 naïve-like	CD86 , RORC , OX40 , CD74 , TIM3 , HLADR , PDL1 , MYC , CD56 , CD137	interstitial
UPN104 CD8	2	1212	CD8 naïve-like	TOX1 , cMAF , BCL6 , CD74 , GATA3 , CD69 , CXCL13	deep paracortex
UPN104 CD8	3	765	CD8 effector	OX40 , CD137 , MYC , GZMB , CD23 , PRDM1 , PD1 , PDL1 , CD86 , CD56 , TIM3 , CD16 , FOXP3 , TCRd , ID2 , TOX1 , HLADR , CD74 , CD30	Activation spot
UPN104 CD8	4	1331	CD8 IFN response	MX1 , CXCL13 , cMAF , TIM3 , CD74 , PDL1 , ID2 , CD56	interstitial
UPN104 CD8	5	515	CD8 Treg activated	FOXP3 , PRDM1 , CD137 , IRF4 , TCRd , CD69	interstitial
UPN104 CD8	6	602	CD8 S100B+ other	CD86 , HLADR , PDL1 , TIM3 , OX40 , PRDM1 , PD1 , S100B , IRF4 , CD137 , MYC , GZMB , FOXP3	deep paracortex
UPN104 CD8	7	286	CD8 exhausted	PD1 , GZMB , TCRd , CD16 , CD137 , OX40	spatial artifact
UPN104 CD8	8	374	CD8 undefined	TCRd	spatial artifact
UPN104 CD8	9	208	CD8 effector	CD23 , PD1 , GZMB , OX40 , CD137 , PRDM1 , MYC , PDL1 , CD16 , CD56 , CD86 , FOXP3	medullary cords
UPN104 CD8	10	113	CD8 TCF7lo	ID2 , BCL6 , CD69 , TIM3 , TCRd , PRDM1	spatial artifact
UPN104 CD8	11	159	CD8 naïve-like	CD69	superficial paracortex
UPN104 CD8	12	75	CD8 naïve-like	cMAF , TCRd , BCL6 , CXCL13	superficial paracortex
UPN104 CD8	13	39	CD8 TCF7lo	ID2 , CD74 , CXCL13 , cMAF	interstitial
UPN104 CD8	14	15	CD8 exhausted	PD1 , CD23 , GZMB	medullary cords
UPN104 CD8	15	10	CD8 naïve-like	ID2 , TOX1	interstitial
UPN104 CD8	16	23	CD8 S100B+ naïve like		superficial paracortex
UPN104 CD8	17	230	CD8 naïve-like	ID2 , cMAF , CXCL13 , CD69 , BCL6 , CD137 , MYC , TIM3 , CD74	superficial paracortex
UPN104 CD8	18	519	CD8 poised	ID2 , cMAF , BCL6 , MYC , CXCL13 , PRDM1 , TCF7 , CD137 , TIM3 , GATA3 , CD69	superficial paracortex
UPN104 CD8	19	284	CD8 naïve-like	PRDM1 , TCF7 , MYC , CD137 , CD86	deep paracortex
UPN104 CD8	20	14	CD8 proliferating		superficial paracortex
UPN104 CD8	21	219	CD8 naïve-like	TCF7 , CXCL13	superficial paracortex
UPN104 CD8	22	1110	CD8 TCF7lo	CD74 , CXCL13 , IRF4	superficial paracortex
UPN104 CD8	23	1224	CD8 naïve-like	CD69 , TCF7 , GATA3 , BCL6	marginal zone
UPN104 CD8	24	21	CD8 undefined		marginal zone
UPN104 CD8	25	14	CD8 exhausted	TOX1 , TIM3	medullary cords
UPN104 CD8	26	49	CD8 naïve-like	CD69 , CXCL13	superficial paracortex
UPN104 CD8	27	307	CD8 poised	TCF7 , PD1 , PRDM1 , MYC , CD137 , GZMB , CD23 , OX40 , CD86 , TCRd , PDL1 , GATA3	deep paracortex
UPN104 CD8	28	12	CD8 undefined		interstitial
UPN104 CD8	29	309	CD8 naïve-like	cMAF , BCL6	interstitial
UPN104 CD8	30	21	CD8 poised	TOX1 , PD1 , CD137 , PRDM1 , CD23 , OX40	medullary cords
UPN104 CD8	31	1612	CD8 effector	PD1 , GZMB , PRDM1 , CD23 , CD137 , OX40 , TOX1 , MYC , PDL1 , TCRd , CD86 , GATA3 , FOXP3 , CD56	medullary cords
UPN104 CD8	32	134	CD8 TCF7lo	cMAF , CXCL13 , ID2 , TIM3 , CD137 , CD69	superficial paracortex
UPN104 CD8	33	178	CD8 exhausted	TIM3 , CXCL13 , CD74	superficial paracortex
UPN104 CD8	34	238	CD8 undefined		superficial paracortex
UPN104 CD8	35	133	CD8 TCF7lo	cMAF , CXCL13	marginal/subcapsular z.
UPN104 CD8	36	574	CD8 exhausted	CD74 , PD1 , GZMB , CD23 , MYC , TCRd , OX40 , CD137 , PDL1 , CD86 , IRF4	medullary cords
UPN104 CD8	37	244	CD8 exhausted	PD1 , GZMB , CD137 , CD23 , OX40 , TIM3 , PRDM1 , PDL1 , CD86 , MYC , CD69 , CD74	medullary cords
UPN104 CD8	38	531	CD8 effector	PD1 , GZMB , CD137 , MYC , CD23 , PRDM1 , OX40 , PDL1 , CD86 , TCRd , CD16 , FOXP3 , CD56	medullary cords
UPN104 CD8	39	84	CD8 naïve-like	CD69	superficial paracortex
UPN104 CD8	40	214	CD8 TCF7lo	CD69 , CXCL13	superficial paracortex
UPN104 CD8	41	163	CD8 naïve-like	cMAF , TCF7 , BCL6 , ID2 , TCRd , GATA3 , PRDM1	superficial paracortex
UPN104 CD8	42	45	CD8 naïve-like	CD69 , cMAF	interstitial
UPN104 CD8	43	213	CD8 naïve-like	CXCL13 , TCF7 , BCL6 , MYC , PRDM1 , PDL1 , OX40 , TIM3 , GATA3	Fairy Circles
UPN104 CD8	44	144	CD8 naïve-like	cMAF , CD69 , CD137 , ID2 , CXCL13 , BCL6 , TOX1 , PRDM1 , MYC , TIM3	interstitial
UPN104 CD8	45	11	CD8 naïve-like		interstitial
UPN104 CD8	46	210	CD8 naïve-like	TCF7 , cMAF , BCL6 , CXCL13 , TCRd , ID2 , GATA3	interstitial
UPN104 CD8	47	729	CD8 naïve-like	cMAF , CXCL13 , BCL6 , GATA3 , TCRd	superficial paracortex
UPN104 CD8	48	41	CD8 naïve-like	CD69 , CXCL13	superficial paracortex
UPN104 CD8	49	398	CD8 naïve-like	CD69 , TCF7 , GATA3 , BCL6	superficial paracortex
UPN104 CD8	50	47	CD8 naïve-like	TCF7	superficial paracortex
UPN104 CD8	51	35	CD8 naïve-like		superficial paracortex
UPN104 CD8	52	1695	CD8 naïve-like	TCF7 , GATA3 , MYC , BCL6	superficial paracortex
UPN104 CD8	53	350	CD8 naïve-like	TCF7 , BCL6 , GATA3 , TCRd , ID2	superficial paracortex
UPN105 CD8	-1	4693	Average CD8	CD69 , OX40 , TIM3 , GZMB , CXCL13 , PD1 , FOXP3 , CD16	NA
UPN105 CD8	0	1516	CD8 exhausted	CD103 , CD30 , cMAF , MX1 , TOX1 , CD69 , GATA3 , GZMB , CD23 , IRF4 , HLADR , CD56 , ID2 , RORC	interstitial
UPN105 CD8	1	389	CD8 effector	CD56 , OX40 , CD137 , GZMB , PD1 , CXCL13 , CD23 , ID2 , MYC , PDL1 , TIM3	interstitial
UPN105 CD8	2	601	CD8 S100B+ other	CD86 , S100B , HLADR , PDL1 , TIM3 , CXCL13 , IRF4 , TCF7 , PRDM1 , OX40 , FOXP3 , BCL6 , CD137	Fairy Circles
UPN105 CD8	3	3148	CD8 S100B+ naïve like	S100B , TCF7 , MYC , PRDM1 , CXCL13 , TCRd , BCL6 , OX40 , PD1	interstitial
UPN105 CD8	4	302	CD8 S100B+ other	HLADR , CD86 , PDL1 , S100B , TIM3 , IRF4 , OX40 , CXCL13	Fairy Circles
UPN105 CD8	5	145	CD8 effector	CD86 , HLADR , PDL1 , TIM3 , PRDM1 , CD137 , OX40	Fairy Circles
UPN105 CD8	6	325	CD8 naïve-like	IRF4 , CD69 , PRDM1 , BCL6 , ID2	interstitial
UPN105 CD8	7	117	CD8 naïve-like	TCRd , cMAF	medullary cords
UPN105 CD8	8	254	CD8 effector	ID2 , CXCL13 , PRDM1 , MYC , OX40 , CD137 , PD1 , BCL6 , PDL1 , TIM3 , GZMB , FOXP3 , CD23	Fairy Circles
UPN105 CD8	9	41	CD8 poised	CXCL13 , ID2 , PRDM1 , CD137 , OX40 , GATA3 , PD1 , GZMB , TCF7 , MYC , CD23	paracortex NOS
UPN105 CD8	10	267	CD8 Treg resting	FOXP3 , PRDM1 , TCRd , CD69 , TOX1	paracortex NOS
UPN105 CD8	11	37	CD8 IFN response	cMAF , MX1	interstitial
UPN105 CD8	12	135	CD8 IFN response	MX1 , BCL6 , CXCL13 , TCF7 , cMAF	superficial paracortex
UPN105 CD8	13	1399	CD8 IFN response	MX1 , CD74	interstitial
UPN105 CD8	14	18	CD8 Treg resting	FOXP3 , TCF7	superficial paracortex
UPN105 CD8	15	18	CD8 naïve-like	TCF7 , GATA3	superficial paracortex
UPN105 CD8	16	171	CD8 Treg resting	FOXP3 , GATA3 , PRDM1 , CD69 , TOX1 , CXCL13 , IRF4 , CD137	superficial paracortex
UPN105 CD8	17	4524	CD8 naïve-like	GATA3 , TCF7 , BCL6 , TOX1 , PRDM1 , CD69 , cMAF , CXCL13 , PDL1	interstitial
UPN105 CD8	18	550	CD8 TCF7lo	cMAF , BCL6	interstitial
UPN105 CD8	19	189	CD8 exhausted	HLADR , TIM3 , CD86	interstitial
UPN105 CD8	20	17	CD8 TCF7lo	CD69	interstitial
UPN105 CD8	21	171	CD8 poised	CD74 , TCF7 , PD1 , GZMB , PRDM1 , MYC , CD137 , OX40 , TCRd , CD23 , CXCL13	deep paracortex
UPN105 CD8	22	121	CD8 TCF7lo	CD69 , PDL1 , TIM3 , CD86	superficial paracortex
UPN105 CD8	23	18	CD8 undefined	CD86	superficial paracortex
UPN105 CD8	24	15	CD8 naïve-like	CXCL13	superficial paracortex
UPN105 CD8	25	27	CD8 naïve-like	TCF7	Fairy Circles
UPN105 CD8	26	332	CD8 effector	PD1 , GZMB , MYC , CXCL13 , OX40 , CD137 , CD23 , BCL6 , PRDM1 , TOX1 , ID2	deep paracortex
UPN105 CD8	27	1693	CD8 naïve-like	TCF7 , BCL6 , CXCL13 , PRDM1 , CD86 , PDL1 , MYC , cMAF , TCRd	superficial paracortex
UPN105 CD8	28	115	CD8 TCF7lo	CD69	interstitial
UPN105 CD8	29	32	CD8 exhausted	GZMB , PD1	medullary cords
UPN105 CD8	30	139	CD8 exhausted	CD69 , PD1 , GZMB , TOX1 , CXCL13 , PRDM1 , CD74 , CD23 , CD137 , OX40	medullary cords
UPN105 CD8	31	1252	CD8 undefined		interstitial
UPN105 CD8	32	2145	CD8 naïve-like	TCF7 , TCRd , MYC	medullary cords
UPN105 CD8	33	156	CD8 exhausted	TIM3 , PD1 , GZMB	medullary cords
UPN105 CD8	34	2494	CD8 exhausted	GZMB , PD1 , CD23 , OX40 , CD137 , TOX1 , CD74 , MYC , CD16	medullary cords
UPN106 CD8	-1	10219	Average CD8	CD86 , MX1 , TOX1 , PDL1	NA
UPN106 CD8	0	5487	CD8 S100B+ other	S100B , TCF7 , RORC , CD56 , CD86 , TIM3 , MYC , IRF4 , PDL1 , HLADR , CD74	interstitial
UPN106 CD8	1	1053	CD8 S100B+ other	HLADR , S100B , TIM3 , CD86 , CD74 , PDL1 , OX40 , IRF4 , CD56 , CD16 , RORC , TCRd , BCL6 , FOXP3 , cMAF	superficial paracortex
UPN106 CD8	2	704	CD8 effector	CD137 , IRF4 , PRDM1 , ID2 , MX1 , GZMB , TCRd	interstitial
UPN106 CD8	3	207	CD8 Treg activated	FOXP3 , S100B , IRF4 , TIM3 , cMAF , GATA3 , PRDM1 , HLADR , CD86 , RORC , CD74 , BCL6 , OX40 , PDL1	interstitial
UPN106 CD8	4	140	CD8 undefined	CD30	interstitial
UPN106 CD8	5	451	CD8 effector	CD16 , OX40 , PDL1 , PD1 , TIM3 , GZMB , CD56 , MYC , CD86 , PRDM1 , GATA3 , CD23	deep paracortex
UPN106 CD8	6	415	CD8 exhausted	CD16 , S100B , TIM3 , CD56 , GZMB , OX40 , PDL1 , ID2 , cMAF , CD23 , CXCL13 , MYC , TCRd , HLADR , RORC , CD74	interstitial
UPN106 CD8	7	81	CD8 naïve-like	BCL6 , TCRd , PRDM1 , cMAF , TIM3 , MYC , CD69 , OX40 , ID2 , CD23 , CXCL13 , PDL1 , CD74 , CD137 , GZMB , TCF7 , GATA3 , TOX1	superficial paracortex
UPN106 CD8	8	90	CD8 IFN response	CXCL13 , cMAF , MX1	medullary cords
UPN106 CD8	9	3703	CD8 naïve-like	OX40 , CD16 , TCF7 , GATA3 , TCRd , MYC , PDL1 , HLADR , CD86 , TIM3 , PRDM1 , PD1 , FOXP3 , CD56 , CD23 , CD69 , GZMB	paracortex NOS
UPN106 CD8	10	23	CD8 proliferating	Ki-67	medullary cords
UPN106 CD8	11	59	CD8 naïve-like	BCL6 , cMAF , CXCL13 , TOX1 , ID2	medullary cords
UPN106 CD8	12	637	CD8 effector	HLADR , CD86 , PDL1 , TIM3 , OX40 , CD16 , TCRd , CD56 , IRF4 , PRDM1 , CD74 , PD1	Fairy Circles
UPN106 CD8	13	1805	CD8 IFN response	CD86 , PDL1 , MX1 , TIM3	superficial paracortex
UPN106 CD8	14	29	CD8 undefined		deep paracortex
UPN106 CD8	15	931	CD8 proliferating	Ki-67 , ID2 , BCL6 , TOX1 , CD86 , CD74 , CXCL13	medullary cords
UPN106 CD8	16	75	CD8 exhausted	GZMB	medullary cords
UPN106 CD8	17	2754	CD8 exhausted	GZMB , TOX1 , PD1 , CD74	interstitial
UPN106 CD8	18	26	CD8 undefined	CD86	interstitial
UPN106 CD8	19	636	CD8 effector	HLADR , CD86 , PDL1 , TIM3 , TCRd , OX40 , CD16 , IRF4 , PRDM1 , CD74 , cMAF , CD56 , RORC	Fairy Circles
UPN106 CD8	20	24	CD8 exhausted	HLADR , GZMB	superficial paracortex
UPN106 CD8	21	33	CD8 Treg activated	HLADR , TCRd , FOXP3	superficial paracortex
UPN106 CD8	22	14	CD8 undefined		medullary cords
UPN106 CD8	23	11	CD8 undefined		deep paracortex
UPN106 CD8	24	51	CD8 undefined	CD86	deep paracortex
UPN106 CD8	25	18	CD8 undefined		superficial paracortex
UPN106 CD8	26	641	CD8 effector	HLADR , TCRd , CD86 , OX40 , PDL1 , CD16 , TIM3 , MYC , CD23 , TCF7 , PRDM1 , GATA3 , PD1	Fairy Circles
UPN106 CD8	27	1313	CD8 effector	OX40 , CD56 , MYC , TCRd , CD23 , CD16 , GZMB , PD1 , ID2 , cMAF , CD69 , BCL6 , PDL1 , CD137 , GATA3 , RORC , TIM3	deep paracortex
UPN106 CD8	28	27	CD8 TCF7lo	cMAF , CXCL13	medullary cords
UPN106 CD8	29	42	CD8 undefined		medullary cords
UPN106 CD8	30	21	CD8 undefined		medullary cords
UPN106 CD8	31	202	CD8 TCF7lo	CXCL13 , cMAF , TCRd , CD137 , CD56 , TIM3 , PDL1 , OX40 , MYC , CD69 , BCL6 , PRDM1 , MX1 , ID2 , CD74 , GZMB , CD23	marginal/subcapsular z.
UPN106 CD8	32	17	CD8 effector	TCRd , CD56 , OX40 , CD23 , TIM3 , MYC	superficial paracortex
UPN106 CD8	33	132	CD8 effector	TCRd , MYC , cMAF , OX40 , PRDM1 , CD23 , CXCL13 , GZMB , BCL6 , TIM3 , ID2 , CD56 , PD1 , CD137 , CD69 , PDL1 , CD74 , CD16 , RORC , GATA3	marginal/subcapsular z.
UPN106 CD8	34	17	CD8 undefined		deep paracortex
UPN106 CD8	35	1197	CD8 effector	IRF4 , PRDM1 , MX1 , CD137 , ID2 , OX40 , CD16 , GZMB , MYC , PD1 , CD23 , TCRd	marginal zone
UPN106 CD8	36	13	CD8 undefined	TCRd	marginal/subcapsular z.
UPN106 CD8	37	22	CD8 undefined	CD86	deep paracortex
UPN106 CD8	38	238	CD8 effector	HLADR , CD86 , PDL1 , CD16 , OX40	medullary cords
UPN106 CD8	39	10	CD8 undefined		medullary cords
UPN106 CD8	40	420	CD8 naïve-like	CD86 , CD56 , PDL1	medullary cords
UPN106 CD8	41	10	CD8 undefined		medullary cords
UPN106 CD8	42	23	CD8 TCF7lo	PDL1	medullary cords
UPN106 CD8	43	83	CD8 effector	TIM3 , CXCL13	medullary cords
UPN106 CD8	44	42	CD8 undefined		medullary cords
UPN106 CD8	45	69	CD8 IFN response	CD86 , MX1	medullary cords
UPN106 CD8	46	643	CD8 TCF7lo	TIM3 , PDL1 , CD86 , CD74 , MX1 , RORC	medullary cords
UPN106 CD8	47	22	CD8 undefined		deep paracortex
UPN106 CD8	48	36	CD8 undefined		deep paracortex
UPN106 CD8	49	337	CD8 Treg resting	FOXP3 , GATA3	medullary cords
UPN106 CD8	50	20853	CD8 naïve-like	CD69 , TCRd , TOX1 , TCF7 , CXCL13 , CD23 , cMAF , BCL6 , GATA3 , PRDM1	interstitial
UPN107 CD8	-1	9149	Average CD8	TCF7 , S100B , PRDM1 , MX1 , GATA3 , CXCL13 , HLA-DR , OX40 , TIM3 , PDL1	NA
UPN107 CD8	0	625	CD8 Treg activated	FOXP3 , TOX1 , EOMES , GATA3 , PRDM1 , TIM3 , ID2 , MX1 , PD1 , CD69	interstitial
UPN107 CD8	1	457	CD8 proliferating	ID2 , BCL6 , CD86 , MYC , PRDM1 , GATA3 , TIM3 , IRF4 , TCF7 , PD1 , Ki-67 , CD56 , MX1	interstitial
UPN107 CD8	2	392	CD8 exhausted	CD103 , CD69 , CD23 , CD137 , GZMB , LAG3 , CD30 , FOXP3 , CD74 , CD16 , TOX1	medullary cords
UPN107 CD8	3	502	CD8 S100B+ other	FOXP3 , S100B , PRDM1 , GATA3 , TCF7 , LAG3 , CD23 , HLA-DR	interstitial
UPN107 CD8	4	1505	CD8 proliferating	ID2 , EOMES , BCL6 , TIM3 , TOX1 , MYC , Ki-67 , GATA3 , MX1 , CD56 , IRF4 , CD74 , PRDM1 , CD86	interstitial
UPN107 CD8	5	126	CD8 proliferating	EOMES , CD103	Extranodal
UPN107 CD8	6	230	CD8 effector	CD23 , CD69 , LAG3 , GZMB , CD103 , CD137 , FOXP3 , PD1 , CD16	medullary cords
UPN107 CD8	7	213	CD8 Treg activated	CD103 , CD56 , CD137 , CD23 , CD74 , CD69 , PD1 , LAG3 , FOXP3 , MYC , TOX1 , MX1 , GZMB , CD30 , TIM3 , CD16 , CD86	interstitial
UPN107 CD8	8	150	CD8 effector	PDL1 , CD86 , GATA3 , PD1 , PRDM1	marginal/subcapsular z.
UPN107 CD8	9	1301	CD8 naïve-like	CD86 , PRDM1 , BCL6 , HLA-DR , CXCL13 , MYC , GATA3 , TIM3 , PD1 , ID2 , TCF7 , IRF4	marginal/subcapsular z.
UPN107 CD8	10	258	CD8 poised	CD56 , CD86 , PD1 , GATA3 , TCF7 , PRDM1 , MYC , BCL6 , CD137 , ID2 , HLA-DR , TIM3 , OX40 , FOXP3	marginal/subcapsular z.
UPN107 CD8	11	1636	CD8 Treg activated	CD56 , CD137 , PD1 , FOXP3 , MYC , CD74 , CD69 , CD23 , LAG3 , CD86 , MX1 , ID2 , CD103 , GATA3 , GZMB , TOX1 , TCF7 , OX40 , TIM3 , CD16 , BCL6	interstitial
UPN107 CD8	12	727	CD8 exhausted	CD103 , TOX1 , CD74 , CD56 , CD69 , MX1 , CD23 , LAG3 , CD137 , GZMB , EOMES , PD1 , TIM3 , CD30 , FOXP3 , MYC , CD16 , CD86 , OX40 , RORC	medullary cords
UPN107 CD8	13	139	CD8 exhausted	CD103 , CD30 , CD23 , GZMB , CD69 , EOMES , TOX1	Extranodal
UPN107 CD8	14	430	CD8 S100B+ other	S100B , EOMES , TIM3 , TOX1 , GATA3 , CD56 , ID2 , OX40	interstitial
UPN107 CD8	15	232	CD8 TCF7lo	HLA-DR , CD86 , EOMES , TIM3 , PD1 , OX40 , CXCL13 , IRF4	marginal/subcapsular z.
UPN107 CD8	16	808	CD8 IFN response	cMAF , EOMES , MX1 , BCL6 , CD74 , TIM3 , ID2 , TOX1 , CD56 , MYC , RORC , CD30	marginal/subcapsular z.
UPN107 CD8	17	1424	CD8 IFN response	CD56 , TOX1 , CD74 , PD1 , EOMES , CD137 , CD69 , CD103 , MX1 , FOXP3 , LAG3 , MYC , CD23 , TIM3 , GZMB , CD16 , ID2 , CD86 , OX40 , GATA3	interstitial
UPN107 CD8	18	932	CD8 S100B+ other	CD56 , S100B , MYC , CD137 , TCF7 , PD1 , GATA3 , CD86 , CD23 , LAG3 , FOXP3 , CD74 , ID2 , OX40 , TIM3 , PRDM1 , CD103 , GZMB , HLA-DR , MX1 , BCL6	interstitial
UPN107 CD8	19	103	CD8 TCF7lo	TOX1 , EOMES , PD1 , CD69	interstitial
UPN107 CD8	20	119	CD8 undefined		medullary cords
UPN107 CD8	21	471	CD8 naïve-like	GATA3 , PRDM1 , CD86 , BCL6 , TCF7 , ID2 , MYC	marginal/subcapsular z.
UPN107 CD8	22	1580	CD8 naïve-like	CD86 , BCL6 , CXCL13 , PRDM1 , HLA-DR , cMAF	marginal/subcapsular z.
UPN107 CD8	23	1689	CD8 Treg resting	GATA3 , TCF7 , LAG3 , PRDM1 , CD69 , CD23 , FOXP3 , CXCL13	interstitial
UPN107 CD8	24	2072	CD8 poised	TCF7 , GATA3 , PRDM1 , LAG3 , MYC , CD23 , ID2 , CD69 , BCL6 , CXCL13	interstitial
UPN107 CD8	25	1724	CD8 IFN response	EOMES , CD86 , BCL6 , HLA-DR , CXCL13 , cMAF , MX1 , TIM3 , IRF4 , CD74	marginal/subcapsular z.
UPN107 CD8	26	7512	CD8 exhausted	TOX1 , EOMES , CD74 , GZMB , CD69 , PD1 , MX1	interstitial
UPN107 CD8	27	719	CD8 S100B+ other	CD86 , S100B , BCL6 , PRDM1 , TCF7 , MYC , GATA3 , HLA-DR , CXCL13 , TIM3 , ID2	marginal/subcapsular z.
UPN107 CD8	28	5618	CD8 S100B+ other	S100B , TCF7 , CD23 , LAG3 , GZMB , PRDM1 , GATA3 , CXCL13 , MYC	interstitial
UPN107 CD8	29	147	CD8 IFN response	MX1 , CD74 , CD69 , CXCL13	regional distr.
UPN107 CD8	30	192	CD8 IFN response	MX1 , CD69 , CD74	regional distr.
UPN107 CD8	31	1537	CD8 poised	TCF7 , CD69 , CD23 , LAG3 , GZMB , PRDM1	interstitial
UPN107 CD8	32	9216	CD8 effector	CD69 , CD137 , CD23 , GZMB , CD74 , LAG3 , TOX1 , FOXP3	medullary cords
UPN107 CD8	33	521	CD8 poised	CD86 , LAG3 , TCF7 , CXCL13 , CD23 , PD1 , MYC , BCL6 , OX40 , CD69	interstitial
UPN108 CD8	-1	2365	Average CD8	MX1 , PD1 , CXCL13 , HLA-DR , CD74 , BCL6 , cMAF	NA
UPN108 CD8	0	576	CD8 effector	CD137 , TCRd , IRF4 , GZMB , PRDM1	deep paracortex
UPN108 CD8	1	4509	CD8 effector	EOMES , TIM3 , TOX1 , CXCL13 , MX1 , CD30 , CD74 , CD103 , cMAF , BCL6 , CD69 , CD23 , Ki-67 , ID2 , PD1	interstitial
UPN108 CD8	2	328	CD8 exhausted	CD16 , TIM3 , EOMES , CD74 , CD56 , cMAF , MYC , LAG3 , TOX1 , PD1 , OX40 , CXCL13 , GZMB , MX1 , HLA-DR	deep paracortex
UPN108 CD8	3	239	CD8 proliferating	Ki-67 , ID2 , TIM3 , EOMES , PRDM1 , TOX1 , IRF4	deep paracortex
UPN108 CD8	4	115	CD8 effector	PDL1 , TIM3 , CD86 , PD1 , CXCL13 , HLA-DR , TOX1 , CD74 , MX1	superficial paracortex
UPN108 CD8	5	285	CD8 effector	PD1 , CD74 , HLA-DR , cMAF , OX40 , TIM3 , CD56 , CD86 , MX1 , EOMES , MYC , S100B , CXCL13 , TOX1 , ID2	superficial paracortex
UPN108 CD8	6	302	CD8 effector	TOX1	deep paracortex
UPN108 CD8	7	334	CD8 effector	TIM3 , CD74 , LAG3 , GZMB , CD86 , CD23	deep paracortex
UPN108 CD8	8	204	CD8 proliferating	MYC , EOMES , TIM3 , Ki-67 , ID2 , IRF4 , PRDM1 , CD86 , MX1 , CD74	interstitial
UPN108 CD8	9	266	CD8 exhausted	CD56 , CD74 , GZMB , CD30 , CD103 , CD137 , cMAF , CD23 , MYC , LAG3 , EOMES	medullary cords
UPN108 CD8	10	138	CD8 proliferating	ID2 , Ki-67 , PRDM1 , MX1 , TIM3 , EOMES , GATA3 , TOX1 , MYC , IRF4 , BCL6 , CD86	interstitial
UPN108 CD8	11	117	CD8 proliferating	ID2 , Ki-67 , MX1 , PRDM1 , TIM3 , EOMES , TOX1 , BCL6 , GATA3 , MYC , cMAF , IRF4	interstitial
UPN108 CD8	12	366	CD8 proliferating	Ki-67 , PRDM1 , IRF4 , ID2 , CD86	deep paracortex
UPN108 CD8	13	1757	CD8 Treg resting	FOXP3 , PRDM1 , TCF7 , GATA3 , LAG3	deep paracortex
UPN108 CD8	14	677	CD8 Treg activated	FOXP3 , PRDM1 , GATA3 , IRF4 , cMAF , TOX1 , CD86 , TIM3 , PD1 , LAG3 , ID2 , HLA-DR	superficial paracortex
UPN108 CD8	15	241	CD8 proliferating	CD30 , CD103 , CD56 , CD137 , GZMB	medullary cords
UPN108 CD8	16	1546	CD8 poised	CD86 , HLA-DR , TCF7 , PRDM1 , GATA3 , PDL1 , PD1 , LAG3 , CXCL13 , TIM3 , IRF4 , S100B , GZMB	Fairy Circles
UPN108 CD8	17	266	CD8 Treg activated	CD86 , FOXP3 , HLA-DR , PRDM1 , TCF7 , GATA3 , PD1 , PDL1 , CXCL13 , TIM3 , S100B , IRF4	Fairy Circles
UPN108 CD8	18	8310	CD8 effector	LAG3 , TCF7 , GZMB , CD23 , PRDM1 , GATA3 , TIM3 , TCRd	interstitial
UPN108 CD8	19	1646	CD8 IFN response	CXCL13 , MX1 , CD74 , cMAF , HLA-DR , PD1 , CD86	GC + scattered
UPN108 CD8	20	422	CD8 naïve-like	GATA3 , TCF7 , PRDM1	marginal zone
UPN108 CD8	21	4005	CD8 undefined		medullary cords
UPN104 Bcells	-1	16709	Average B cells	CD74 , MYC , PRDM1 , IRF8 , AID , CD30 , PU1 , CD5	NA
UPN104 Bcells	0	5717	CD5+ kappa	kappa , CD69 , TCF7 , CD10 , CD27 , CD23 , ID2 , CD5 , MYC , PRDM1 , BCL6 , IRF4	interstitial
UPN104 Bcells	1	3252	CSR CD27+	CD23 , IRF8 , CD27 , PRDM1 , BCL2 , MYC , CD5 , PU1 , CD20 , TOX1 , AID , CD86 , CD79a	medullary cords
UPN104 Bcells	2	369	Centroblasts	CD21 , AID , BCL6 , Ki-67 , CD86 , TOX1 , CD20 , CD10 , MX1 , ID2 , HLADR , PDPN , CD74 , PRDM1 , PAX5 , CD69 , PU1 , CD11c	follicular
UPN104 Bcells	3	398	Centroblasts	AID , TOX1 , ID2 , CD86 , CD10 , PRDM1 , BCL6 , Ki-67 , lambda , MX1 , PDPN , IRF4 , MYC , CD21 , CD23 , IRF8 , CD30 , CD69 , HLADR , CD27	GC + scattered
UPN104 Bcells	4	281	Centroblasts	BCL6 , HLADR , CD21 , CD20 , ID2 , TOX1 , CD86 , CD10 , PDPN , AID , Ki-67 , MX1 , PAX5 , CD74 , CD69 , PRDM1 , CD23 , PU1	follicular
UPN104 Bcells	5	311	Centroblasts	BCL6 , CD86 , CD10 , TOX1 , CD21 , HLADR , MX1 , AID , PDPN , CD20 , ID2 , CD69 , CD74 , Ki-67 , lambda , CD23 , kappa , PAX5 , PRDM1 , PU1	GC + scattered
UPN104 Bcells	6	258	PC lambda	lambda , AID , TOX1 , MYC , CD30 , CD23 , CD10 , CD27 , PDPN , CD69	medullary cords
UPN104 Bcells	7	217	Centroblasts	AID , CD21 , Ki-67 , BCL6 , CD86 , PDPN , ID2 , MX1 , CD10 , CD20 , HLADR , TOX1 , PAX5 , PRDM1 , IRF8	follicular
UPN104 Bcells	8	732	Centroblasts	CD21 , PDPN , CD69 , Ki-67 , CD20 , BCL6 , IgD , CD86 , CD79a , AID , ID2 , TOX1 , HLADR , CD10	follicular
UPN104 Bcells	9	233	Undefined B cells	CD21	regional distr.
UPN104 Bcells	10	242	Junk	CD21 , PRDM1 , CD5 , CD27 , TCF7 , CD23 , AID , CD69 , MYC , IRF8 , TOX1	spatial artifact
UPN104 Bcells	11	330	Centroblasts	CD21 , HLADR , CD20 , CD86 , PDPN , BCL6 , CD10 , MX1 , TOX1 , CD69 , Ki-67 , CD74 , AID , CD23 , CD79a , ID2	follicular
UPN104 Bcells	12	341	CD5+ T-zone cells	IRF4 , ID2 , Ki-67 , PRDM1 , TOX1 , CD5 , TCF7 , CD86 , MYC , CD10 , BCL6	paracortex NOS
UPN104 Bcells	13	208	CD5+ T-zone cells	ID2 , PRDM1 , IRF4 , Ki-67 , TOX1 , BCL6 , lambda , CD86 , CD5 , CD10 , MYC , TCF7	interstitial
UPN104 Bcells	14	2100	CD5+ lambda	lambda , CD27 , AID , PRDM1 , CD69 , CD10 , TOX1 , TCF7 , CD5 , CD23 , IRF4 , BCL6 , ID2 , MYC	GC + scattered
UPN104 Bcells	15	207	Centroblasts	AID , TOX1	GC + scattered
UPN104 Bcells	16	238	Undefined B cells	lambda , CD10 , AID , MYC , CD69 , MX1 , PDPN , BCL6 , TOX1 , ID2 , PRDM1	regional distr.
UPN104 Bcells	17	11906	CD5+ MZ	MX1 , CD5 , TCF7 , ID2 , PRDM1 , BCL6 , CD69	follicular
UPN104 Bcells	18	579	PC lambda	lambda , PRDM1 , IRF4 , BCL6 , ID2 , CD10 , AID , CD69 , MYC , CD27 , MX1 , TOX1 , TCF7 , CD86 , PDPN	medullary cords
UPN104 Bcells	19	1029	PC lambda	lambda , IRF4 , PRDM1 , CD27 , BCL6 , MYC , CD23 , AID , CD10 , ID2 , CD69	medullary cords
UPN104 Bcells	20	309	Centroblasts	AID , CD21 , TOX1 , CD86 , PDPN , CD10 , HLADR , CD69 , MX1 , BCL6 , Ki-67 , PRDM1 , CD20 , ID2 , CD23 , kappa , IRF4	GC + scattered
UPN104 Bcells	21	551	Centroblasts	CD21 , BCL6 , PDPN , CD86 , CD20 , TOX1 , CD10 , HLADR , AID , MX1 , ID2 , CD11c , Ki-67 , CD69 , CD74	follicular
UPN104 Bcells	22	872	PC kappa	kappa , IRF4 , PRDM1 , CD27 , BCL6 , CD86 , MYC , ID2 , CD23 , CD69 , CD10	medullary cords
UPN104 Bcells	23	629	CD5+ MZ	PDPN , CD69 , TOX1 , BCL2 , TCF7 , ID2 , IgD , CD10	interstitial
UPN104 Bcells	24	770	Undefined B cells	lambda , CD10 , PDPN , CD69 , MYC , BCL6 , ID2 , AID , PRDM1 , CD5 , TOX1	regional distr.
UPN104 Bcells	25	538	CSR CD27neg	CD1c , CD21 , CD79a , CD20 , HLADR , CD69 , CD74	follicular
UPN104 Bcells	26	655	Centroblasts	IgD , Ki-67 , CD21 , PDPN , CD79a , CD20 , CD74 , PAX5 , HLADR	follicular
UPN104 Bcells	27	490	Centroblasts	IgD , Ki-67 , CD79a , PDPN , CD20 , PAX5 , CD74 , BCL6 , BCL2	follicular
UPN104 Bcells	28	533	IgD+ CD27neg	PAX5 , IgD , CD21 , PDPN , CD79a , BCL6 , PU1 , CD20 , HLADR	follicular
UPN104 Bcells	29	544	Centrocytes	PAX5 , CD21 , PDPN , CD79a , PU1 , BCL6 , CD20 , HLADR	follicular
UPN104 Bcells	30	363	PC kappa	kappa , PRDM1 , IRF4 , BCL6 , ID2 , CD10 , CD69 , MYC , MX1 , CD86 , TCF7 , AID , TOX1 , CD27 , PDPN	medullary cords
UPN104 Bcells	31	390	PC kappa	kappa , IRF4 , PRDM1 , BCL6 , CD69 , ID2 , MX1 , CD86 , CD10 , CD27 , MYC , TCF7	medullary cords
UPN104 Bcells	32	2498	IgD+ CD27neg	PAX5 , IgD , PU1 , CD79a , BCL6 , PDPN , CD20	follicular
UPN104 Bcells	33	1957	IgD+ CD27+	IRF8 , BCL2 , CD27 , CD20 , CD79a , CD23 , CD1c , IgD , PU1 , PRDM1 , MYC , CD74	medullary cords
UPN104 Bcells	34	268	IgD+ CD27neg	CD1c , IgD , CD79a , MX1 , CD20 , HLADR , ID2 , BCL6 , CD69 , CD74 , PAX5	follicular
UPN104 Bcells	35	866	Centrocytes	CD1c , MX1 , CD79a , CD20 , HLADR , ID2 , CD69 , CD74 , BCL6	marginal zone
UPN104 Bcells	36	941	IgD+ CD27neg	CD1c , IgD , CD79a , CD20 , HLADR , PAX5 , CD74 , CD69	follicular
UPN104 Bcells	37	213	Centroblasts	CD21 , AID , BCL6 , CD86 , TOX1 , Ki-67 , CD10 , HLADR , PDPN , CD20 , MX1 , CD11c , ID2 , CD74 , CD69 , PRDM1 , PAX5	GC + scattered
UPN104 Bcells	38	311	IgD+ CD27neg	CD1c , IgD , CD21 , CD79a , CD20 , HLADR , PDPN , CD69 , PAX5 , BCL6	follicular
UPN104 Bcells	39	714	IgD+ CD27neg	CD21 , CD79a , CD20 , MX1 , IgD , HLADR , CD1c , PDPN , CD69 , BCL6 , CD74 , ID2 , PAX5 , CD86	follicular
UPN104 Bcells	40	854	Centrocytes	HLADR , CD86 , CD20 , CD69 , BCL6 , CD1c , CD79a , CD21 , PDPN , IgD , ID2 , MX1 , CD74 , PAX5	follicular
UPN104 Bcells	41	216	Centroblasts	PAX5 , Ki-67 , PDPN , CD79a , CD21 , PU1 , BCL6 , CD20 , CD74 , HLADR , ID2	follicular
UPN104 Bcells	42	806	Centroblasts	Ki-67 , CD21 , PDPN , CD79a , CD20 , CD74 , HLADR	follicular
UPN104 Bcells	43	1901	IgD+ CD27neg	IgD , CD21 , PDPN , CD79a , CD20 , HLADR , CD74 , BCL6 , PAX5 , CD69	follicular
UPN104 Bcells	44	391	IgD+ CD27+	IgD , CD21 , BCL2 , IRF8 , CD20 , CD79a , CD23 , CD27 , MYC	medullary cords
UPN104 Bcells	45	250	Centroblasts	CD1c , Ki-67 , CD79a , CD20 , PDPN , CD21 , ID2 , HLADR , BCL2	follicular
UPN104 Bcells	46	857	Centroblasts	Ki-67 , CD79a , MX1 , PDPN , CD20 , ID2 , CD1c , HLADR , BCL6 , CD74 , PAX5 , CD21 , IgD , BCL2 , CD69 , TOX1	follicular
UPN104 Bcells	47	947	PC kappa	kappa , IRF4 , PRDM1 , BCL6 , CD27 , MYC , ID2 , CD10 , CD86 , CD23 , CD69 , TCF7 , AID	medullary cords
UPN104 Bcells	48	476	Centroblasts	CD21 , BCL6 , AID , Ki-67 , CD86 , ID2 , TOX1 , PDPN , CD20 , CD10 , HLADR , MX1 , PAX5 , CD69 , PRDM1 , CD74	follicular
UPN104 Bcells	49	865	Centroblasts	CD21 , CD86 , PDPN , BCL6 , CD20 , TOX1 , CD10 , Ki-67 , AID , HLADR , CD69 , MX1 , TCF7 , ID2 , CD23	follicular
UPN104 Bcells	50	1378	CD5+ MZ	IgD , TCF7 , CD5 , PRDM1 , TOX1 , BCL2 , CD69 , MYC , CD27 , BCL6	marginal zone
UPN104 Bcells	51	439	MYC+ B cells	Ki-67 , IRF8 , CD74 , PU1 , MYC , PRDM1 , BCL2 , CD79a , CD27	interstitial
UPN104 Bcells	52	837	ID2+ Ki-67+ B cells	Ki-67 , PDPN , CD79a , ID2 , CD74 , CD20 , PAX5 , BCL6 , PU1 , BCL2 , HLADR , TOX1 , CD1c	interstitial
UPN104 Bcells	53	985	Centrocytes	PAX5 , BCL6 , ID2 , CD69	follicular
UPN104 Bcells	54	5145	CSR CD27neg	PAX5 , PU1 , PDPN , BCL6 , CD79a , BCL2 , MYC , IRF8 , ID2 , CD74 , CD10	follicular
UPN104 Bcells	55	1197	Undefined B cells	CD74	regional distr.
UPN104 Bcells	56	352	IgD+ CD27neg	IgD , CD79a , PAX5	regional distr.
UPN104 Bcells	57	268	Undefined B cells	CD21 , CD74	regional distr.
UPN104 Bcells	58	1378	CD5+ T-zone cells	CD1c , CD5 , PRDM1 , CD86 , TCF7 , HLADR , BCL6 , TOX1 , CD11c , MYC , CD10	paracortex NOS
UPN104 Bcells	59	3527	CSR CD27neg	CD1c , CD79a , CD20 , HLADR , CD74 , PAX5	marginal zone
UPN104 Bcells	60	994	CSR CD27+	CD21 , BCL2 , IRF8 , CD27 , CD20 , CD23 , CD79a , MYC	medullary cords
UPN104 Bcells	61	478	CSR CD27neg	CD21 , CD74 , CD1c	follicular
UPN104 Bcells	62	2542	CSR CD27neg	CD21 , PDPN , CD20 , CD79a , BCL2 , CD74	marginal zone
UPN104 Bcells	63	6444	IgD+ CD27neg	IgD , CD79a , CD74 , PU1 , CD20 , PAX5 , PDPN	marginal zone
UPN104 Bcells	64	966	IgD+ CD27+	IgD , CD79a , IRF8 , BCL2 , CD20 , kappa , PU1 , PAX5 , CD23 , CD27 , PRDM1 , MYC , CD74	medullary cords
UPN104 Bcells	65	1841	IgD+ CD27+	IgD , IRF8 , BCL2 , CD27 , CD23 , CD20 , PU1 , CD79a , PRDM1 , CD74 , MYC	medullary cords
UPN104 Bcells	66	1357	IgD+ CD27+	IRF8 , CD23 , BCL2 , PU1 , CD27 , PRDM1 , IgD , MYC , CD5 , CD74	medullary cords
UPN104 Bcells	67	3080	IgD+ CD27+	IRF8 , BCL2 , CD20 , CD27 , PU1 , CD23 , IgD , CD79a , CD74 , MYC , PRDM1 , PAX5	medullary cords
UPN104 Bcells	68	176	Junk	BCL2 , PU1 , TOX1 , PDPN	spatial artifact
UPN104 Bcells	69	11669	Undefined B cells	CD74	marginal zone
UPN104 Bcells	70	4813	CSR CD27+	IRF8 , CD27 , CD23 , PRDM1 , CD5 , BCL2 , MYC , PU1 , CD74 , TOX1 , TCF7 , AID	medullary cords
UPN104 Bcells	71	354	CSR CD27neg	IRF8 , PU1 , PAX5	marginal zone
UPN104 Bcells	72	1649	CSR CD27neg	IRF8 , PU1 , CD74 , TCF7	marginal zone
UPN104 Bcells	73	134	Centrocytes	BCL6 , ID2 , CD74 , CD69	follicular
UPN104 Bcells	74	4515	CSR CD27+	IRF8 , CD27 , BCL2 , CD20 , CD23 , CD74 , PRDM1 , PU1 , MYC , CD5 , TOX1 , CD79a	medullary cords
UPN104 Bcells	75	2545	CSR CD27+	IRF8 , CD27 , BCL2 , CD23 , CD1c , CD20 , CD79a , PRDM1 , PU1 , CD74 , MYC	medullary cords
UPN104 Bcells	76	1631	CSR CD27+	CD20 , CD79a , BCL2 , CD1c , CD27 , CD74	marginal zone
UPN104 Bcells	77	154	CSR CD27neg	PU1 , BCL2 , PDPN , CD74 , IRF8	marginal zone
UPN104 Bcells	78	16715	CSR CD27neg	PDPN , BCL2 , PU1 , CD74 , CD20 , CD79a , TCF7 , TOX1 , PAX5 , ID2 , CD10	follicular
UPN107 Bcells	-1	13178	Average B cells	lambda , TOX1 , CD11c , CD69 , CD23 , MYC , IRF8 , CD21 , CD5 , CD74 , IRF4 , AID	NA
UPN107 Bcells	0	153	MYC+ B cells	MYC , IRF4 , PRDM1 , CD86 , TCF7	paracortical
UPN107 Bcells	1	400	MYC+ B cells	MYC , AID , TOX1 , BCL6 , CD11c , CD1c , CD5 , CD86 , PRDM1 , CD69 , CD21 , PDPN , TCF7 , Ki-67 , CD74	interstitial
UPN107 Bcells	2	580	MYC+ B cells	MYC , TCF7 , CD5	interstitial
UPN107 Bcells	3	1266	Centroblasts	ID2 , BCL6 , Ki-67 , AID , IRF8 , CD10 , PAX5 , TOX1 , PU1 , MX1 , CD20 , CD86 , CD21 , PDPN , PRDM1 , HLADR , CD74	follicular
UPN107 Bcells	4	184	IgD+ CD27neg	IgD , ID2 , CD79a , CD1c , PAX5 , CD20 , CD86 , HLADR , CD10 , MX1 , BCL6 , PU1 , PDPN	follicular
UPN107 Bcells	5	227	Centroblasts	BCL6 , ID2 , CD21 , Ki-67 , PDPN , AID , IRF8 , CD86 , TOX1 , CD20 , PAX5 , CD10 , MX1 , HLADR	follicular
UPN107 Bcells	6	990	ID2+ Ki-67+ B cells	Ki-67 , ID2 , BCL6 , TOX1 , AID , CD20 , CD86 , PDPN , CD21 , CD11c	GC + scattered
UPN107 Bcells	7	313	Centroblasts	ID2 , CD21 , BCL6 , Ki-67 , PDPN , AID , IRF8 , PAX5 , CD86 , CD20 , TOX1 , HLADR , CD10 , MX1 , PU1 , PRDM1	follicular
UPN107 Bcells	8	195	Centroblasts	BCL6 , ID2 , Ki-67 , CD10 , AID , CD21 , CD86 , IRF8 , CD20 , PAX5 , MX1 , TOX1 , PDPN , HLADR , PU1 , PRDM1	follicular
UPN107 Bcells	9	182	Centroblasts	BCL6 , ID2 , Ki-67 , CD10 , CD21 , CD86 , PDPN , IRF8 , AID , PAX5 , TOX1 , MX1 , CD20 , HLADR , PU1	follicular
UPN107 Bcells	10	320	Centroblasts	BCL6 , ID2 , Ki-67 , CD21 , AID , IRF8 , TOX1 , CD86 , CD10 , PAX5 , CD20 , PDPN , HLADR , MX1 , PRDM1 , PU1	follicular
UPN107 Bcells	11	471	ID2+ Ki-67+ B cells	ID2 , Ki-67 , BCL6 , TOX1 , PRDM1 , AID , TCF7 , MYC	GC + scattered
UPN107 Bcells	12	302	Centroblasts	ID2 , BCL6 , Ki-67 , CD21 , PAX5 , CD10 , AID , CD86 , IRF8 , PDPN , CD20 , MX1 , TOX1 , PU1 , HLADR , PRDM1	follicular
UPN107 Bcells	13	296	Centroblasts	Ki-67 , BCL6 , ID2 , CD10 , CD86 , AID , PDPN , CD21 , MX1 , TOX1 , CD20 , HLADR , IRF8 , CD11c , PRDM1	follicular
UPN107 Bcells	14	291	ID2+ Ki-67+ B cells	ID2 , Ki-67 , PRDM1 , IRF4 , BCL6 , TOX1 , MYC , AID , CD10	GC + scattered
UPN107 Bcells	15	164	CSR CD27neg	IRF8 , CD1c , PU1 , CD74 , CD20 , CD79a , BCL2 , PAX5 , PDPN , MX1	follicular
UPN107 Bcells	16	16274	CSR CD27neg	CD1c , CD79a , CD20 , PAX5 , CD74 , BCL2 , PU1 , MX1	follicular
UPN107 Bcells	17	231	Centroblasts	HLADR , ID2 , BCL6 , Ki-67 , CD20 , AID , IRF8 , CD86 , PAX5 , PRDM1 , TOX1 , CD21 , MX1 , PDPN , CD10 , PU1 , CD74	follicular
UPN107 Bcells	18	1652	Centroblasts	ID2 , Ki-67 , BCL6 , IRF8 , AID , TOX1 , PAX5 , PU1 , CD10 , CD20 , CD21 , PDPN , MX1 , PRDM1 , CD86 , HLADR	follicular
UPN107 Bcells	19	199	CD5+ T-zone cells	ID2 , CD1c , TCF7 , CD5 , BCL6 , CD86 , CD11c , PRDM1 , MYC	paracortical
UPN107 Bcells	20	791	Centroblasts	BCL6 , CD10 , TOX1 , ID2 , CD21 , PDPN , CD86 , MX1 , IRF8 , PAX5 , CD20 , AID , CD74 , PU1 , HLADR , Ki-67 , CD23	follicular
UPN107 Bcells	21	272	MYC+ B cells	MYC , BCL6 , TOX1 , PRDM1 , CD86 , CD11c , AID , CD1c , CD5 , ID2 , PDPN , TCF7 , CD21 , CD74 , CD10	paracortical
UPN107 Bcells	22	4147	CD5+ kappa	kappa , CD5 , CD23 , CD11c , CD69 , AID , TCF7 , CD86 , MX1 , PRDM1	paracortical sinus
UPN107 Bcells	23	170	plasmablasts	Ki-67 , lambda , IRF4 , ID2 , PRDM1	interstitial
UPN107 Bcells	24	891	CD5+ kappa	kappa , CD27 , CD69 , CD23 , CD5 , PRDM1 , TCF7 , AID , CD11c , TOX1 , IRF4	medullary cords
UPN107 Bcells	25	293	CD5+ MZ	CD5 , AID , CD69 , CD23 , TOX1 , CD21 , CD30 , CD11c , MX1 , MYC , lambda	interstitial
UPN107 Bcells	26	467	Centroblasts	BCL6 , CD21 , PDPN , ID2 , TOX1 , IRF8 , CD86 , CD20 , CD10 , AID , PAX5 , MX1 , Ki-67 , HLADR , CD23 , CD74 , PU1	follicular
UPN107 Bcells	27	543	CD5+ lambda	lambda , AID , CD5 , CD23 , CD69 , CD30 , TOX1 , CD11c , CD21 , MX1 , CD27 , MYC	medullary cords
UPN107 Bcells	28	213	CD5+ kappa	IRF4 , kappa , AID , CD5 , PRDM1 , CD23 , CD69 , CD30 , TOX1 , CD11c , MX1 , CD27 , CD21 , MYC	paracortical sinus
UPN107 Bcells	29	213	immunoblasts	IRF4 , CD30 , CD5 , AID , PRDM1 , TOX1 , CD23 , CD11c , CD69	interstitial
UPN107 Bcells	30	426	ID2+ Ki-67+ B cells	ID2 , BCL6 , Ki-67 , TOX1 , PDPN , AID , IRF8 , CD86 , PAX5 , CD10 , CD21 , MX1 , HLADR , CD20 , PRDM1 , PU1	GC + scattered
UPN107 Bcells	31	472	CD5+ T-zone cells	HLADR , IRF4 , CD1c , CD86 , CD5 , TCF7 , BCL6 , CD11c , PU1	paracortical
UPN107 Bcells	32	608	CD5+ T-zone cells	HLADR , IRF4 , CD86 , TCF7 , CD11c , CD5 , PRDM1	paracortical
UPN107 Bcells	33	358	Centroblasts	ID2 , CD10 , BCL6 , CD86 , PDPN , TOX1 , MX1 , CD21 , IRF8 , AID , PAX5 , Ki-67 , PU1 , CD74 , HLADR , CD20 , MYC , PRDM1	GC + scattered
UPN107 Bcells	34	384	CD5+ T-zone cells	ID2 , IRF4 , PRDM1 , MYC , BCL6 , TCF7 , Ki-67 , CD5 , TOX1 , CD86	paracortical
UPN107 Bcells	35	186	CD5+ lambda	lambda , CD10 , CD86 , MX1 , BCL6 , MYC , AID , CD5 , CD11c	marginal/subcapsular z.
UPN107 Bcells	36	349	IgD+ CD27neg	CD86 , CD79a , PAX5 , CD20 , IgD , CD10 , CD30 , HLADR , MX1 , PU1 , CD1c , IRF8 , PDPN , PRDM1	follicular
UPN107 Bcells	37	1800	CD5+ T-zone cells	ID2 , BCL6 , TCF7 , TOX1 , CD5 , MYC , PRDM1 , Ki-67 , CD11c	paracortical
UPN107 Bcells	38	202	Undefined B cells	PRDM1 , CD11c , CD69 , CD27 , AID	medullary cords
UPN107 Bcells	39	252	Undefined B cells	lambda , ID2 , BCL6 , PRDM1 , IRF4 , MYC , CD86 , AID , CD10 , PDPN , MX1 , CD11c	GC + scattered
UPN107 Bcells	40	212	CD5+ lambda	lambda , IRF4 , AID , CD5 , CD69 , PRDM1 , CD23 , TOX1 , CD30 , CD27 , CD11c , MX1	medullary cords
UPN107 Bcells	41	1280	CD5+ lambda	CD27 , lambda , CD69 , CD23 , CD5 , AID , TCF7 , PRDM1 , CD11c , TOX1 , IRF4	medullary cords
UPN107 Bcells	42	174	Centrocytes	CD21 , IgD , PDPN , CD79a , PAX5 , CD20 , PU1	follicular
UPN107 Bcells	43	388	CD5+ MZ	TOX1 , PRDM1 , CD5 , MYC , AID , CD1c , CD21 , PDPN , CD69 , BCL6 , CD11c , TCF7 , CD23	interstitial
UPN107 Bcells	44	3410	CD5+ MZ	CD11c , CD1c , CD5 , CD86 , TCF7 , HLADR	marginal zone
UPN107 Bcells	45	514	PC lambda	PRDM1 , IRF4 , lambda , CD27 , CD23 , CD69 , AID , ID2 , CD5 , TOX1 , CD11c	medullary cords
UPN107 Bcells	46	997	PC lambda	lambda , PRDM1 , IRF4 , CD27 , CD69 , CD23 , AID , CD5 , CD11c , TOX1 , TCF7	medullary cords
UPN107 Bcells	47	859	IgD+ CD27neg	HLADR , CD79a , CD20 , IgD , CD1c , PAX5 , CD86 , MX1 , kappa , PDPN , PU1 , CD10 , CD74	follicular
UPN107 Bcells	48	2743	IgD+ CD27neg	HLADR , IgD , CD79a , CD20 , PAX5 , PU1 , IRF8 , PDPN , CD86 , CD74 , kappa , MX1	follicular
UPN107 Bcells	49	419	PC kappa	CD27 , IRF4 , PRDM1 , kappa , CD69 , CD23 , CD5 , TCF7	medullary cords
UPN107 Bcells	50	191	PC lambda	CD27 , PRDM1 , lambda , IRF4 , CD69 , CD23 , CD5 , AID	medullary cords
UPN107 Bcells	51	914	PC kappa	PRDM1 , IRF4 , kappa , CD27 , CD69 , CD23 , CD5 , CD11c , AID	medullary cords
UPN107 Bcells	52	507	PC kappa	PRDM1 , IRF4 , kappa , CD27 , CD69 , CD23 , CD5 , CD11c , ID2 , CD86	medullary cords
UPN107 Bcells	53	278	CSR CD27neg	CD23 , CD69 , CD74 , BCL2 , IRF8 , PDPN , PU1 , CD79a , MX1	follicular
UPN107 Bcells	54	323	IgD+ CD27neg	IgD , ID2 , CD79a , PAX5 , CD20 , HLADR , CD86 , PDPN , CD10 , IRF8 , PU1 , MX1 , BCL6	follicular
UPN107 Bcells	55	928	IgD+ CD27neg	IgD , CD11c , CD79a , CD20 , PAX5 , HLADR , PU1 , CD74 , CD86	follicular
UPN107 Bcells	56	19678	IgD+ CD27neg	IgD , CD79a , PAX5 , CD20 , PU1 , IRF8 , HLADR , CD74 , PDPN	follicular
UPN107 Bcells	57	364	IgD+ CD27neg	IRF8 , IgD , CD79a , PU1 , PAX5 , CD74 , CD20 , PDPN , HLADR , MX1 , BCL2	follicular
UPN107 Bcells	58	830	CD5+ T-zone cells	IRF4 , CD1c , TCF7 , CD86 , CD5 , HLADR , PRDM1 , BCL6	paracortical
UPN107 Bcells	59	793	CD5+ kappa	ID2 , kappa , PRDM1 , IRF4 , CD86 , MX1 , CD69 , CD5 , CD11c , CD23 , MYC , AID , TCF7 , CD27	paracortical sinus
UPN107 Bcells	60	1460	CD5+ T-zone cells	CD86 , TCF7 , CD5 , CD1c , BCL2 , PRDM1 , HLADR , BCL6 , MYC	paracortical
UPN107 Bcells	61	155	Undefined B cells	lambda , kappa , IRF4 , PRDM1 , CD27 , CD86 , MX1 , CD11c , CD23 , CD69	paracortical sinus
UPN107 Bcells	62	936	CD5+ T-zone cells	ID2 , IRF4 , PRDM1 , CD5 , TCF7 , MYC , BCL6 , TOX1 , CD86	paracortical
UPN107 Bcells	63	867	CD5+ MZ	CD5 , AID , CD69 , lambda , CD23 , CD11c , TOX1 , TCF7 , CD27	medullary cords
UPN107 Bcells	64	372	Centroblasts	BCL6 , CD21 , PDPN , ID2 , TOX1 , CD23 , AID , CD86 , CD20 , Ki-67 , HLADR , CD10 , CD69 , MX1 , IRF8 , CD74	follicular
UPN107 Bcells	65	523	IgD+ CD27neg	PDPN , IgD , CD79a , PAX5 , IRF8 , PU1 , CD20 , CD74 , HLADR , CD21	follicular
UPN107 Bcells	66	1145	Centrocytes	PDPN , CD74 , IRF8 , CD21 , PU1 , CD20 , CD79a , BCL2 , CD23	follicular
UPN107 Bcells	67	790	Centrocytes	CD21 , PDPN , TOX1 , CD23 , CD20 , CD69 , CD86	follicular
UPN107 Bcells	68	591	Centrocytes	PDPN , CD21 , CD23 , TOX1 , BCL6 , CD86 , CD69 , CD20 , CD10 , AID	follicular
UPN107 Bcells	69	428	IFNsignal B	CD86 , ID2 , CD1c , CD10 , BCL6 , MX1 , CD20 , CD79a , PAX5 , PRDM1 , MYC , PDPN	marginal/subcapsular z.
UPN107 Bcells	70	582	CSR CD27neg	ID2 , CD1c , CD20 , CD79a , PU1 , PAX5	marginal zone
UPN107 Bcells	71	784	CD5+ T-zone cells	BCL2 , TCF7 , CD5 , CD1c , CD23 , PRDM1 , CD69 , MYC	paracortex NOS
UPN107 Bcells	72	3088	CD5+ T-zone cells	CD5 , TCF7 , CD1c , BCL2 , CD23 , HLADR , CD86 , CD69 , PRDM1	paracortex NOS
UPN107 Bcells	73	326	Undefined B cells	CD10 , IRF4 , PRDM1 , CD86 , BCL6 , ID2 , TCF7 , MYC , kappa , CD11c , MX1 , HLADR , CD5	marginal/subcapsular z.
UPN107 Bcells	74	823	IgD+ CD27neg	PAX5 , CD79a , IgD , CD1c , CD20 , CD86 , PU1 , HLADR , IRF8 , CD10 , PDPN , MX1 , kappa	follicular
UPN107 Bcells	75	203	IgD+ CD27neg	PAX5 , CD79a , IgD , CD1c , PU1 , CD20 , CD74 , BCL2 , CD69 , CD23 , IRF8 , HLADR , CD21	follicular
UPN107 Bcells	76	271	plasmablasts	Ki-67 , IRF4 , ID2 , PRDM1 , kappa , MYC	paracortex NOS
UPN107 Bcells	77	314	Centroblasts	Ki-67 , CD21 , PDPN , BCL6 , AID , TOX1 , ID2 , CD86 , CD20 , CD23 , CD10 , HLADR , IRF8	follicular
UPN107 Bcells	78	733	IFNsignal B	CD11c , MX1 , CD74 , CD20 , IRF8	marginal/subcapsular z.
UPN107 Bcells	79	687	CSR CD27neg	CD11c , CD69 , CD23 , CD74	marginal zone
UPN107 Bcells	80	1527	PC kappa	IRF4 , kappa , PRDM1 , CD69 , CD5 , CD23 , AID , CD27 , CD11c , BCL2 , MX1 , CD86	medullary cords
UPN107 Bcells	81	696	PC kappa	PRDM1 , IRF4 , kappa , MX1 , CD86 , CD11c , CD27 , CD5 , CD69	medullary cords
UPN107 Bcells	82	464	CD5+ lambda	ID2 , PRDM1 , lambda , IRF4 , AID , CD5 , CD69 , CD23 , MX1 , CD27 , CD11c	interstitial
UPN107 Bcells	83	255	CD5+ lambda	lambda , IRF8 , CD11c , AID , CD5 , PRDM1	interstitial
UPN107 Bcells	84	173	IgD+ CD27+	IgD , CD27 , CD69 , CD23 , CD20 , CD79a	paracortex NOS
UPN107 Bcells	85	495	PC lambda	PRDM1 , lambda , IRF4 , CD27 , MX1 , AID , CD11c , CD5	medullary cords
UPN107 Bcells	86	1238	PC lambda	IRF4 , lambda , PRDM1 , AID , CD5 , CD69 , CD23 , CD27 , CD11c	medullary cords
UPN107 Bcells	87	281	CSR CD27+	CD27 , CD69 , CD20 , CD23 , TOX1 , BCL2 , CD74	follicular
UPN107 Bcells	88	353	CSR CD27+	CD27 , CD69 , CD5 , CD23 , TCF7 , AID , TOX1 , lambda , PRDM1 , CD11c	medullary cords
UPN107 Bcells	89	639	IgD+ CD27neg	IgD , CD79a , CD1c , PAX5 , CD20 , PU1 , CD74 , CD69 , CD23 , BCL2 , HLADR	follicular
UPN107 Bcells	90	205	Centrocytes	TOX1 , BCL6 , TCF7 , PDPN , CD23 , CD21 , CD69 , ID2 , AID	follicular
UPN107 Bcells	91	1643	CD5+ T-zone cells	IRF4 , TCF7 , CD5 , PRDM1 , CD86 , BCL2	paracortex NOS
UPN107 Bcells	92	181	Centroblasts	BCL6 , PDPN , ID2 , TOX1 , CD10 , CD21 , CD20 , CD86 , IRF8 , MX1 , CD23 , CD74 , HLADR , AID , PAX5 , PU1 , CD69 , Ki-67	follicular
UPN107 Bcells	93	322	Centrocytes	PDPN , CD10 , CD21 , TOX1 , BCL6 , CD86 , CD23 , CD20 , HLADR , AID , MX1 , CD69 , CD5 , CD74	follicular
UPN107 Bcells	94	476	PC lambda	IRF4 , lambda , PRDM1 , CD69 , CD5 , CD23 , AID , CD27 , CD11c	medullary cords
UPN107 Bcells	95	1006	PC kappa	IRF4 , PRDM1 , kappa , CD5 , CD69 , CD27 , CD23 , CD11c	medullary cords
UPN107 Bcells	96	351	IgD+ CD27neg	IgD , CD79a , CD20 , PDPN , CD1c , MX1 , HLADR , PU1 , IRF8 , PAX5 , kappa , CD74	follicular
UPN107 Bcells	97	510	IgD+ CD27neg	IgD , CD79a , CD1c , PAX5 , CD20 , CD86 , HLADR , kappa , CD10 , PU1	follicular
UPN107 Bcells	98	183	IgD+ CD27neg	CD86 , IgD , CD1c , CD79a , CD20 , PAX5 , HLADR , MX1 , CD10 , BCL6	follicular
UPN107 Bcells	99	1265	CSR CD27+	CD69 , CD27 , CD23 , TOX1 , BCL2 , CD20 , CD74 , CD5	marginal zone
UPN107 Bcells	100	375	IgD+ CD27+	CD27 , CD69 , CD20 , CD79a , IgD , CD23 , PAX5 , BCL2 , TOX1 , PU1	marginal zone
UPN107 Bcells	101	168	Undefined B cells	lambda , CD23	Extranodal
UPN107 Bcells	102	200	Undefined B cells	lambda , PRDM1 , CD86 , CD11c , TCF7	marginal/subcapsular z.
UPN107 Bcells	103	801	CD5+ lambda	lambda , CD27 , CD5 , CD69 , CD23 , AID , TCF7 , TOX1 , PRDM1 , CD11c	medullary cords
UPN107 Bcells	104	1551	CD5+ lambda	lambda , CD5 , CD69 , CD23 , AID , TCF7 , CD11c , BCL2 , PRDM1 , TOX1 , MX1	medullary cords
UPN107 Bcells	105	787	CD5+ MZ	BCL2 , CD69 , CD74 , CD23 , PU1 , PAX5 , IRF8 , TCF7 , CD5 , CD79a	marginal zone
UPN107 Bcells	106	21863	CSR CD27neg	CD74 , IRF8 , MX1 , CD20 , BCL2 , CD79a , PAX5 , PU1 , PDPN	follicular
UPN107 Bcells	107	8442	IgD+ CD27neg	CD69 , IgD , BCL2 , CD79a , PU1 , CD23 , PAX5 , CD74 , TOX1 , CD20 , IRF8	follicular
UPN107 Bcells	108	11809	CD5+ MZ	CD69 , BCL2 , CD23 , CD74 , TOX1 , CD5 , TCF7 , PU1	marginal zone
UPN107 Bcells	109	188	Centrocytes	PDPN , BCL2 , CD74 , TOX1 , PU1 , CD69 , CD23 , PAX5 , IRF8	follicular
UPN107 Bcells	110	996	Centrocytes	PDPN , TOX1 , CD74 , CD69 , CD21 , PU1 , BCL2 , CD23 , CD20 , IRF8	follicular
UPN108 Bcells	-1	33908	Average B cells	MX1 , IgD , CD11c , BCL2 , HLADR , CD79a	NA
UPN108 Bcells	0	3282	PC kappa	kappa , IRF4 , PRDM1 , CD27 , CD5 , CD86	medullary cords
UPN108 Bcells	1	377	Undefined B cells	lambda , kappa , PRDM1 , IRF4 , CD27 , CD86 , MX1	medullary cords
UPN108 Bcells	2	712	Undefined B cells	lambda , kappa , IRF4 , PRDM1 , CD27 , CD86	medullary cords
UPN108 Bcells	3	748	Undefined B cells	lambda , kappa , CD27 , PRDM1 , CD5 , TCF7	paracortical
UPN108 Bcells	4	3095	Centroblasts	Ki-67 , PAX5 , ID2 , BCL6 , AID , TOX1 , IRF8 , CD86 , CD20 , CD74 , PU1 , CD21 , CD10 , HLADR , PDPN , PRDM1	follicular
UPN108 Bcells	5	276	CD5+ MZ	CD5 , lambda , AID , CD30 , CD10 , TOX1 , MYC , IRF4 , CD74 , MX1	medullary cords
UPN108 Bcells	6	475	Centroblasts	CD21 , ID2 , BCL6 , PDPN , CD23 , TOX1 , CD86 , PAX5 , AID , IRF8 , CD74 , Ki-67 , CD20 , HLADR , CD10 , PU1 , PRDM1	follicular
UPN108 Bcells	7	221	Centroblasts	CD23 , CD21 , Ki-67 , BCL6 , PAX5 , AID , CD20 , PDPN , CD74 , TOX1 , CD86 , IRF8 , PU1	follicular
UPN108 Bcells	8	600	Centroblasts	CD23 , CD21 , Ki-67 , BCL6 , PDPN , AID , CD86 , CD74 , TOX1 , PAX5 , CD20 , PU1 , IRF8	follicular
UPN108 Bcells	9	522	Centroblasts	CD23 , Ki-67 , CD21 , BCL6 , PDPN , AID , CD74 , PAX5 , CD86 , CD20 , TOX1 , CD10 , PU1 , IRF8	follicular
UPN108 Bcells	10	543	plasmablasts	lambda , ID2 , PRDM1 , IRF4 , Ki-67 , CD86 , TOX1 , PDPN , MX1 , AID , BCL6 , CD10 , CD21 , MYC	GC + scattered
UPN108 Bcells	11	639	ID2+ Ki-67+ B cells	ID2 , Ki-67 , TOX1 , PAX5 , PRDM1 , MX1 , AID , IRF8 , CD86 , HLADR	marginal zone
UPN108 Bcells	12	560	IFNsignal B	MX1 , CD10 , BCL2 , IgD	follicular
UPN108 Bcells	13	202	ID2+ Ki-67+ B cells	ID2 , IRF4 , BCL6 , Ki-67 , TOX1 , CD86 , PRDM1 , AID , PDPN , HLADR , PAX5 , IRF8 , MYC , CD21	follicular
UPN108 Bcells	14	359	Centroblasts	BCL6 , Ki-67 , PAX5 , ID2 , AID , IRF8 , CD86 , TOX1 , CD74 , PU1 , HLADR , PRDM1 , CD20 , PDPN , CD21 , kappa , CD10	follicular
UPN108 Bcells	15	505	Centroblasts	CD21 , CD23 , Ki-67 , BCL6 , AID , PDPN , CD86 , PAX5 , TOX1 , CD74 , IRF8 , CD20 , PU1	follicular
UPN108 Bcells	16	431	Centroblasts	CD21 , Ki-67 , CD23 , BCL6 , AID , CD86 , PDPN , CD74 , PAX5 , CD10 , IRF8 , CD20 , PU1 , TOX1	follicular
UPN108 Bcells	17	2669	Centrocytes	CD21 , CD23 , PDPN , CD86 , CD20 , AID , CD11c , HLADR , TOX1 , CD10	follicular
UPN108 Bcells	18	555	Centroblasts	CD21 , Ki-67 , ID2 , BCL6 , PAX5 , CD23 , TOX1 , AID , PDPN , IRF8 , CD86 , CD20 , CD74 , HLADR , CD10 , PU1 , PRDM1	follicular
UPN108 Bcells	19	215	Centroblasts	CD21 , Ki-67 , ID2 , BCL6 , PAX5 , AID , PDPN , IRF8 , TOX1 , CD86 , CD23 , CD74 , CD20 , HLADR , PU1 , PRDM1	follicular
UPN108 Bcells	20	431	plasmablasts	lambda , Ki-67 , PRDM1 , IRF4 , CD27 , MX1	marginal zone
UPN108 Bcells	21	564	Centroblasts	CD21 , BCL6 , CD23 , CD86 , PDPN , TOX1 , AID , CD20 , CD74 , PAX5 , IRF8 , HLADR , Ki-67 , PU1	follicular
UPN108 Bcells	22	418	plasmablasts	Ki-67 , IRF4 , PRDM1 , kappa , CD27 , MYC	marginal zone
UPN108 Bcells	23	768	Centrocytes	CD23 , CD21 , CD20 , CD86 , PDPN , CD27 , TOX1 , CD74 , CD69 , CD5 , CD11c	GC + scattered
UPN108 Bcells	24	611	Centroblasts	CD23 , CD21 , CD86 , PDPN , TOX1 , IRF4 , PRDM1 , Ki-67 , AID , CD74 , CD20 , lambda , CD10 , BCL6 , CD79a , CD11c	follicular
UPN108 Bcells	25	1024	Centroblasts	CD23 , CD21 , BCL6 , CD86 , PDPN , CD74 , TOX1 , CD20 , PU1 , AID , PAX5 , IRF8 , CD11c , Ki-67	follicular
UPN108 Bcells	26	277	Centrocytes	CD21 , CD23 , TOX1 , BCL6 , lambda , CD86 , PDPN , CD20 , CD10 , CD74 , AID , HLADR , PAX5 , IRF8 , ID2	follicular
UPN108 Bcells	27	366	Centrocytes	CD21 , CD23 , TOX1 , CD86 , BCL6 , CD20 , PDPN , PAX5 , CD74 , CD10 , AID , IRF8 , HLADR , PU1 , ID2	follicular
UPN108 Bcells	28	245	Centrocytes	CD23 , CD21 , BCL6 , CD86 , TOX1 , CD20 , CD74 , PDPN , PU1 , PAX5 , IRF8 , AID	follicular
UPN108 Bcells	29	202	CD5+ kappa	kappa , CD1c , CD5 , CD11c , TCF7 , BCL2 , CD27	medullary cords
UPN108 Bcells	30	316	PC lambda	IRF4 , lambda , PRDM1 , CD27 , CD5	medullary cords
UPN108 Bcells	31	305	MYC+ B cells	ID2 , MYC , PAX5 , Ki-67 , BCL6 , TOX1 , IRF8 , CD86 , PRDM1 , AID , PDPN , HLADR , CD74 , CD21 , CD20	follicular
UPN108 Bcells	32	490	ID2+ Ki-67+ B cells	ID2 , MYC , Ki-67 , PRDM1 , IRF4 , CD86 , CD5 , TOX1 , TCF7 , CD30	paracortical
UPN108 Bcells	33	1215	Centroblasts	AID , Ki-67 , BCL6 , PAX5 , IRF8 , TOX1 , CD86 , PU1 , CD21 , CD20 , CD74 , ID2 , PDPN , CD23	follicular
UPN108 Bcells	34	1178	Centroblasts	Ki-67 , BCL6 , AID , TOX1 , PAX5 , CD21 , CD86 , CD20 , IRF8 , PDPN , CD23 , PU1 , ID2 , CD74	follicular
UPN108 Bcells	35	1357	Centrocytes	CD23 , CD21 , PDPN , CD86 , CD20 , CD74 , CD11c , TOX1 , CD69	follicular
UPN108 Bcells	36	572	Centroblasts	ID2 , AID , BCL6 , PAX5 , IRF8 , TOX1 , Ki-67 , CD86 , CD20 , CD21 , HLADR , CD74 , PU1 , PDPN , CD10 , PRDM1 , CD23	follicular
UPN108 Bcells	37	295	Centroblasts	ID2 , TOX1 , PAX5 , BCL6 , IRF8 , CD86 , AID , CD74 , CD21 , PU1 , CD20 , CD10 , PDPN , HLADR , Ki-67 , CD23	follicular
UPN108 Bcells	38	346	Centroblasts	Ki-67 , BCL6 , TOX1 , ID2 , AID , PAX5 , CD20 , CD21 , IRF8 , CD86 , HLADR , CD10 , PDPN , CD74 , PU1 , CD23	follicular
UPN108 Bcells	39	376	Centroblasts	AID , Ki-67 , BCL6 , CD74 , CD21 , IRF8 , PU1 , CD86 , PDPN , PAX5 , CD23 , CD10 , CD20 , TOX1	follicular
UPN108 Bcells	40	1413	Centrocytes	BCL6 , CD86 , TOX1 , CD21 , PAX5 , IRF8 , CD20 , CD74 , CD10 , PU1 , AID , HLADR , PDPN , ID2 , CD23	follicular
UPN108 Bcells	41	476	Centroblasts	CD21 , CD23 , ID2 , Ki-67 , BCL6 , TOX1 , PAX5 , AID , CD86 , IRF8 , PDPN , CD20 , CD74 , HLADR , CD10 , PU1 , PRDM1	follicular
UPN108 Bcells	42	1011	CD5+ lambda	lambda , CD5 , CD10 , AID , TCF7 , CD30 , MX1	medullary cords
UPN108 Bcells	43	332	Centroblasts	ID2 , BCL6 , PAX5 , IRF8 , TOX1 , CD86 , HLADR , AID , CD20 , Ki-67 , CD74 , PU1 , PDPN , CD21	follicular
UPN108 Bcells	44	392	Centroblasts	AID , ID2 , BCL6 , PAX5 , Ki-67 , CD86 , IRF8 , TOX1 , CD20 , HLADR , CD74 , CD21 , PDPN , PRDM1 , PU1	follicular
UPN108 Bcells	45	571	Centroblasts	CD23 , CD21 , PDPN , BCL6 , TOX1 , CD74 , CD86 , CD10 , AID , CD20 , PAX5 , PU1 , Ki-67 , IRF8 , CD11c	follicular
UPN108 Bcells	46	1112	Centrocytes	CD21 , CD23 , TOX1 , CD86 , BCL6 , PDPN , CD20 , CD10 , CD74 , AID , HLADR , PAX5 , ID2 , IRF8 , PU1 , CD11c , TCF7	follicular
UPN108 Bcells	47	214	Centroblasts	CD23 , Ki-67 , PAX5 , BCL6 , TOX1 , ID2 , CD21 , CD86 , CD20 , PDPN , AID , IRF8 , CD74 , PU1 , HLADR , PRDM1 , CD10	follicular
UPN108 Bcells	48	468	Centroblasts	CD23 , CD21 , ID2 , BCL6 , TOX1 , CD86 , PAX5 , PDPN , AID , IRF8 , CD20 , CD74 , HLADR , CD10 , Ki-67 , PU1 , PRDM1	follicular
UPN108 Bcells	49	1009	Centroblasts	Ki-67 , BCL6 , ID2 , PAX5 , TOX1 , IRF8 , AID , CD86 , PDPN , PU1 , HLADR , CD20 , CD74 , CD21 , PRDM1	follicular
UPN108 Bcells	50	221	IgD+ CD27neg	kappa , IgD , CD79a , CD1c , PU1 , CD23 , BCL2 , CD74 , CD20 , PAX5	follicular
UPN108 Bcells	51	595	IgD+ CD27neg	CD79a , IgD , CD1c , kappa , PAX5 , MX1 , PU1 , BCL2 , IRF8 , HLADR , CD20 , CD74	follicular
UPN108 Bcells	52	264	immunoblasts	Ki-67 , MYC , IRF4 , PRDM1 , ID2	interstitial
UPN108 Bcells	53	888	CD5+ T-zone cells	BCL6 , MX1 , TCF7 , CD5 , MYC	paracortical
UPN108 Bcells	54	2942	Centroblasts	BCL6 , CD86 , PAX5 , TOX1 , IRF8 , CD20 , PU1 , CD74 , CD21 , PDPN , HLADR , AID , CD23 , ID2 , Ki-67	follicular
UPN108 Bcells	55	278	Centrocytes	CD21 , TOX1 , CD23 , CD86 , PDPN , CD10 , CD20 , BCL6 , AID , HLADR , CD5 , CD74 , TCF7 , CD11c , CD69	follicular
UPN108 Bcells	56	560	Centrocytes	CD23 , CD21 , PDPN , CD86 , CD10 , CD74 , TOX1 , CD20 , AID , CD5 , CD11c , CD69	follicular
UPN108 Bcells	57	253	Centrocytes	CD21 , BCL6 , CD23 , CD86 , PDPN , HLADR , TOX1 , CD20 , CD74 , AID , CD10 , PAX5 , ID2 , IRF8	follicular
UPN108 Bcells	58	654	Centrocytes	CD21 , TOX1 , CD23 , BCL6 , CD86 , PDPN , CD10 , AID , ID2 , CD74 , CD20 , IRF8 , PAX5 , HLADR , TCF7	follicular
UPN108 Bcells	59	345	immunoblasts	IRF4 , MYC , CD5 , TCF7 , PRDM1 , BCL2 , CD27 , CD69	paracortical
UPN108 Bcells	60	328	plasmablasts	kappa , ID2 , PRDM1 , IRF4 , CD86 , Ki-67 , TOX1 , MX1 , AID , BCL6	GC + scattered
UPN108 Bcells	61	505	MYC+ B cells	MYC , CD1c , CD79a , BCL2 , IgD , PU1 , PAX5 , IRF8 , CD20	marginal zone
UPN108 Bcells	62	298	immunoblasts	CD5 , MYC , TCF7 , BCL2 , PRDM1 , CD27 , IRF4 , CD69	paracortical
UPN108 Bcells	63	1258	MYC+ B cells	MYC , IgD , BCL2 , IRF8 , PAX5 , CD79a , HLADR , PU1 , CD20 , MX1	marginal zone
UPN108 Bcells	64	2797	IgD+ CD27neg	CD11c , CD1c , BCL2 , CD74 , CD5 , PU1 , CD79a , IgD , MX1	follicular
UPN108 Bcells	65	508	IFNsignal B	MX1 , CD1c , CD20 , HLADR , IgD , CD79a , PAX5	follicular
UPN108 Bcells	66	1544	IgD+ CD27neg	HLADR , IgD , CD1c , CD79a , CD20 , PAX5 , MX1 , BCL2 , PU1	follicular
UPN108 Bcells	67	356	CD5+ lambda	lambda , CD1c , CD5 , BCL2 , CD11c , CD27 , TCF7	interstitial
UPN108 Bcells	68	247	PC lambda	lambda , PRDM1 , IRF4 , CD10 , CD5 , MX1 , AID , CD27	medullary cords
UPN108 Bcells	69	1357	ID2+ Ki-67+ B cells	Ki-67 , CD5 , TCF7 , CD27 , TOX1 , ID2 , PRDM1 , CD11c	marginal zone
UPN108 Bcells	70	473	Centroblasts	Ki-67 , AID , CD20 , TOX1 , CD21 , CD86 , PDPN , BCL6 , PAX5 , HLADR	marginal zone
UPN108 Bcells	71	236	Junk	CD23 , CD5	spatial artifact
UPN108 Bcells	72	766	IgD+ CD27+	CD20 , HLADR , IgD , CD23 , CD27	regional distr.
UPN108 Bcells	73	1101	PC lambda	lambda , PRDM1 , IRF4 , CD27 , CD5	medullary cords
UPN108 Bcells	74	668	CD5+ kappa	kappa , CD5 , PRDM1 , CD10 , CD27 , TCF7 , BCL2 , MX1	marginal zone
UPN108 Bcells	75	259	PC lambda	lambda , PRDM1 , IRF4 , CD27 , CD86	medullary cords
UPN108 Bcells	76	1311	PC lambda	lambda , PRDM1 , IRF4 , MX1 , CD5 , CD27	medullary cords
UPN108 Bcells	77	473	IgD+ CD27neg	PAX5 , IgD , CD79a , PDPN , CD86 , PU1 , IRF8 , CD21 , CD20 , HLADR , TOX1 , CD23	follicular
UPN108 Bcells	78	439	IgD+ CD27neg	IgD , CD79a , CD23 , PU1 , PDPN , CD74 , CD21 , CD86 , PAX5 , BCL2 , IRF8 , CD20	follicular
UPN108 Bcells	79	569	PC lambda	lambda , IRF4 , PRDM1	medullary cords
UPN108 Bcells	80	499	PC lambda	lambda , PRDM1 , IRF4 , CD27	marginal zone
UPN108 Bcells	81	1729	CD5+ lambda	lambda , CD27 , CD5 , TCF7 , BCL2 , PRDM1	medullary cords
UPN108 Bcells	82	975	Centroblasts	AID , Ki-67 , ID2 , BCL6 , PAX5 , IRF8 , TOX1 , PDPN , CD86 , PU1 , HLADR , CD21 , CD20 , CD74 , PRDM1	follicular
UPN108 Bcells	83	630	Centroblasts	HLADR , PAX5 , AID , ID2 , Ki-67 , BCL6 , CD20 , CD86 , IRF8 , TOX1 , CD74 , PRDM1 , PU1 , PDPN , CD21	follicular
UPN108 Bcells	84	332	Centroblasts	TOX1 , AID , Ki-67 , PAX5 , ID2 , BCL6 , IRF8 , CD86 , CD20 , PU1 , CD74	marginal zone
UPN108 Bcells	85	469	Centroblasts	TOX1 , AID , Ki-67 , PAX5 , ID2 , IRF8 , BCL6 , PU1 , CD86 , PDPN , CD74 , CD20 , CD21 , PRDM1 , HLADR	follicular
UPN108 Bcells	86	968	IgD+ CD27neg	IgD , CD79a , PAX5 , CD1c , PU1 , BCL2 , IRF8 , MX1 , HLADR , CD20	follicular
UPN108 Bcells	87	926	IgD+ CD27neg	IgD , CD79a , CD1c , BCL2 , PU1 , CD20 , PAX5 , CD74	follicular
UPN108 Bcells	88	4902	IgD+ CD27neg	CD1c , BCL2 , CD79a , PDPN , PU1 , IgD , CD74 , PAX5 , IRF8 , MYC	follicular
UPN108 Bcells	89	265	CD5+ lambda	lambda , IRF8 , MX1 , CD74 , CD5	marginal zone
UPN108 Bcells	90	881	IgD+ CD27neg	IgD , CD79a , CD1c , PU1 , BCL2 , PDPN , PAX5 , CD23 , CD74 , CD20	follicular
UPN108 Bcells	91	9646	IgD+ CD27neg	CD1c , BCL2 , CD79a , PU1 , MX1 , PAX5 , CD20 , IgD , IRF8	follicular
UPN108 Bcells	92	649	PC kappa	kappa , IRF4 , PRDM1 , CD86 , CD27	medullary cords
UPN108 Bcells	93	378	IgD+ CD27neg	IgD , MX1 , CD79a , PAX5 , CD1c , IRF8 , PU1 , PDPN , HLADR , BCL2 , CD74 , CD20	follicular
UPN108 Bcells	94	786	IgD+ CD27neg	IgD , CD79a , PAX5 , CD1c , PU1 , BCL2 , PDPN , IRF8 , HLADR , CD20 , MX1	follicular
UPN108 Bcells	95	528	CD5+ kappa	kappa , CD27 , CD86 , PRDM1 , CD5 , TCF7 , IRF4	medullary cords
UPN108 Bcells	96	623	IgD+ CD27+	CD27 , CD1c , CD79a , IgD , BCL2 , CD20 , PU1	follicular
UPN108 Bcells	97	1363	CD5+ MZ	CD27 , CD1c , BCL2 , CD79a , CD20 , PU1 , CD5	marginal zone
UPN108 Bcells	98	424	IFNsignal B	lambda , CD20 , MX1 , HLADR , IgD , CD11c	marginal/subcapsular z.
UPN108 Bcells	99	382	CD5+ lambda	lambda , CD11c , CD5 , CD27 , TCF7 , BCL2	marginal zone
UPN108 Bcells	100	1025	IgD+ CD27neg	IgD , CD79a , kappa , PAX5 , PU1 , BCL2 , HLADR , IRF8 , CD20 , MX1 , MYC , PDPN	follicular
UPN108 Bcells	101	804	PC kappa	kappa , PRDM1 , IRF4 , CD86 , MX1 , CD5	marginal zone
UPN108 Bcells	102	670	PC kappa	PRDM1 , kappa , IRF4 , CD27 , CD86	medullary cords
UPN108 Bcells	103	1775	IFNsignal B	MX1	follicular
UPN108 Bcells	104	5906	CD5+ kappa	kappa , CD5 , TCF7 , CD27 , MX1 , BCL2 , PRDM1	medullary cords
UPN108 Bcells	105	531	CD5+ kappa	kappa , CD27 , CD5 , CD11c , BCL2 , TCF7	medullary cords
UPN108 Bcells	106	1831	CD5+ kappa	kappa , CD27 , CD5 , TCF7 , BCL2 , PRDM1	medullary cords
UPN108 Bcells	107	208	CD5+ lambda	lambda , CD1c , CD5 , TCF7 , CD11c , CD27	medullary cords
UPN108 Bcells	108	398	IgD+ CD27neg	CD20	follicular
UPN108 Bcells	109	556	IgD+ CD27neg	IgD , PDPN , CD20 , CD79a	follicular
UPN108 Bcells	110	591	Undefined B cells	PDPN	follicular
UPN108 Bcells	111	5133	CD5+ MZ	BCL2 , TCF7 , CD5 , CD27 , PU1	marginal zone
UPN108 Bcells	112	1941	IgD+ CD27neg	IgD , PAX5 , CD79a , PU1 , IRF8 , PDPN , BCL2 , HLADR , CD20 , MX1 , MYC	follicular
UPN108 Bcells	113	285	IgD+ CD27neg	IgD , CD21 , CD79a , CD23 , PDPN , PU1 , BCL2 , PAX5 , CD20	follicular
UPN108 Bcells	114	535	IgD+ CD27neg	IgD , CD79a , PU1 , BCL2 , PDPN , PAX5 , CD23 , CD20	follicular
UPN108 Bcells	115	538	IgD+ CD27neg	CD79a , IgD , BCL2 , PU1 , PDPN	follicular
UPN108 Bcells	116	609	CD5+ MZ	BCL2 , TCF7 , PDPN , CD5	marginal zone
UPN108 Bcells	117	203	CSR CD27neg	BCL2 , IRF8 , PDPN , PAX5 , PU1 , CD74 , MX1 , CD79a , TOX1	marginal zone
UPN108 Bcells	118	842	IFNsignal B	MX1 , IRF8 , BCL2 , PDPN , PAX5 , PU1 , CD74 , MYC	follicular
UPN108 Bcells	119	527	IgD+ CD27+	CD27 , IgD , BCL2 , CD5 , TCF7 , CD79a	interstitial
UPN108 Bcells	120	2068	CD5+ lambda	lambda , CD27 , CD5 , PRDM1 , TCF7 , BCL2	medullary cords
UPN108 Bcells	121	3774	CD5+ lambda	lambda , CD5 , TCF7 , CD30	medullary cords
UPN108 Bcells	122	415	IgD+ CD27neg	HLADR , IgD , PAX5 , CD20 , CD79a , PDPN , CD86 , PU1 , IRF8 , MX1	follicular
UPN108 Bcells	123	332	CSR CD27+	CD79a , CD27 , BCL2 , CD20 , PU1	marginal zone
UPN108 Bcells	124	3513	CD5+ MZ	CD27 , BCL2 , CD5 , TCF7 , CD69	marginal zone
UPN108 Bcells	125	293	IgD+ CD27neg	HLADR , IgD , CD20 , CD79a , BCL2 , PDPN , PU1 , PAX5	follicular
UPN108 Bcells	126	582	IgD+ CD27neg	IRF8 , BCL2 , PAX5 , CD79a , IgD , PU1 , PDPN , CD74 , MX1 , TOX1 , MYC	follicular
UPN108 Bcells	127	1272	IgD+ CD27neg	IgD , MX1 , PAX5 , IRF8 , BCL2 , HLADR , PDPN , PU1 , CD79a , MYC	follicular
UPN108 Bcells	128	765	IgD+ CD27neg	HLADR , MX1 , IgD , PAX5 , IRF8 , CD79a , PDPN , PU1 , BCL2 , CD20	follicular
UPN108 Bcells	129	834	IgD+ CD27neg	HLADR , IgD , PAX5 , CD79a , CD20 , PU1 , IRF8 , PDPN , BCL2 , MYC	follicular
UPN108 Bcells	130	613	CD5+ MZ	BCL2 , MX1 , IRF8 , TOX1 , CD74 , PU1 , CD5 , PAX5 , TCF7	marginal zone
UPN108 Bcells	131	1028	IgD+ CD27neg	CD11c , HLADR , CD20 , MX1 , IgD	marginal/subcapsular z.
UPN108 Bcells	132	660	IgD+ CD27neg	IgD , CD79a , BCL2 , PU1 , CD20 , PAX5	follicular
UPN108 Bcells	133	265	IFNsignal B	MX1 , CD11c , CD20	marginal/subcapsular z.
UPN108 Bcells	134	1181	IFNsignal B	MX1 , CD20 , HLADR	marginal/subcapsular z.
UPN108 Bcells	135	1344	IFNsignal B	CD20 , HLADR , MX1 , CD11c	marginal/subcapsular z.
UPN108 Bcells	136	1307	IgD+ CD27neg	CD79a , BCL2 , IgD , PU1 , CD20	follicular
UPN108 Bcells	137	301	CD5+ MZ	IgD , BCL2 , CD5	interstitial
UPN108 Bcells	138	743	IgD+ CD27neg	HLADR , MX1 , PAX5 , IgD , IRF8 , CD79a , PU1 , CD20 , BCL2	follicular
UPN108 Bcells	139	1877	IgD+ CD27neg	HLADR , CD20 , IgD , CD79a , PAX5 , PU1 , BCL2	follicular
UPN108 Bcells	140	2457	CD5+ MZ	CD11c , BCL2 , CD5 , PU1 , CD74 , MYC , TCF7	marginal zone
UPN108 Bcells	141	880	CD5+ MZ	CD11c , CD27 , CD5 , BCL2 , TCF7	marginal zone
UPN108 Bcells	142	1033	IFNsignal B	MX1 , IRF8 , BCL2 , PAX5 , PU1 , MYC , HLADR , CD74	follicular
UPN108 Bcells	143	2205	IgD+ CD27neg	PAX5 , BCL2 , IgD , IRF8 , MX1 , PU1 , CD79a , HLADR	follicular
UPN105 Bcells	-1	18735	Average B cells	CD32abc , CD11c , CD69 , CD27 , CD79a , MYC , TCF7 , TOX1 , CD5 , CD1c , MX1 , PRDM1 , HLADR , PDPN , CD23	NA
UPN105 Bcells	0	16494	CSR CD27neg	CD21 , CD20 , CD1c , CD74 , CD32abc , CD86 , MX1 , PDPN , CD69 , BCL2 , BCL6	follicular
UPN105 Bcells	1	274	PC kappa	kappa , CD23 , TOX1 , ID2 , CD69 , PDPN , AID , CD10 , MYC , IRF4 , PRDM1 , CD30 , CD11c	medullary cords
UPN105 Bcells	2	324	Undefined B cells	lambda , CD23 , MYC , IRF4 , ID2 , AID , CD11c , TOX1 , CD10 , CD69 , CD30 , CD27 , PDPN	medullary cords
UPN105 Bcells	3	216	ID2+ Ki-67+ B cells	Ki-67 , CD86 , HLADR , MX1 , BCL6 , TOX1 , CD21 , CD20 , AID , ID2 , CD23	GC + scattered
UPN105 Bcells	4	315	IgD+ CD27neg	AID , IgD , CD79a , CD11c , PAX5 , PDPN , MYC , IRF8 , PU1 , CD23 , TOX1 , CD10 , PRDM1 , HLADR , CD20 , CD1c	interstitial
UPN105 Bcells	5	957	CSR CD27neg	PU1 , IRF8 , CD11c , HLADR	interstitial
UPN105 Bcells	6	16961	Junk		regional distr.
UPN105 Bcells	7	1431	IgD+ CD27neg	PAX5 , PU1 , CD21 , BCL6 , CD20 , BCL2 , CD74 , CD1c , IRF8 , CD86 , CD79a , PDPN , IgD , MX1	follicular
UPN105 Bcells	8	5409	CD5+ MZ	PAX5 , PU1 , IRF8 , BCL2 , BCL6 , MYC , CD79a , CD74 , CD5 , CD1c , PDPN , CD11c , PRDM1	marginal zone
UPN105 Bcells	9	4097	IgD+ CD27neg	PAX5 , IgD , PU1 , CD79a , CD20 , IRF8 , HLADR , BCL6 , MYC , CD74 , CD1c , PDPN	follicular
UPN105 Bcells	10	4159	IgD+ CD27neg	IgD , CD20 , CD79a , CD21 , HLADR , CD1c , CD74 , MX1 , CD32abc , CD86 , lambda , PDPN , PAX5 , CD69	follicular
UPN105 Bcells	11	308	IgD+ CD27neg	CD86 , IgD , CD20 , HLADR , CD1c , CD21 , MX1 , CD79a , CD69 , lambda , CD74	follicular
UPN105 Bcells	12	864	CSR CD27neg	CD32abc , CD21 , lambda , CD1c , MX1 , CD74 , CD79a , CD86 , CD20	follicular
UPN105 Bcells	13	2004	CSR CD27neg	CD21 , CD20	follicular
UPN105 Bcells	14	185	Undefined B cells	CD10 , IRF4 , PAX5 , PU1 , Ki-67 , AID	medullary sinus
UPN105 Bcells	15	261	Centroblasts	CD86 , AID , TOX1 , HLADR , BCL6 , CD21 , MX1 , CD20 , PDPN , CD23 , Ki-67 , ID2 , CD69 , CD10 , CD74 , TCF7	follicular
UPN105 Bcells	16	987	CSR CD27+	CD86 , CD20 , CD69 , CD1c , HLADR , CD21 , MX1 , lambda , CD74 , CD32abc , BCL6 , BCL2 , CD27	follicular
UPN105 Bcells	17	1509	PC lambda	lambda , IRF4 , PRDM1 , CD27 , ID2 , CD69 , CD23 , CD10 , AID , CD11c , TOX1 , PDPN , MYC , TCF7 , CD86	medullary cords
UPN105 Bcells	18	341	IgD+ CD27neg	IRF4 , IgD , PAX5 , CD79a , CD21 , CD20 , HLADR , BCL6 , PU1 , CD74 , CD1c , CD86 , MYC , MX1 , lambda	follicular
UPN105 Bcells	19	224	Junk	kappa , BCL6	Extranodal
UPN105 Bcells	20	295	IgD+ CD27neg	PAX5 , IgD , kappa , CD20 , BCL6 , CD21 , PU1 , HLADR , CD79a , MX1 , CD86 , CD1c , CD74	follicular
UPN105 Bcells	21	270	IgD+ CD27neg	IgD , lambda , CD79a , CD32abc , CD20 , CD21 , CD1c , HLADR , CD74 , MX1	follicular
UPN105 Bcells	22	159	IgD+ CD27neg	IgD , CD21 , CD20 , PAX5 , HLADR	follicular
UPN105 Bcells	23	773	IgD+ CD27neg	IRF4 , PAX5 , BCL6 , PU1 , IgD , HLADR , CD79a , CD1c , BCL2 , CD20 , MYC , CD74	follicular
UPN105 Bcells	24	508	IgD+ CD27neg	PAX5 , PU1 , BCL6 , IgD	follicular
UPN105 Bcells	25	335	IgD+ CD27neg	IgD , CD79a , HLADR , CD20 , lambda , CD32abc , CD1c , MX1 , CD74	follicular
UPN105 Bcells	26	181	PC lambda	lambda , IRF4 , AID , PRDM1 , CD27 , TOX1 , CD23 , CD11c , MYC , CD69 , ID2 , CD10 , PDPN , CD79a	medullary cords
UPN105 Bcells	27	354	PC lambda	lambda , IRF4 , PRDM1 , ID2 , CD10 , MYC , CD27 , CD69 , AID , PDPN , TOX1 , CD23 , CD86 , CD11c , BCL6 , TCF7 , CD79a	medullary cords
UPN105 Bcells	28	1801	PC lambda	lambda , IRF4 , PRDM1 , CD27 , AID , CD10 , CD69 , CD11c , ID2 , CD23 , TOX1 , PDPN	medullary cords
UPN105 Bcells	29	2732	PC kappa	kappa , IRF4 , PRDM1 , CD27 , ID2 , AID , CD69 , CD11c , CD23 , CD10 , CD86 , TCF7 , TOX1 , MYC , PDPN	medullary cords
UPN105 Bcells	30	605	IgD+ CD27neg	PAX5 , IgD , CD20 , BCL6 , CD21 , PU1 , HLADR , CD86 , MX1 , CD79a , CD74	follicular
UPN105 Bcells	31	624	PC kappa	kappa , IRF4 , ID2 , PRDM1 , MYC , CD10 , CD27 , CD86 , AID , PDPN , CD23 , CD69 , TCF7 , CD11c , TOX1 , BCL6 , BCL2	medullary cords
UPN105 Bcells	32	181	PC kappa	kappa , IRF4 , PRDM1 , AID , CD23 , CD11c , CD27 , TOX1 , ID2 , CD69 , CD10 , CD86 , PDPN , TCF7 , MYC , CD79a	medullary cords
UPN105 Bcells	33	1001	IgD+ CD27neg	kappa , IgD , PAX5 , CD79a , CD20 , HLADR , BCL6 , MX1 , PU1 , CD1c	medullary cords
UPN105 Bcells	34	314	IgD+ CD27neg	IgD , kappa , CD20 , CD21 , MX1 , HLADR , CD86 , CD79a , CD1c , CD74 , PAX5	follicular
UPN105 Bcells	35	311	PC lambda	IRF4 , PRDM1 , lambda , CD27 , CD23 , CD10 , CD11c , AID , ID2 , PDPN , MYC	medullary cords
UPN105 Bcells	36	842	PC kappa	IRF4 , kappa , PRDM1 , CD27 , ID2 , AID , CD10 , CD23 , CD11c , PDPN , TOX1 , MYC , CD69 , lambda	medullary cords
UPN105 Bcells	37	220	CSR CD27neg	kappa , PDPN , CD21 , CD32abc , MX1 , CD20 , CD1c , CD69 , BCL6 , CD79a , HLADR	regional distr.
UPN105 Bcells	38	224	CSR CD27neg	kappa , CD20 , CD21 , MX1 , CD86 , CD1c	regional distr.
UPN105 Bcells	39	460	PC kappa	kappa , IRF4 , ID2 , PRDM1 , MYC , CD69 , CD10 , CD23 , PDPN , CD86 , TCF7 , AID , CD27 , TOX1 , BCL6 , CD11c	medullary cords
UPN105 Bcells	40	1525	PC kappa	kappa , IRF4 , PRDM1 , CD27 , ID2 , CD69 , CD23 , AID , CD10 , CD11c , TCF7 , TOX1	medullary cords
UPN105 Bcells	41	432	CD5+ T-zone cells	IRF4 , CD86 , HLADR , PU1 , CD5 , CD1c , BCL6 , CD11c , TCF7	paracortex NOS
UPN105 Bcells	42	406	CD5+ T-zone cells	IRF4 , CD5 , TCF7 , CD69 , CD27 , TOX1 , BCL6 , PRDM1 , CD10 , CD86 , BCL2 , AID , CD11c , MYC , ID2	paracortex NOS
UPN105 Bcells	43	318	CSR CD27+	lambda , CD27 , TOX1 , IRF8 , CD32abc , TCF7 , PRDM1 , AID , CD23 , CD11c , BCL2 , MYC	medullary cords
UPN105 Bcells	44	175	PC lambda	lambda	medullary cords
UPN105 Bcells	45	864	IgD+ CD27neg	PAX5 , IgD , CD79a , CD20 , lambda , CD21 , BCL6 , HLADR , PU1 , CD1c , MX1 , CD74 , CD86 , CD32abc	follicular
UPN105 Bcells	46	426	IgD+ CD27neg	IgD , PAX5 , CD79a , PU1 , CD20 , CD32abc , CD74 , CD21 , PDPN , IRF8 , MYC , HLADR	follicular
UPN105 Bcells	47	308	Centroblasts	IRF8 , BCL2 , PRDM1 , AID , CD27 , TCF7 , Ki-67 , TOX1 , PU1 , CD79a , CD74 , CD32abc , PAX5 , MYC , PDPN , CD20 , CD10 , CD5	GC + scattered
UPN105 Bcells	48	240	PC kappa	kappa	medullary cords
UPN105 Bcells	49	244	Undefined B cells	lambda , AID , PDPN , CD11c , TOX1 , MYC , CD69 , ID2 , CD10 , CD23	interstitial
UPN105 Bcells	50	299	Undefined B cells	kappa , ID2 , PDPN , CD23 , AID , CD10 , BCL6 , CD69 , MYC	interstitial
UPN105 Bcells	51	2545	CD5+ kappa	kappa , CD27 , TCF7 , CD23 , CD69 , CD10 , AID , PRDM1 , CD5 , CD11c , TOX1 , ID2	medullary cords
UPN105 Bcells	52	303	ID2+ Ki-67+ B cells	ID2 , BCL6 , CD1c , CD86 , BCL2 , HLADR , TOX1 , MX1 , Ki-67	interstitial
UPN105 Bcells	53	291	Undefined B cells	lambda , ID2 , MYC , CD69 , PDPN , CD10 , BCL6 , CD11c , CD23 , AID	marginal/subcapsular z.
UPN105 Bcells	54	1076	CD5+ lambda	lambda , CD27 , PRDM1 , AID , TCF7 , CD11c , TOX1 , CD5 , CD23 , CD69 , CD10 , PDPN	medullary cords
UPN105 Bcells	55	522	Undefined B cells	lambda , CD69 , CD11c , CD10 , PDPN , ID2	marginal/subcapsular z.
UPN105 Bcells	56	838	IgD+ CD27neg	IgD	follicular
UPN105 Bcells	57	332	IgD+ CD27neg	IgD	follicular
UPN105 Bcells	58	358	IgD+ CD27neg	IgD , lambda , AID , CD11c , CD79a , IRF8 , CD10	medullary cords
UPN105 Bcells	59	158	IgD+ CD27neg	BCL2 , IgD , BCL6 , CD86 , MX1 , CD20 , PAX5 , CD1c , HLADR , PU1 , CD69	follicular
UPN105 Bcells	60	2904	IgD+ CD27+	IRF8 , CD79a , CD32abc , IgD , BCL2 , CD20 , PU1 , TOX1 , MYC , CD74 , PRDM1 , PAX5 , TCF7 , AID , CD27 , CD23 , PDPN , CD10	medullary cords
UPN105 Bcells	61	802	IgD+ CD27neg	CD32abc , IgD , CD79a , CD20 , MX1 , CD74 , CD1c , BCL2	follicular
UPN105 Bcells	62	5198	CSR CD27+	CD1c , MX1 , BCL2 , CD32abc , CD69 , lambda , CD79a , CD20 , BCL6 , CD86 , HLADR , CD74 , CD27 , CD5	follicular
UPN105 Bcells	63	185	IgD+ CD27neg	IgD , CD20 , HLADR , MX1 , CD79a , BCL6 , PAX5 , CD86 , CD1c , BCL2 , CD74 , AID , CD69	follicular
UPN105 Bcells	64	1305	IgD+ CD27neg	IgD , CD79a , CD20 , CD1c , HLADR , lambda , MX1 , CD32abc , CD74 , BCL6	follicular
UPN105 Bcells	65	3405	CD5+ MZ	IgD , CD79a , IRF8 , PRDM1 , PAX5 , MYC , AID , CD32abc , CD20 , TOX1 , PU1 , CD11c , CD23 , PDPN , CD5 , CD10	medullary cords
UPN105 Bcells	66	1972	Undefined B cells	CD32abc , IRF8 , PU1 , TCF7	follicular
UPN105 Bcells	67	10882	CSR CD27+	IRF8 , BCL2 , TOX1 , CD32abc , TCF7 , PU1 , MYC , CD27 , PRDM1 , CD74 , CD79a , CD20 , CD23 , AID , PDPN , PAX5 , CD10 , CD5	medullary cords
UPN105 Bcells	68	480	CD5+ MZ	CD11c , IRF8 , BCL2 , PRDM1 , TOX1 , TCF7 , AID , MYC , CD27 , PU1 , CD23 , CD32abc , CD5 , CD74 , CD10 , PAX5 , PDPN	follicular
UPN105 Bcells	69	585	CSR CD27neg	CD32abc , PDPN , BCL6 , PU1 , MX1 , TOX1 , BCL2 , TCF7 , CD79a , MYC , CD74 , CD1c	follicular
UPN105 Bcells	70	550	CSR CD27neg	PU1 , PDPN , BCL6 , MYC , AID , CD74 , TOX1 , CD10 , MX1 , TCF7 , BCL2	regional distr.
UPN105 Bcells	71	1346	IFNsignal B	CD32abc , MX1 , CD27 , TCF7 , IRF8	regional distr.
UPN105 Bcells	72	312	IFNsignal B	CD32abc , MX1 , BCL2 , CD27 , CD1c , CD74	regional distr.
UPN105 Bcells	73	1305	CD5+ MZ	IRF8 , BCL2 , CD27 , TOX1 , PRDM1 , CD32abc , TCF7 , MYC , PU1 , AID , MX1 , CD74 , CD79a , PAX5 , CD23 , CD20 , CD10 , CD5 , CD11c , CD69 , PDPN	marginal zone
UPN105 Bcells	74	530	IFNsignal B	CD32abc , MX1 , CD20 , CD74 , MYC , BCL2 , TOX1 , CD69	regional distr.
UPN105 Bcells	75	159	CSR CD27neg	IRF8 , CD32abc , BCL2 , TOX1 , CD74 , CD79a , MX1 , PU1 , MYC , PRDM1 , TCF7	marginal zone
UPN106 Bcells	-1	25631	Average B cells	CD23 , CD21 , CD86 , PDPN , CD10 , TOX1 , BCL6 , ID2 , CD69 , Ki-67 , AID , AID , CD20 , HLADR , TCF7 , MYC , CD30 , CD11c , lambda , CD5	NA
UPN106 Bcells	0	10505	PC kappa	kappa , IRF4 , PRDM1 , CD27 , MX1 , CD32abc , CD69 , MYC , ID2 , lambda	medullary cords
UPN106 Bcells	1	13849	PC lambda	lambda , IRF4 , PRDM1 , CD27 , CD69 , CD32abc , MX1 , MYC	medullary cords
UPN106 Bcells	2	1439	Centroblasts	ID2 , BCL6 , CD21 , TOX1 , Ki-67 , CD23 , CD20 , PAX5 , CD86 , CD10 , AID , PDPN , IRF8 , AID , HLADR , PU1 , CD74 , CD69 , CD11c	follicular
UPN106 Bcells	3	4138	Centroblasts	BCL6 , AID , AID , Ki-67 , IRF8 , TOX1 , CD10 , PU1 , PAX5 , ID2 , CD86 , CD20 , CD74 , MX1	follicular
UPN106 Bcells	4	1618	IgD+ CD27neg	BCL6 , CD32abc , CD1c , MYC , PRDM1 , CD69 , CD74 , HLADR , CD20 , BCL2 , TCF7 , IgD , lambda , IRF8 , MX1 , PAX5 , AID , ID2 , CD11c , CD5	regional distr.
UPN106 Bcells	5	1720	Centroblasts	CD21 , Ki-67 , BCL6 , ID2 , AID , AID , TOX1 , CD20 , CD86 , IRF8 , PAX5 , PU1 , CD10 , PDPN , HLADR , CD74	follicular
UPN106 Bcells	6	2096	ID2+ Ki-67+ B cells	Ki-67 , BCL6 , ID2 , PAX5 , TOX1 , IRF8 , PU1 , AID , CD86 , CD74	interstitial
UPN106 Bcells	7	6414	Centroblasts	Ki-67 , BCL6 , AID , AID , ID2 , TOX1 , IRF8 , PU1 , PAX5 , CD10 , CD20 , CD86 , CD74 , HLADR	follicular
UPN106 Bcells	8	28001	CD5+ kappa	kappa , CD27 , PRDM1 , CD5 , TCF7 , BCL2 , MYC , CD69 , IRF4 , CD32abc	medullary cords
UPN106 Bcells	9	18010	PC kappa	kappa , IRF4 , PRDM1 , CD27 , CD69 , MX1 , MYC , CD32abc , ID2	medullary cords
UPN106 Bcells	10	1328	Centroblasts	CD21 , BCL6 , AID , AID , Ki-67 , CD20 , CD10 , TOX1 , IRF8 , CD86 , ID2 , PDPN , PAX5 , PU1 , HLADR , CD74 , CD23	follicular
UPN106 Bcells	11	1764	Centroblasts	CD21 , BCL6 , CD86 , TOX1 , CD20 , PDPN , PAX5 , CD10 , PU1 , IRF8 , HLADR , CD74 , CD23 , Ki-67 , ID2 , AID , AID	follicular
UPN106 Bcells	12	1524	Centroblasts	CD21 , Ki-67 , BCL6 , ID2 , AID , TOX1 , AID , PAX5 , IRF8 , CD20 , PU1 , CD10 , CD86 , PDPN , HLADR , CD74	follicular
UPN106 Bcells	13	1907	ID2+ Ki-67+ B cells	Ki-67 , BCL6 , ID2 , PAX5 , TOX1 , IRF8 , PU1 , AID , CD74 , MYC , TCF7 , AID , CD86	GC + scattered
UPN106 Bcells	14	8109	Centroblasts	Ki-67 , BCL6 , AID , AID , ID2 , TOX1 , IRF8 , PU1 , PAX5 , CD10 , CD20 , CD86 , CD74 , HLADR	follicular
UPN106 Bcells	15	4462	PC lambda	IRF4 , PRDM1 , lambda , CD27 , CD32abc , CD69 , MX1 , MYC , ID2	medullary cords
UPN106 Bcells	16	1205	Centrocytes	IRF4 , CD21 , PRDM1 , CD23 , CD86 , PDPN , CD10 , CD79a , kappa , CD69 , lambda , TOX1 , HLADR , CD20 , ID2 , AID , CD11c	follicular
UPN106 Bcells	17	2466	Centroblasts	AID , CD21 , AID , CD23 , CD86 , CD20 , CD10 , TOX1 , PDPN , CD69 , Ki-67 , BCL6 , CD11c , HLADR , TCF7 , CD5	follicular
UPN106 Bcells	18	48603	IgD+ CD27neg	CD1c , BCL2 , CD32abc , CD74 , CD20 , IgD , CD79a , HLADR , MYC , IRF8 , PU1 , MX1 , CD11c , PAX5	follicular
UPN106 Bcells	19	1372	Centroblasts	CD21 , BCL6 , AID , AID , CD10 , CD23 , CD86 , CD20 , TOX1 , PDPN , IRF8 , Ki-67 , PAX5 , ID2 , PU1 , HLADR , CD74 , CD11c , CD69	follicular
UPN106 Bcells	20	4039	Centroblasts	BCL6 , CD21 , TOX1 , CD23 , CD86 , PDPN , CD20 , CD10 , PAX5 , IRF8 , CD74 , HLADR , PU1 , CD69 , AID , ID2 , AID , Ki-67 , TCF7	follicular
UPN106 Bcells	21	2064	Centroblasts	BCL6 , CD21 , AID , AID , CD23 , TOX1 , CD20 , CD10 , CD86 , IRF8 , Ki-67 , PDPN , PAX5 , ID2 , PU1 , CD74 , HLADR , CD11c	follicular
UPN106 Bcells	22	1648	Junk	CD79a , IgD , PAX5 , CD5 , MYC , CD1c , IRF8 , CD74	spatial artifact
UPN106 Bcells	23	1652	Centroblasts	CD21 , PDPN , BCL6 , CD86 , CD23 , CD20 , TOX1 , CD10 , CD74 , PAX5 , HLADR , IRF8 , PU1 , AID , ID2 , CD69 , Ki-67 , AID	follicular
UPN106 Bcells	24	2023	Centroblasts	CD21 , PDPN , BCL6 , CD86 , TOX1 , CD23 , CD10 , CD20 , PAX5 , IRF8 , AID , CD74 , PU1 , HLADR , ID2 , CD11c , CD69 , AID , Ki-67	follicular
UPN106 Bcells	25	1306	CD5+ T-zone cells	BCL6 , TOX1 , TCF7 , CD5 , CD69 , CD27 , CD10	interstitial
UPN106 Bcells	26	4907	Centroblasts	Ki-67 , PU1 , PAX5 , CD74 , IgD , BCL2 , CD79a , IRF8 , MX1	GC + scattered
UPN106 Bcells	27	1215	CD5+ MZ	MYC , BCL2 , IRF8 , CD5 , IgD	interstitial
UPN106 Bcells	28	1608	Centroblasts	Ki-67 , BCL6 , CD23 , TOX1 , CD21 , ID2 , PAX5 , AID , IRF8 , AID , CD20 , CD86 , PDPN , CD10 , PU1 , HLADR , CD74	follicular
UPN106 Bcells	29	776	Centroblasts	CD21 , Ki-67 , CD23 , CD86 , BCL6 , CD20 , PDPN , TOX1 , ID2 , CD10 , AID , AID , PAX5 , HLADR , IRF8 , CD74 , PU1 , CD11c	follicular
UPN106 Bcells	30	1949	Centroblasts	Ki-67 , BCL6 , CD21 , CD23 , TOX1 , ID2 , AID , CD86 , AID , PAX5 , IRF8 , CD20 , CD10 , PDPN , PU1 , CD74 , HLADR	follicular
UPN106 Bcells	31	1355	Centroblasts	Ki-67 , AID , AID , BCL6 , ID2 , TOX1 , CD20 , CD10 , CD86 , PU1 , IRF8 , PAX5	GC + scattered
UPN106 Bcells	32	1244	CD5+ T-zone cells	Ki-67 , ID2 , TCF7 , CD5 , TOX1 , MYC	GC + scattered
UPN106 Bcells	33	17107	CD5+ MZ	CD21 , PDPN , CD20 , CD69 , TCF7 , CD86 , IgD , TOX1 , CD5 , CD10 , HLADR	follicular
UPN106 Bcells	34	3235	Undefined B cells	AID , CD10 , PU1 , MX1 , CD74 , CD79a , CD32abc , IgD , CD27 , CD86 , IRF8 , CD69 , BCL2 , PAX5 , CD20	regional distr.
UPN106 Bcells	35	6446	Centrocytes	CD21 , PDPN , CD23 , CD86 , CD10 , CD20 , CD69 , TOX1 , CD11c , AID , HLADR , TCF7 , CD5	follicular
UPN106 Bcells	36	1297	Centroblasts	CD21 , AID , AID , CD20 , CD10 , Ki-67 , PDPN , CD86 , TOX1 , BCL6 , ID2 , CD11c	follicular
UPN106 Bcells	37	3490	Centroblasts	AID , AID , Ki-67 , TOX1 , CD10 , CD20 , CD86 , CD5 , IRF8 , PAX5	follicular
UPN106 Bcells	38	2137	ID2+ Ki-67+ B cells	ID2 , CD5 , TCF7 , TOX1 , MYC , Ki-67 , CD27 , CD69 , CD10 , BCL6 , CD1c , CD11c	interstitial
UPN106 Bcells	39	1130	ID2+ Ki-67+ B cells	ID2 , BCL6 , Ki-67 , PAX5 , TOX1 , IRF8 , PU1 , CD10 , TCF7 , CD74 , CD86 , CD5	interstitial
UPN106 Bcells	40	1308	ID2+ Ki-67+ B cells	ID2 , Ki-67 , AID , BCL6 , AID , IRF8 , PAX5 , TOX1 , CD10 , PU1 , CD20 , CD86 , HLADR , CD74	GC + scattered
UPN106 Bcells	41	2087	Centrocytes	BCL6 , PU1 , IRF8 , PAX5 , TOX1 , CD74 , CD86 , CD10 , MX1 , CD5 , CD79a	interstitial
UPN106 Bcells	42	2019	Centroblasts	BCL6 , Ki-67 , PU1 , PAX5 , IRF8 , TOX1 , ID2 , CD74 , AID , CD86 , CD5	interstitial
UPN106 Bcells	43	1094	CD5+ lambda	lambda , PRDM1 , CD27 , MYC , IRF4 , CD69 , TCF7 , CD32abc , CD5 , MX1	medullary cords
UPN106 Bcells	44	4628	CD5+ lambda	lambda , CD27 , IRF4 , PRDM1 , CD69 , MYC , TCF7 , CD32abc , CD5 , MX1	medullary cords
UPN106 Bcells	45	4534	Centrocytes	CD21 , PDPN , CD23 , CD86 , CD20 , CD10 , CD69 , TOX1 , HLADR , CD11c , TCF7 , CD5	follicular
UPN106 Bcells	46	3557	IgD+ CD27+	CD21 , CD23 , CD86 , PDPN , CD20 , CD5 , CD69 , lambda , CD11c , TCF7 , CD10 , IgD , CD27	regional distr.
UPN106 Bcells	47	3659	Centrocytes	CD21 , TOX1 , CD23 , PDPN , CD86 , CD69 , CD10 , TCF7 , CD5 , CD20 , CD11c , CD27 , BCL6	follicular
UPN106 Bcells	48	811	Junk	lambda , HLADR , CD32abc , IgD , CD74	spatial artifact
UPN106 Bcells	49	3294	IgD+ CD27+	lambda , BCL2 , MYC , CD27 , CD79a , IRF8 , CD32abc , IgD , PRDM1	marginal zone
UPN106 Bcells	50	2301	CSR CD27neg	CD32abc , BCL2 , CD74 , PU1	regional distr.
UPN106 Bcells	51	218	CSR CD27neg	CD32abc , MX1 , CD74	regional distr.
UPN106 Bcells	52	5833	IgD+ CD27neg	IgD , CD79a , BCL2 , PAX5 , IRF8 , CD20 , PU1 , CD21 , PDPN , CD74	follicular
UPN106 Bcells	53	902	IgD+ CD27neg	HLADR , IgD , CD32abc , PU1 , MX1 , lambda , CD74 , PAX5	regional distr.
UPN106 Bcells	54	3280	IgD+ CD27neg	HLADR , IgD , CD32abc , CD79a , IRF8 , BCL2 , CD74 , CD20 , PAX5 , PU1	follicular
UPN106 Bcells	55	101180	IgD+ CD27neg	BCL2 , PU1 , IgD , CD74 , CD79a , PAX5 , IRF8 , CD11c , CD5 , MX1	follicular
UPN107 DC	-1	7173	Average DC	TIM3 , BCL6 , LYZ , CD74 , PU1 , ID2 , IDO , RORC , CD11c , CD68 , IRF8 , MYCN , CD141 , CD56 , CLEC9A , CD163 , CD303 , CD86 , MYC , OX40 , CD31	NA
UPN107 DC	0	236	cDC2B	IRF4 , PU1 , S100B , HLADR , RORC , CD1c , OX40 , CD303 , BCL6	Fairy Circles
UPN107 DC	1	259	cDC2B CD5+	IRF4 , OX40 , HLADR , PU1 , MYCN , CD1c , RORC , CD16 , CD5 , CD86 , CD4	Fairy Circles
UPN107 DC	2	767	ILC3	IRF4 , PU1 , RORC , CD1c , HLADR , PRDM1 , CD86 , CD4	paracortex NOS
UPN107 DC	3	587	cDC1A	LYZ , TIM3 , CLEC9A , CD141 , HLADR , IDO , CD11c , CD4 , CD74 , CD163 , CD68 , MX1 , CD86 , PRDM1	marginal/subcapsular z.
UPN107 DC	4	1287	cDC2A CD5+	CD207 , CD4 , CD86 , CD1A , HLADR , CLEC9A , IRF4 , CD45 , PRDM1 , CD1c , BCL2 , CD5 , OX40 , S100B	superficial paracortex
UPN107 DC	5	202	cDC2A	CD207 , IRF4 , CD1A , CD86 , HLADR , BCL6 , CD303 , S100B , PU1	Fairy Circles
UPN107 DC	6	1500	pDC	IRF8 , TCF4 , CD31 , MX1 , CD74 , CD7 , IRF4 , CLEC10A , CD303 , CD4	deep paracortex
UPN107 DC	7	1884	ID2+ Ki-67+	Ki-67 , BCL2 , CD5 , PRDM1 , ID2	interstitial
UPN107 DC	8	607	NK	OX40 , CD16 , CD56 , HLADR , MYCN , S100B , PU1 , CD5 , IDO , CD74 , CD4 , RORC , CD303 , CD7 , CD31	deep paracortex
UPN107 DC	9	262	cDC2A	CD1A , IRF4 , CD207 , HLADR , BCL6 , S100B , CD1c , MYCN , cMAF , PU1 , CLEC9A , OX40 , CD303 , RORC , CD86	Fairy Circles
UPN107 DC	10	684	cDC2A CD5+	CD1A , BCL2 , CD5 , CD4 , CD45 , PRDM1 , CLEC9A , CD207	Fairy Circles
UPN107 DC	11	421	cDC2A CD5+	CD1A , BCL2 , CD5 , S100B , CD45 , CLEC9A , CD207 , HLADR , CD4	Fairy Circles
UPN107 DC	12	204	cDC2B CD5+	cMAF , HLADR , OX40 , MYCN , CD45 , CD1c , CD5 , S100B , CLEC9A , CD56 , BCL2 , CD1A , CD207 , CD4	Fairy Circles
UPN107 DC	13	253	Monocytes	LYZ , CD86 , ID2 , BCL6 , CD16 , PRDM1	marginal/subcapsular z.
UPN107 DC	14	216	DC undefined	S100B	superficial paracortex
UPN107 DC	15	225	cDC2A CD5+	CD1A , OX40 , CD5 , CD45 , BCL2 , HLADR , CD4 , MYCN , CLEC9A , CD1c , CD207	Fairy Circles
UPN107 DC	16	336	cDC2A CD5+	CD1A , CD45 , CD5 , OX40 , HLADR , MYCN , S100B , CLEC9A , BCL2 , CD1c , CD207 , CD4 , CD86 , CD16 , CD56 , cMAF , CD303	Fairy Circles
UPN107 DC	17	679	NK	CD16 , OX40 , HLADR , CD56 , CD4 , IDO , CD5 , MYCN , CD31 , S100B , CD303 , CD74 , CLEC10A , CD103 , CD7 , CD14 , AXL	deep paracortex
UPN107 DC	18	782	cDC2A CD5+	CD207 , CD1A , HLADR , CLEC9A , CD86 , CD303 , S100B , IRF4 , MYCN , CD5 , CD1c , CD74 , cMAF , CD45 , OX40 , BCL6	Fairy Circles
UPN107 DC	19	298	DCmPh	BCL6 , CD86 , ID2 , MX1 , cMAF , CD68 , CD45 , CLEC9A , PDL1 , MYC , CD207 , CD11c , CD141 , TIM3 , MYCN , CD56 , AXL	subcapsular sinus
UPN107 DC	20	219	pDC	TCF4 , IRF8 , CD303 , CD31 , CD74 , CD56 , CLEC10A , CD7 , AXL	medullary cords
UPN107 DC	21	834	cDC2B CD5+	HLADR , CD1c , OX40 , CD5 , BCL2 , MYCN , CD16 , S100B , CD4 , CD45 , CD303 , CD56 , CD86 , CLEC9A , CD207	Fairy Circles
UPN107 DC	22	582	NK	HLADR , OX40 , CD5 , CD4 , CD16 , BCL2 , S100B , CD56 , CD7 , MYCN , IDO , CD31 , CD303 , CLEC10A	deep paracortex
UPN107 DC	23	1177	NK	HLADR , CD4 , IDO , OX40 , CD16 , CD5 , S100B , CD31 , CD7 , CD56 , BCL2 , CLEC10A	deep paracortex
UPN107 DC	24	435	ILC3	IRF8 , PU1 , RORC , IDO , BCL6 , TIM3 , CD74 , ID2 , CD141 , MYC , LYZ	interstitial
UPN107 DC	25	284	cDC2B	IRF4 , CD86 , HLADR , CD1c , PRDM1 , CD4 , PDL1	Fairy Circles
UPN107 DC	26	223	ID2+ Ki-67+ B cells	ID2 , BCL6 , CD45 , MX1 , Ki-67 , CD86 , PRDM1 , cMAF , CLEC9A , MYC	GC + scattered
UPN107 DC	27	1726	pDC	TCF4 , IRF8 , CD31 , MX1 , CD7 , CD303 , CLEC10A , CD74 , AXL , IRF4	deep paracortex
UPN107 DC	28	934	pDC	TCF4 , CD303 , CD31 , AXL , CLEC10A , CD7	deep paracortex
UPN107 DC	29	235	DC undefined	HLADR , CD4 , IDO , PU1 , S100B , RORC	interstitial
UPN107 DC	30	880	ILC3	RORC , PU1 , S100B , ID2 , CD5 , CD7 , BCL2 , CLEC10A	deep paracortex
UPN107 DC	31	3566	cDC2B	MYC , CD86 , BCL2 , ID2 , PRDM1 , CLEC9A , MX1 , CD207 , CD103 , BCL6	marginal/subcapsular z.
UPN107 DC	32	613	cDC1B	BCL6 , CD86 , MYC , CD141 , ID2 , CLEC9A , PRDM1 , CD207	marginal/subcapsular z.
UPN107 DC	33	233	ID2+ Ki-67+ B cells	BCL6 , ID2 , Ki-67 , CD45 , MX1 , CD74	GC + scattered
UPN107 DC	34	1376	ILC3	cMAF , PU1 , RORC , CD163 , AXL , CD68 , MYCN , CD11c , MYC , CD103 , CLEC10A , CD56	deep paracortex
UPN107 DC	35	513	ILC3	HLADR , PU1 , RORC , CD11c , LYZ , CD1c , CD4 , IDO , IRF4 , CD86	interstitial
UPN107 DC	36	1410	Monocytes	PU1 , CD11c , BCL2 , CLEC10A	interstitial
UPN107 DC	37	367	cDC2B CD5+	PU1 , CD1c , CD45 , CD11c , BCL2 , CD303 , CLEC10A , CD5	deep paracortex
UPN107 DC	38	266	Macrophages	CD163 , CD68 , AXL , CD11c , CLEC10A , RORC , PU1 , CD31 , LYZ , CD303 , MYCN , CD103	medullary cords
UPN107 DC	39	322	DCmPh	HLADR , CD86 , CD4 , PDL1 , PRDM1 , CD1c , CLEC9A , CD141 , CD11c	marginal/subcapsular z.
UPN107 DC	40	868	DC undefined	BCL2 , IRF8 , CD74 , CLEC10A , PU1	follicular
UPN107 DC	41	7044	pDC	IRF8 , TCF4 , CD7 , CLEC10A , CD31 , MX1 , CD4	interstitial
UPN107 DC	42	379	cDC2A	HLADR , CD86 , CLEC9A , CD207 , PRDM1 , ID2 , CD45 , MYC , BCL2 , MX1 , BCL6 , CD1c , CD141 , MYCN	marginal/subcapsular z.
UPN107 DC	43	1566	DC undefined	cMAF , CD86 , BCL6 , MYC , MX1 , CLEC9A , ID2 , MYCN , CD207 , AXL , CD56 , CD103 , CD141 , CD1c , CD45 , BCL2	subcapsular sinus
UPN107 DC	44	223	cDC2B CD5+	HLADR , OX40 , MYCN , CD1c , CD86 , CD4 , CD16 , S100B , CD5 , BCL2 , CD56 , CD141 , CD303 , PDL1	Fairy Circles
UPN107 DC	45	257	cDC2B CD5+	S100B , BCL2 , CD4 , PDL1 , CD1c , HLADR , PRDM1 , CD86 , CD5	Fairy Circles
UPN107 DC	46	710	cDC1A	BCL6 , TIM3 , ID2 , PU1 , CLEC9A , RORC , IRF8 , CD74 , MYC , CD141 , IDO , CD86 , MYCN , LYZ , HLADR , CD11c , CD56 , cMAF , CD207 , MX1 , OX40	marginal/subcapsular z.
UPN107 DC	47	950	DCmPh	BCL6 , cMAF , MYC , CLEC9A , ID2 , CD86 , CD207 , CD141 , MX1 , MYCN , AXL , CD103 , CD45 , CD56	subcapsular sinus
UPN107 DC	48	595	cDC1A	TIM3 , CD74 , OX40 , CLEC9A , MYCN , CD141 , HLADR , CD56 , CD16 , CD11c , IDO , CD303 , LYZ , CD45 , MYC , CD4 , CD86 , MX1 , CD103 , AXL , CD68	interstitial
UPN107 DC	49	341	DC undefined	CD86 , MYCN , OX40 , CD56 , CD45 , CLEC9A , ID2 , MYC , CD74 , MX1 , cMAF , CD1c , HLADR , CD207 , BCL6 , CD141 , AXL , CD103 , BCL2	marginal/subcapsular z.
UPN107 DC	50	987	ILC3	LYZ , PU1 , RORC , CD11c , CLEC10A , CD163 , CD303 , CD31	interstitial
UPN107 DC	51	304	cDC1A	TIM3 , HLADR , CLEC9A , LYZ , CD141 , CD4 , IDO , CD11c , CD86 , CD74 , PRDM1	marginal/subcapsular z.
UPN107 DC	52	919	ILC3	CD1c , CD11c , RORC , CD45 , CD303 , CLEC10A , AXL , PU1	deep paracortex
UPN107 DC	53	1010	ILC3	PU1 , CD1c , CD11c , RORC , CD303 , CLEC10A , CD45 , LYZ	deep paracortex
UPN107 DC	54	317	Macrophages	CD163 , TIM3 , CD68 , MX1 , CLEC9A , CD11c , AXL , CD14 , CD4 , CD31 , CD86	marginal/subcapsular z.
UPN107 DC	55	444	cDC2B CD5+	OX40 , HLADR , CD86 , CD4 , CD1c , CD5 , MYCN , BCL2 , CD16 , PDL1 , CD56 , PRDM1 , CLEC9A , CD45	Fairy Circles
UPN107 DC	56	348	DCmPh	TIM3 , cMAF , CLEC9A , MX1 , MYC , MYCN , CD207 , CD141 , CD11c , CD68 , CD45 , ID2 , AXL , CD103 , CD86 , CD74 , CD31 , BCL6 , CD163 , CLEC10A , CD56	subcapsular sinus
UPN107 DC	57	261	Macrophages	CD163 , TIM3 , CD68 , cMAF , MX1 , CLEC9A , AXL , MYCN , CD86 , ID2 , CD207 , BCL6 , TCF4 , CD103 , MYC , CD45 , CD11c , CD56 , CD4	marginal/subcapsular z.
UPN107 DC	58	543	cDC1B	cMAF , MX1 , CD141 , CLEC9A , PDL1 , MYC , CD31 , BCL6 , MYCN , CD86 , ID2 , CD11c , CD207 , CD103 , AXL	marginal/subcapsular z.
UPN107 DC	59	580	cDC1A	TIM3 , CLEC9A , MX1 , CD68 , CD11c , CD86 , CD141 , CD163 , CD4 , CD207 , cMAF , PDL1 , MYCN , ID2 , MYC , LYZ , BCL6 , AXL , CD103 , CD31 , CD45	subcapsular sinus
UPN107 DC	60	233	cDC1A	TIM3 , IDO , CLEC9A , CD141 , LYZ , CD4 , CD74 , CD11c	interstitial
UPN107 DC	61	747	cDC1A	TIM3 , CLEC9A , PRDM1 , CD11c , CD141 , CD86 , CD45 , MX1 , CD207	marginal/subcapsular z.
UPN107 DC	62	786	cDC1B	PU1 , IRF8 , IDO , RORC , TIM3 , CD74 , CD7 , CD303 , CD141 , CD5	deep paracortex
UPN107 DC	63	226	cDC2B CD5+	BCL2 , CD5 , CD1c , CD4 , PRDM1 , CD86 , PDL1	Fairy Circles
UPN107 DC	64	1488	ILC3	PU1 , RORC , CD11c , CLEC10A , CD7 , CD303 , CD45	deep paracortex
UPN107 DC	65	2255	DC undefined	CLEC10A , CD7 , CD5 , RORC , BCL2 , AXL	medullary cords
UPN107 DC	66	246	DC undefined	PU1 , ID2 , CD45 , CLEC10A , RORC , CD7 , CD5 , CD303	interstitial
UPN107 DC	67	268	DC undefined	ID2 , CD45 , RORC , CD5 , BCL2 , CD7 , CLEC10A	deep paracortex
UPN107 DC	68	467	NK	HLADR , OX40 , CD16 , PU1 , MYCN , CD303 , RORC , CD74 , CD56 , IDO , CD11c , CD1c , TIM3 , CD5 , CD4	deep paracortex
UPN107 DC	69	463	DC undefined	OX40 , CD303 , CD11c , PU1 , CD56 , AXL , MYCN , CLEC10A , RORC , CD5 , CD74 , CD16 , CD7 , CD45 , CD103	deep paracortex
UPN107 DC	70	418	DC undefined	BCL2 , CD5 , PRDM1 , CD4 , PDL1 , CD45	paracortex NOS
UPN107 DC	71	1490	Macrophages	PDL1 , CD11c	sinusoidal NOS
UPN107 DC	72	310	cDC2B CD5+	CD1c , CD303 , OX40 , MYCN , CD56 , CD11c , AXL , CD5 , CLEC10A , CD45 , RORC , CD74 , CD16 , CD103 , CD7 , PU1 , TIM3	deep paracortex
UPN107 DC	73	310	ILC3	PU1 , CD303 , CD1c , OX40 , CD11c , RORC , MYCN , CD56 , CD45 , CLEC10A , CD74 , CD5 , AXL , CD16 , CD7 , CD103 , TIM3	deep paracortex
UPN107 DC	74	513	cDC1B	TIM3 , CD74 , OX40 , CD303 , MYCN , CLEC9A , CD56 , CD141 , RORC , IDO , HLADR , PU1 , CD11c , CD16 , IRF8 , BCL6 , LYZ , AXL , MYC , ID2 , CD103	interstitial
UPN107 DC	75	219	cDC1A	LYZ , TIM3 , IDO , PU1 , IRF8 , HLADR , CD74 , CLEC9A , CD141 , BCL6 , RORC , CD11c , CD303	interstitial
UPN107 DC	76	629	cDC1A	TIM3 , PU1 , CLEC9A , CD11c , RORC , CD141 , CD74 , LYZ , BCL6 , IDO , CD163 , CD68 , ID2 , MYCN , CD45 , MX1 , HLADR , CD4 , cMAF , IRF8 , CD86	marginal/subcapsular z.
UPN108 DC	-1	3404	Average DC	CD11c , PDL1 , cMAF , MYCN , CD4543 , CD56 , MX1 , MYC , CLEC9A , CD68 , CD31 , CD1c , AXL , CD141 , BCL6 , CD207 , OX40 , CD74 , ID2 , CD86 , CLEC10A , TIM3 , HLADR	NA
UPN108 DC	0	336	Macrophages	CD163 , CD86 , CD4 , CD5 , CLEC9A , CD16 , HLADR , PDL1 , TIM3 , CD68 , CD7 , PRDM1 , IDO , BCL2 , MYCN , CLEC10A	deep paracortex
UPN108 DC	1	470	Macrophages	AXL , CD163 , CD16 , CD14 , CD56 , CD103 , CLEC10A	Extranodal
UPN108 DC	2	3078	pDC	TCF4 , IRF8 , CD4 , BCL2	medullary cords
UPN108 DC	3	193	cDC2A CD5+	CD207 , CD86 , HLADR , CD5 , CD7	deep paracortex
UPN108 DC	4	130	pDC	CD56 , AXL , IRF8 , TCF4 , CD74 , MYCN , MYC , CLEC10A , CD68 , CD4543 , cMAF , CD303 , CD5	interstitial
UPN108 DC	5	247	Macrophages	CD163 , IRF8 , CD74 , TCF4 , AXL , CD68 , CD303 , CLEC10A , CD4 , CD4543 , CD31	deep paracortex
UPN108 DC	6	246	pDC	IRF8 , CD74 , MYCN , CLEC9A , cMAF , TCF4 , CD303 , AXL , CD56 , CD4543 , CLEC10A , MYC , OX40 , MX1 , ID2 , CD68 , TIM3 , PRDM1 , CD31 , BCL6 , CD141	superficial paracortex
UPN108 DC	7	125	DC undefined	MYC , CD56 , AXL , MYCN , CD141 , cMAF , CD74 , CD31 , CLEC10A , CD11c , MX1 , PDL1 , CD1c , TIM3	interstitial
UPN108 DC	8	181	Macrophages	CD163 , CD86 , HLADR , CD5 , CLEC9A , PDL1 , IDO , CD4 , MYCN , TIM3 , S100B , CD68 , CD141 , CD7 , CD303 , PRDM1	deep paracortex
UPN108 DC	9	435	cDC2B CD5+	PU1 , IRF4 , CD86 , HLADR , IDO , PDL1 , PRDM1 , CD5 , CLEC9A , MYCN , CD207 , RORC , CD7 , CD1c , CD74	Fairy Circles
UPN108 DC	10	562	ID2+ Ki-67+	Ki-67 , IRF4 , PRDM1 , ID2 , MYC	interstitial
UPN108 DC	11	362	cDC2B CD5+	IRF4 , CD86 , HLADR , IDO , CD5 , PDL1 , S100B , CLEC9A , PRDM1 , TIM3 , CD7 , CD303 , MYCN , PU1 , CD4	Fairy Circles
UPN108 DC	12	144	cDC2B CD5+	PU1 , IRF4 , CD86 , HLADR , PDL1 , IDO , S100B , MYCN , TIM3 , CD74 , PRDM1 , CD5 , CLEC9A , CD303	Fairy Circles
UPN108 DC	13	204	Macrophages	CD163 , CD5 , CD68 , MYCN , BCL2 , S100B , CLEC9A , CLEC10A , AXL	deep paracortex
UPN108 DC	14	393	cDC1A	IRF8 , CD74 , TIM3 , PU1 , BCL6 , IDO , CD141 , S100B , CLEC9A , RORC , HLADR , MX1	interstitial
UPN108 DC	15	163	cDC2B CD5+	PU1 , IRF4 , CD86 , HLADR , S100B , IDO , CD5 , MYCN , CD74 , PRDM1 , TIM3	Fairy Circles
UPN108 DC	16	385	cDC2B CD5+	IRF4 , CD5 , CD86 , PRDM1 , S100B , IDO , CLEC9A , CD7 , HLADR , BCL2 , ID2	Fairy Circles
UPN108 DC	17	338	cDC1 prolif	BCL6 , PU1 , IRF8 , TIM3 , CD74 , CLEC9A , CD141 , RORC , IDO , S100B , ID2 , MYC , LYZ , MX1 , HLADR , Ki-67	interstitial
UPN108 DC	18	452	cDC1B	MYCN , CD86 , HLADR , CLEC9A , PDL1 , CD303 , OX40 , CD56 , IDO , S100B , CD5 , TIM3 , CD16 , CD74 , CD207 , cMAF , PRDM1 , CD4 , MYC , CD4543 , CD141	deep paracortex
UPN108 DC	19	366	Macrophages	LYZ , CD163 , CD303 , AXL , CD68 , CLEC10A	interstitial
UPN108 DC	20	445	cDC1B	LYZ , CD11c , PDL1 , CD303 , CD31 , MX1 , CD68 , CD141 , TIM3	follicular
UPN108 DC	21	283	cDC2B CD5+	IRF4 , CD5 , CD86 , PRDM1 , PDL1 , CD4 , CD7 , CLEC9A , BCL2 , HLADR	Fairy Circles
UPN108 DC	22	735	cDC2B CD5+	IRF4 , CD86 , CD5 , IDO , HLADR , CD7 , CLEC9A , PRDM1 , CD4 , PDL1 , BCL2 , CD207	Fairy Circles
UPN108 DC	23	245	cDC1A	CD11c , PDL1 , MYCN , CD141 , S100B , MX1 , TIM3 , CLEC9A , PU1 , HLADR , cMAF , CD31 , CD86 , IDO	paracortex NOS
UPN108 DC	24	183	cDC1A	LYZ , TIM3 , CD141 , PU1 , IDO , S100B , CLEC9A , CD11c , CD303 , HLADR , CD74 , BCL6 , IRF8	interstitial
UPN108 DC	25	155	Monocytes	LYZ , CD11c , CD16 , CD303 , PDL1 , CD56	marginal/subcapsular z.
UPN108 DC	26	8028	pDC	IRF8 , TCF4 , CD4 , MX1 , CD74 , CD303 , CD31 , CD68	medullary cords
UPN108 DC	27	203	cDC1 prolif	ID2 , IRF8 , BCL6 , PU1 , CD74 , TIM3 , CLEC9A , CD141 , RORC , MYC , Ki-67 , IDO , CD4543 , PRDM1 , CD303 , MYCN , CLEC10A , MX1	interstitial
UPN108 DC	28	202	NK	CD11c , PDL1 , CD56 , CD4543 , CD16 , MYCN , CD31 , AXL , CD141 , LYZ , MYC	regional distr.
UPN108 DC	29	297	DC undefined	CD5 , CD4 , CD86 , HLADR , CD7 , CLEC9A , CD16 , PRDM1 , BCL2 , PDL1 , IDO , CD163 , MYCN	deep paracortex
UPN108 DC	30	134	cDC2A CD5+	CD207 , IRF4 , HLADR , CD1A , CD86 , S100B , CLEC9A , PDL1 , CD74 , CD5 , PU1 , MYCN , PRDM1	Fairy Circles
UPN108 DC	31	266	cDC2A CD5+	CD207 , CD86 , CLEC9A , HLADR , CD5 , CD4 , S100B , CD1A , PDL1 , CD7 , PRDM1 , MYCN , BCL2 , CD1c , IDO , CLEC10A	Fairy Circles
UPN108 DC	32	241	cDC2A CD5+	CD207 , CD5 , CD1A , CLEC9A , S100B , CD86 , PRDM1 , HLADR , CD4 , BCL2 , CD7 , cMAF	Fairy Circles
UPN108 DC	33	197	cDC2A	CD207 , IRF4 , S100B , CD1A , CLEC9A , HLADR , CD74 , CD86 , PU1 , PRDM1 , MYCN , cMAF	Fairy Circles
UPN108 DC	34	231	Macrophages	CD68 , LYZ , CD11c , CD74 , MYCN , CD86 , BCL6 , PRDM1 , CLEC9A , HLADR , ID2	follicular
UPN108 DC	35	4916	DC undefined	BCL2 , S100B , CD5 , IDO , CD7 , CLEC9A , HLADR , CD4 , PRDM1	interstitial
UPN108 DC	36	110	cDC1A	LYZ , IRF8 , CD303 , CD74 , TIM3 , PU1 , BCL6 , CD141	interstitial
UPN108 DC	37	1933	cDC1B	CD86 , HLADR , CD5 , IDO , CD4 , PDL1 , CD7 , CLEC9A , BCL2 , S100B , PRDM1 , MYCN , TIM3 , CD303 , CD141	Fairy Circles
UPN108 DC	38	2453	ILC3	PU1 , CD11c , RORC , CD68 , MYC , CLEC10A , cMAF , CD74 , CD4543	interstitial
UPN108 DC	39	232	DC undefined	CD5 , CD4 , CD86 , BCL2 , CD7 , PDL1 , PRDM1 , CLEC9A , HLADR , CD207 , S100B	deep paracortex
UPN108 DC	40	144	cDC2B CD5+	HLADR , CD86 , CD4 , CD5 , CD1c , PDL1 , IDO , CLEC9A , CD7 , S100B , BCL2 , MYCN , TIM3 , PRDM1 , CD303 , CD141	Fairy Circles
UPN108 DC	41	117	DCmPh	LYZ , IRF4 , PRDM1 , CD31 , CD303	interstitial
UPN108 DC	42	338	Monocytes	PU1 , LYZ , CD303 , RORC , CLEC10A , CD11c , CD163	interstitial
UPN108 DC	43	2217	Monocytes	LYZ , CD303	interstitial
UPN108 DC	44	207	DCmPh	S100B , MYCN , CD103 , IDO , CD11c , CD74 , MX1 , PU1 , TIM3 , RORC , HLADR , cMAF , CD56	interstitial
UPN108 DC	45	146	cDC1B	CD86 , HLADR , PDL1 , CLEC9A , IDO , MYCN , CD4 , S100B , CD5 , CD16 , TIM3 , PRDM1 , CD7 , CD303	deep paracortex
UPN108 DC	46	306	Macrophages	CD163 , CD86 , CD16 , IDO , MYCN , CD5 , TIM3 , HLADR , CLEC9A , CD7 , S100B , CD4 , CD303 , CLEC10A , PRDM1 , CD68 , CD4543 , BCL2	deep paracortex
UPN108 DC	47	669	ILC3	PU1 , CD1c , CLEC10A , RORC , CD11c , CD4543 , TIM3 , AXL , CD74	interstitial
UPN108 DC	48	290	ILC3	PU1 , CD11c , CD68 , MYC , PDL1 , RORC , cMAF , CD86	marginal/subcapsular z.
UPN108 DC	49	227	cDC2A CD5+	CD207 , CD86 , HLADR , CLEC9A , CD5 , CD1A , PRDM1 , IRF4 , cMAF , MYCN , CD4 , CD7 , BCL2 , CD1c	Fairy Circles
UPN108 DC	50	150	cDC2A CD5+	CD207 , HLADR , CD86 , CLEC9A , MYCN , CD1A , S100B , CD74 , OX40 , IRF4 , PDL1 , CD303 , cMAF , CD56 , TIM3 , CD5 , PRDM1 , IDO , CD1c	Fairy Circles
UPN108 DC	51	186	cDC2A CD5+	CD207 , CLEC9A , MYCN , HLADR , cMAF , CD1A , CD86 , S100B , CD74 , MYC , OX40 , IRF4 , PRDM1 , CD56 , CD303 , BCL6 , CD5 , CD1c , CLEC10A , ID2	superficial paracortex
UPN108 DC	52	697	ILC3	PU1 , IDO , RORC , CLEC10A , TIM3 , CD4543 , CD74 , CD11c , CD141 , HLADR	paracortex NOS
UPN108 DC	53	299	DCmPh	PU1 , CD1c , CLEC10A , CD11c , IDO , RORC , CD4543 , TIM3 , CD74 , HLADR , CD141 , CD303	deep paracortex
UPN108 DC	54	121	ID2+ Ki-67+	ID2 , Ki-67 , PRDM1 , CLEC9A , IRF4 , CD5 , MYC , CD86	deep paracortex
UPN108 DC	55	158	DC undefined	CD56 , MYCN , AXL , cMAF , MYC , CD74 , S100B , CD11c	marginal/subcapsular z.
UPN108 DC	56	468	ILC3	PU1 , S100B , RORC , CD74 , IDO , HLADR , TIM3 , CD11c , MX1 , ID2	interstitial
UPN108 DC	57	217	cDC1A	CD11c , PDL1 , TIM3 , CD141 , CD31 , CD14 , MYC , AXL , CD68	interstitial
UPN108 DC	58	834	Macrophages	CD163 , AXL , CD14 , cMAF , CD68 , CD56	medullary sinus
UPN108 DC	59	510	cDC1 prolif	PU1 , BCL6 , IRF8 , TIM3 , CD74 , CD141 , RORC , CLEC9A , IDO , ID2 , MYC , Ki-67 , LYZ , AXL	interstitial
UPN108 DC	60	118	pDC	IRF8 , IRF4 , PRDM1 , TCF4 , Ki-67 , ID2	interstitial
UPN108 DC	61	632	cDC1A	IRF8 , PU1 , BCL6 , TIM3 , CD74 , CD141 , IDO , CLEC9A , RORC , MYC , AXL	interstitial
UPN108 DC	62	643	pDC	IRF8 , CD4 , TCF4 , IDO , CD303 , CD74 , MX1 , CD31 , CD4543 , CD68	deep paracortex
UPN108 DC	63	237	cDC2B CD5+	CD86 , HLADR , CD5 , CD7 , CD4 , IDO , CLEC9A , PRDM1 , BCL2 , PDL1 , CD1c , MYCN , CD207	Fairy Circles
UPN108 DC	64	195	NK	MYCN , HLADR , CD16 , OX40 , CD56 , CD5 , BCL2 , CD4 , CD86 , CLEC9A , S100B , MYC , PRDM1 , CD207 , IDO , cMAF , CD7 , CD4543 , CD303	superficial paracortex
UPN108 DC	65	149	NK	MYCN , CD56 , CD74 , HLADR , OX40 , AXL , CD207 , cMAF , CD16 , CLEC9A , TIM3 , MYC , S100B , IDO , CD11c , CD4543 , CD86	superficial paracortex
UPN108 DC	66	112	cDC2B	IRF4 , PRDM1 , AXL , CD31	interstitial
UPN108 DC	67	122	DC undefined	CLEC10A , CD7 , CD5 , AXL , CD303 , CD74 , CLEC9A , CD14 , IDO	Extranodal
UPN108 DC	68	2219	Monocytes	CD14 , AXL , CD31	medullary cords
UPN108 DC	69	190	DC undefined	CD4 , CD5 , CD7 , BCL2 , CD11c , CD86 , PDL1 , PRDM1 , CLEC9A , CD68 , CLEC10A	deep paracortex
UPN108 DC	70	125	cDC2B CD5+	CD1c , CD5 , CD4 , PRDM1 , CD86 , CLEC9A , BCL2 , CD7 , HLADR , PDL1 , CD207	deep paracortex
UPN108 DC	71	1713	DC undefined	CD5 , CD4 , BCL2 , CD7 , PRDM1 , CD86 , CLEC9A , PDL1 , HLADR , CD207	Fairy Circles
UPN108 DC	72	192	cDC1A	CD141 , MX1 , cMAF , CD31 , MYCN , PDL1 , BCL6 , CLEC9A , CD11c , MYC , CD207	marginal/subcapsular z.
UPN108 DC	73	328	DCmPh	CD141 , CD31 , MYC , AXL , CLEC10A , PDL1 , cMAF , CD11c , MX1 , MYCN , CD1c	regional distr.
UPN108 DC	74	103	DC undefined	BCL2 , CD4543 , PDL1	follicular
UPN108 DC	75	232	DC undefined	CD31 , CD141 , PDL1 , MYC , AXL , cMAF	follicular
UPN108 DC	76	1223	DCmPh	CD11c , PDL1 , MX1 , cMAF , MYCN , CLEC9A , HLADR , CD207 , CD86 , CD141	marginal/subcapsular z.
UPN108 DC	77	883	DCmPh	CD11c , CD31 , PDL1 , CD4543 , CD141 , CD68 , MYC , CD1c , TIM3 , MX1	follicular
UPN108 DC	78	262	cDC1A	MX1 , CD31 , CD141 , cMAF , CD11c , MYCN , PDL1 , CD4543 , BCL6 , CLEC10A , AXL , MYC , CD68	regional distr.
UPN104 DC	-1	9072	Average DC	OX40 , CD45 , CD207 , AXL , cMAF , CD16 , CD31 , MYC , TCF4 , CD56 , CD1A , ID2 , PDL1 , TIM3 , CD141 , CD11c , CD86 , CD74 , HLADR , CD1c , CD103 , CD303 , MX1 , PRDM1 , CLEC9A , IDO , CD7 , BCL6 , S100B , CD14 , CLEC10A	NA
UPN104 DC	0	649	DCmPh	IRF4 , S100B , CD86 , HLADR , PU1 , PDL1 , CD4 , CD74 , TIM3 , CD141 , OX40 , CD1c , IDO , CD16 , CD5	Fairy Circles
UPN104 DC	1	304	DCmPh	PU1 , IRF4 , HLADR , S100B , CD86 , RORC , CD74 , PDL1 , TIM3 , CD1c , CD141 , OX40 , CD4	Fairy Circles
UPN104 DC	2	183	cDC2B	IRF4 , PU1 , S100B , RORC , CD86 , CD74	Fairy Circles
UPN104 DC	3	795	cDC2B CD5+	IRF4 , PU1 , RORC , CD86 , CD1c , BCL2 , CD5 , CD4 , PRDM1 , BCL6 , OX40 , CLEC9A , CD74	Fairy Circles
UPN104 DC	4	233	NK	CLEC10A , CD7 , CD16 , CD103 , CD56 , IDO , RORC	Extranodal
UPN104 DC	5	2843	ILC3	PU1 , TIM3 , CD74 , RORC , CD11c , CD1c , CD141 , LYZ , AXL , CD45 , BCL6 , CD68 , OX40 , CLEC9A , cMAF , CD31 , CD163 , CLEC10A , CD4	interstitial
UPN104 DC	6	814	NK	CD56 , CLEC10A , CD7 , CD16 , CD31 , CD14 , MYC , AXL , CD103 , PRDM1 , PDL1	interstitial
UPN104 DC	7	207	ID2+ Ki-67+	PU1 , Ki-67 , ID2 , BCL6 , RORC , CD163 , cMAF , CD1c , AXL , TIM3 , CD68	interstitial
UPN104 DC	8	302	cDC2A CD5+	S100B , CD4 , CD1A , CD86 , CD207 , PDL1 , HLADR , CLEC9A , CD5 , CD303 , TIM3 , CD11c , CD1c , OX40 , BCL6 , CD45 , PRDM1 , CD141	Fairy Circles
UPN104 DC	9	236	cDC2A CD5+	OX40 , CD16 , S100B , HLADR , MYC , CD207 , CD45 , CD1A , PDL1 , CD5 , CD1c , PRDM1 , CD86 , TIM3 , CD4 , ID2 , CD56 , CD14 , CD31 , CD141 , TCF4 , BCL2 , cMAF , AXL	Fairy Circles
UPN104 DC	10	357	cDC2B	IRF4 , PU1 , HLADR , CD86 , CD1c , RORC , CD4 , OX40 , CD74 , PDL1 , TIM3 , BCL2 , CLEC9A , CD5	Fairy Circles
UPN104 DC	11	604	DCmPh	IRF4 , CD86 , HLADR , PU1 , CD4 , CD1c , OX40 , CD74 , TIM3 , PDL1 , IDO , CD5 , RORC , CD16 , PRDM1 , BCL2 , CD14	Fairy Circles
UPN104 DC	12	516	cDC1A	HLADR , CD86 , PDL1 , CD4 , TIM3 , CD11c , CD303 , CD141 , CLEC9A , CD1c , OX40 , CD5 , CD74	paracortex NOS
UPN104 DC	13	1334	Macrophages	CD68 , CD11c , PDL1 , CD74 , BCL2 , CD303	follicular
UPN104 DC	14	390	cDC2A CD5+	CD207 , CD5 , PRDM1 , CD4 , CLEC9A , TIM3	deep paracortex
UPN104 DC	15	500	Macrophages	PU1 , CD74 , BCL2 , cMAF	interstitial
UPN104 DC	16	11986	Monocytes	LYZ , CD5 , PRDM1 , CD14 , BCL2 , CLEC9A	interstitial
UPN104 DC	17	1224	Monocytes	CLEC10A , CD16	Extranodal
UPN104 DC	18	3756	cDC1B	cMAF , CD141 , BCL6 , AXL	marginal/subcapsular z.
UPN104 DC	19	300	pDC	IRF8 , CD14 , TCF4 , CLEC10A , PDL1 , PRDM1 , CD74 , IRF4 , BCL2 , CD7 , MX1 , CD31 , CD68 , MYC , AXL	deep paracortex
UPN104 DC	20	322	cDC1 prolif	IRF8 , TIM3 , PDL1 , CD74 , Ki-67 , ID2 , CD141 , BCL6 , PU1 , CD14 , MYC , LYZ , HLADR , PRDM1 , RORC , CD7 , OX40 , CD4 , CD86 , CLEC9A	deep paracortex
UPN104 DC	21	196	NK	CD56 , IDO , CLEC10A , CD31 , AXL , CD16 , PRDM1	interstitial
UPN104 DC	22	198	cDC1A	PU1 , TIM3 , RORC , CD74 , IDO , CD141 , CD11c , CD1c , AXL , CD45 , LYZ	deep paracortex
UPN104 DC	23	390	cDC2A	IRF4 , S100B , CD1A , CD207 , PU1 , CD86 , HLADR , CD1c , OX40 , RORC , CD74 , BCL6 , CD4 , TIM3 , PDL1 , CD16 , CD56 , CLEC9A	Fairy Circles
UPN104 DC	24	249	pDC	IRF8 , TCF4 , CD74 , IRF4 , CD303 , PDL1 , CD4 , CD14 , CD11c , MX1 , CD68 , TIM3 , CD31 , CLEC10A	deep paracortex
UPN104 DC	25	197	DCmPh	PU1 , CLEC10A , CD14 , RORC , CD7 , AXL , MYC , OX40 , CD31 , PRDM1 , TIM3 , BCL2 , TCF4 , CD163 , BCL6 , CD16 , cMAF , CD45 , LYZ , CD56 , CD68 , PDL1	deep paracortex
UPN104 DC	26	253	cDC2A	IRF4 , CD1A , CD1c , PU1 , HLADR , CD86 , OX40 , RORC , CD4 , PDL1 , CLEC9A , CD74 , BCL6 , TIM3 , CD207 , MYC , CD16 , BCL2	Fairy Circles
UPN104 DC	27	1319	pDC	IRF8 , TCF4 , CD74 , MX1 , IRF4 , PDL1 , CD68 , CD303 , CD14 , BCL2 , CLEC10A	deep paracortex
UPN104 DC	28	799	pDC	IRF8 , CD74 , CD14	deep paracortex
UPN104 DC	29	244	pDC	IRF8 , TCF4 , IDO , CD14 , CD74 , PDL1 , MX1 , IRF4 , CD303	deep paracortex
UPN104 DC	30	318	cDC2A CD5+	S100B , CD1A , CD207 , CD86 , CD4 , CD5 , HLADR , IDO , CLEC9A , PRDM1 , PDL1 , OX40 , CD1c , CD303 , CD45	Fairy Circles
UPN104 DC	31	243	NK	CD56 , CD31 , AXL , CLEC10A , MYC , TCF4 , CD103 , CD16 , cMAF , CD68	interstitial
UPN104 DC	32	330	pDC	IRF8 , CD68 , TCF4 , CD74 , PDL1 , CD14 , CD163 , CD31 , CLEC10A , MX1 , AXL , CD303 , IRF4 , BCL2 , PRDM1	interstitial
UPN104 DC	33	325	pDC	IRF8 , MX1 , CD74 , CD303 , IRF4	deep paracortex
UPN104 DC	34	294	DCmPh	HLADR , PU1 , OX40 , CD86 , CD4 , CD74 , RORC , TIM3 , CD1c , IRF4 , CD16 , CLEC9A , BCL2	paracortex NOS
UPN104 DC	35	473	cDC1A	IRF8 , CD74 , PU1 , S100B , TIM3 , CD141 , RORC , BCL6 , LYZ , PDL1 , CLEC9A , HLADR , CD86 , IDO , CD14 , OX40 , AXL , ID2	deep paracortex
UPN104 DC	36	389	cDC2A CD5+	S100B , HLADR , CD1A , CD4 , CD86 , CD5 , PDL1 , CD1c , OX40 , CLEC9A , CD141 , CD303 , PRDM1 , TIM3 , CD207 , CD45 , BCL6	Fairy Circles
UPN104 DC	37	694	cDC2A CD5+	CD207 , HLADR , CD1A , S100B , CD86 , CD4 , CD5 , OX40 , CLEC9A , CD45 , CD1c , PDL1 , PRDM1 , BCL6 , CD303 , MYC , CD16	Fairy Circles
UPN104 DC	38	180	cDC2A CD5+	CD1A , CD5 , IDO , CD4 , PRDM1 , CD207 , CD86 , CLEC9A , HLADR	Fairy Circles
UPN104 DC	39	483	cDC1A	IRF8 , PU1 , CD74 , CD141 , RORC , TIM3 , BCL6 , PDL1 , LYZ , MYC , CD14 , ID2 , CLEC9A , AXL , OX40 , CLEC10A , CD31 , TCF4	deep paracortex
UPN104 DC	40	172	cDC1A	PU1 , IRF8 , CD74 , CD141 , RORC , TIM3 , BCL6 , CLEC9A , IDO , AXL , LYZ , PDL1 , HLADR , cMAF	interstitial
UPN104 DC	41	413	cDC2A CD5+	HLADR , CD1A , CD4 , CD5 , CD86 , CD1c , PDL1 , OX40 , PRDM1 , CLEC9A , CD207 , BCL2 , CD45 , TIM3 , CD16 , MYC	Fairy Circles
UPN104 DC	42	272	cDC2A	CD207 , PU1 , IRF4 , S100B , CD1A , RORC , CD86 , BCL6 , CD74 , CLEC9A , OX40 , HLADR	Fairy Circles
UPN104 DC	43	274	cDC2A	CD207 , IRF4 , S100B , PU1 , CD1A , HLADR , CD86 , RORC , CD74 , BCL6 , OX40 , CLEC9A , CD1c , TIM3	Fairy Circles
UPN104 DC	44	325	cDC2A CD5+	CD1A , S100B , CD5 , CD207 , CD4 , CD86 , PRDM1 , CLEC9A , HLADR , BCL6 , CD303 , BCL2 , OX40	Fairy Circles
UPN104 DC	45	709	cDC2A CD5+	CD207 , CD1A , S100B , CD86 , CD5 , CD4 , PRDM1 , CLEC9A , OX40 , HLADR , BCL6 , MYC , BCL2 , PDL1 , CD45 , CD303	Fairy Circles
UPN104 DC	46	219	cDC2A CD5+	CD1A , CD4 , CD86 , PDL1 , CLEC9A , CD207 , CD5 , CD303 , HLADR , BCL6 , CD11c , CD1c , TIM3 , PRDM1 , OX40	Fairy Circles
UPN104 DC	47	195	DC undefined	IDO , PRDM1 , CD5 , MYC , CLEC9A , RORC , BCL2	deep paracortex
UPN104 DC	48	384	ILC3	PU1 , RORC , IDO , TIM3 , CD74 , AXL , CD141 , LYZ , BCL6	deep paracortex
UPN104 DC	49	226	cDC2B CD5+	CD5 , CD4 , PRDM1 , BCL2 , RORC , CLEC9A , OX40 , IRF4 , MYC , CD86 , PU1 , PDL1 , CD14	Fairy Circles
UPN104 DC	50	669	ILC3	CLEC10A , RORC , CD16 , CD103	Extranodal
UPN104 DC	51	174	Macrophages	CD68 , CD56 , CD31 , CD163 , AXL , CLEC10A , PDL1 , MYC , PRDM1 , CD14	deep paracortex
UPN104 DC	52	191	NK	CD16 , CLEC10A , CD7 , CD56	Extranodal
UPN104 DC	53	767	NK	CD16 , CD7 , CLEC10A , CD14 , CD31 , CD56 , CD45 , AXL , PDL1 , CD163 , PRDM1	deep paracortex
UPN104 DC	54	669	DC undefined	HLADR , CD303 , CD86 , CD74 , BCL6 , MX1 , ID2 , CD1c , CD45	marginal/subcapsular z.
UPN104 DC	55	172	cDC2A CD5+	CD207 , CD1A , S100B , CD86 , CD4 , CD5 , CLEC9A , PRDM1 , OX40 , PDL1 , MYC	Fairy Circles
UPN104 DC	56	194	cDC2A CD5+	CD207 , S100B , CD1A , CD86 , HLADR , CD4 , OX40 , CLEC9A , CD5 , CD45 , PDL1 , CD1c , IRF4 , TIM3	Fairy Circles
UPN104 DC	57	265	ID2+ Ki-67+ B cells	BCL6 , ID2 , Ki-67 , MX1 , CD74 , CD86 , CD303 , CD45 , HLADR	GC + scattered
UPN104 DC	58	1621	ID2+ Ki-67+ B cells	Ki-67 , ID2 , BCL6 , PRDM1 , MX1	GC + scattered
UPN104 DC	59	656	DC undefined	AXL , TCF4 , cMAF , CD31 , CD103 , MYC , CD56 , ID2 , MX1 , CLEC10A	Extranodal
UPN104 DC	60	640	DC undefined	CD56 , AXL , TCF4 , CD31 , CLEC10A , MYC , cMAF , CD103 , CD14 , MX1 , OX40	Extranodal
UPN104 DC	61	539	pDC	IRF8 , TCF4 , CD14 , PDL1 , CLEC10A , IRF4 , CD74 , CD68 , BCL2 , PRDM1 , CD303	deep paracortex
UPN104 DC	62	608	pDC	IRF8 , TCF4 , CD14 , CD74 , BCL2 , IRF4 , PDL1 , CD68 , CLEC10A , CD303	deep paracortex
UPN104 DC	63	239	ID2+ Ki-67+ B cells	Ki-67 , ID2 , BCL6 , CD11c , CD303 , CD68 , MX1	GC + scattered
UPN104 DC	64	206	ID2+ Ki-67+ B cells	BCL6 , ID2 , Ki-67 , MX1 , CD303 , cMAF	GC + scattered
UPN104 DC	65	431	ID2+ Ki-67+	ID2 , Ki-67 , BCL6 , PRDM1 , cMAF	interstitial
UPN104 DC	66	692	Macrophages	CD163 , PU1 , cMAF , CD31 , AXL , CD68 , BCL6 , TCF4 , TIM3 , CD74	deep paracortex
UPN104 DC	67	1128	Macrophages	CD68 , PU1 , CD163 , AXL , CD31 , cMAF , RORC , BCL6 , TCF4 , PDL1 , MYC , TIM3 , CD14 , CLEC10A , MX1 , LYZ , ID2 , CD141 , OX40	medullary cords
UPN104 DC	68	436	NK	CLEC10A , CD56 , CD31 , CD16 , AXL	Extranodal
UPN104 DC	69	941	Macrophages	CD4 , CD86 , CD5 , PDL1 , PRDM1 , CD11c , CLEC9A , CD303 , BCL2 , CD14 , TIM3	deep paracortex
UPN104 DC	70	288	NK	CD56 , CD31 , CLEC10A , MYC , cMAF , OX40 , CD14 , MX1 , CD16 , ID2 , CD163	regional distr.
UPN104 DC	71	228	cDC2A CD5+	CD1A , CD86 , CD5 , CD4 , PRDM1 , CD207 , CLEC9A , S100B , BCL2 , CD303	Fairy Circles
UPN104 DC	72	1476	DC undefined	BCL2 , CLEC9A , cMAF , PRDM1 , RORC , CD5 , MYC , BCL6	interstitial
UPN104 DC	73	307	DCmPh	CD207 , PU1 , TIM3 , CD74 , RORC , AXL , CD1c , CD141 , LYZ , cMAF , OX40 , CLEC10A , CD45	interstitial
UPN104 DC	74	257	cDC2A CD5+	CD1A , CD5 , PRDM1 , CLEC9A , CD207 , BCL6	Fairy Circles
UPN104 DC	75	456	cDC2A CD5+	CD207 , CD1A , CD5 , PRDM1 , CD86 , CD4 , CLEC9A , MYC , OX40 , BCL6 , BCL2 , S100B , ID2	Fairy Circles
UPN104 DC	76	245	DC undefined	CD56 , PRDM1 , CD5 , BCL2 , MYC , ID2 , cMAF , BCL6 , CD207	spatial artifact
UPN104 DC	77	408	NK	CD56 , CD31 , CLEC10A , CD103 , CD14 , cMAF	interstitial
UPN104 DC	78	331	ID2+ Ki-67+ B cells	CD303 , Ki-67 , CD11c , CD74 , BCL2 , CLEC9A	GC + scattered
UPN104 DC	79	363	DC undefined	HLADR , CD303 , CD74 , BCL6 , BCL2	marginal/subcapsular z.
UPN104 DC	80	375	DC undefined	HLADR , CD303 , CD1c , BCL6 , CD74 , ID2 , MX1 , cMAF	marginal/subcapsular z.
UPN104 DC	81	563	DC undefined	HLADR , CD4 , CD5 , PRDM1 , OX40 , CLEC9A	Fairy Circles
UPN104 DC	82	749	cDC2B CD5+	HLADR , CD1c , CD4 , CD86 , CD5 , PDL1 , PRDM1 , OX40 , CLEC9A , TIM3 , CD14 , BCL2 , CD16	Fairy Circles
UPN104 DC	83	200	Macrophages	HLADR , CD68 , CD163 , CD4 , OX40 , CD31 , TIM3 , PDL1 , CD86 , AXL	interstitial
UPN104 DC	84	320	ILC3	PU1 , RORC , CD74 , MX1 , TIM3 , AXL , LYZ , CD141 , cMAF , CLEC9A	interstitial
UPN104 DC	85	1088	ILC3	PU1 , CD1c , RORC , TIM3 , CD74 , LYZ , AXL , CD141 , CLEC10A , BCL6 , IRF4 , CLEC9A , OX40 , cMAF	interstitial
UPN104 DC	86	342	cDC1B	OX40 , HLADR , PRDM1 , CD5 , CD86 , CD4 , CD16 , PDL1 , CD14 , MYC , BCL2 , CD141 , TIM3 , CD45	Fairy Circles
UPN104 DC	87	1375	cDC1B	HLADR , CD4 , CD86 , CD5 , PDL1 , PRDM1 , CLEC9A , CD141	Fairy Circles
UPN104 DC	88	384	ILC3	PU1 , LYZ , RORC , CLEC9A	interstitial
UPN104 DC	89	600	ILC3	PU1 , RORC , cMAF , BCL2 , BCL6 , CD74	interstitial
UPN104 DC	90	1147	ILC3	PU1 , RORC , CD74 , LYZ , TIM3 , BCL6 , CLEC9A , AXL , BCL2	interstitial
UPN104 DC	91	2027	cDC1A	CD11c , CD4 , TIM3 , PRDM1 , CD5 , CD45 , LYZ , CLEC9A , CD14 , BCL2	deep paracortex
UPN104 DC	92	3937	cDC1B	CD4 , CD5 , CD303 , CLEC9A , CD11c , BCL2 , PRDM1 , BCL6	superficial paracortex
UPN104 DC	93	905	DCmPh	MX1 , CD11c , CD303 , CLEC9A , CD74 , CD1c , CD141 , cMAF	marginal/subcapsular z.
UPN104 DC	94	870	DCmPh	CD1c , TIM3 , CD11c , CD45 , CD141 , CLEC10A , CD4 , CD14 , PRDM1 , OX40 , LYZ , CD31 , AXL , CD74 , CLEC9A , BCL2 , MYC	interstitial
UPN104 DC	95	500	Macrophages	BCL2 , CD74 , CD11c , CD14 , IRF8 , CLEC10A , CD45	deep paracortex
UPN104 DC	96	1461	pDC	CD74 , CD11c , BCL2	superficial paracortex
UPN105 DC	-1	2644	Average DC	CD14 , AXL , IRF4 , cMAF , CD31 , CD163 , IRF8 , TCF4 , CLEC10A , OX40 , BCL6 , PU1 , MYC	NA
UPN105 DC	0	387	cDC2A	PU1 , CD207 , CD1c , AXL , TIM3 , RORC , LYZ , CD4543 , CLEC10A	interstitial
UPN105 DC	1	824	cDC2B CD5+	IRF4 , HLADR , CD86 , CD32abc , CD1c , PDL1 , CD4 , TIM3 , CLEC9A , CD141 , CD5 , CD7	Fairy Circles
UPN105 DC	2	5162	DCmPh	HLADR , CD4 , CD32abc , PDL1 , CD86 , CD1c , BCL2 , CD5 , CD7 , CD141 , CLEC9A , TIM3 , CD11c	Fairy Circles
UPN105 DC	3	189	DCmPh	HLADR , CD56 , PDL1 , CD141 , CD1c , TIM3 , CD7 , OX40 , CD4 , CD32abc , CD86	Fairy Circles
UPN105 DC	4	208	cDC2B	IRF4 , HLADR , CD1c , CD86 , PDL1 , CD4 , CD1A , CD32abc , CLEC9A , TIM3 , CD141 , CD5	Fairy Circles
UPN105 DC	5	122	cDC2A	CD207 , IRF4 , S100B , CD1A , CD86	superficial paracortex
UPN105 DC	6	88	cDC2A	IRF4 , PU1 , CD207 , RORC , CD1c	Fairy Circles
UPN105 DC	7	80	ID2+ Ki-67+	CD16 , Ki-67 , AXL , CD163 , CD31 , ID2 , CLEC10A	medullary cords
UPN105 DC	8	88	cDC2B	IRF4 , S100B , BCL6 , PU1	Fairy Circles
UPN105 DC	9	235	cDC2A CD5+	CD207 , S100B , CD5 , CD7 , BCL2 , PRDM1 , CD4 , CD86 , PDL1 , CLEC9A	Fairy Circles
UPN105 DC	10	186	cDC2A	CD207 , PU1 , IRF4 , CD1A , BCL6 , CD86 , RORC , HLADR , CLEC9A , CD1c	Fairy Circles
UPN105 DC	11	87	Monocytes	IRF8 , LYZ , CD31 , TIM3 , AXL , TCF4 , CD16 , CD163	deep paracortex
UPN105 DC	12	214	ID2+ Ki-67+	Ki-67 , IRF4 , ID2 , PRDM1 , MYC , AXL	interstitial
UPN105 DC	13	1905	ID2+ Ki-67+ B cells	Ki-67 , ID2 , BCL6 , PRDM1 , CD4543 , CD74 , MX1 , MYC	GC + scattered
UPN105 DC	14	76	cDC2B	PU1 , HLADR , S100B , IRF4 , CD86 , BCL6 , CD1c , CD1A , TIM3 , CD141	Fairy Circles
UPN105 DC	15	328	cDC2A	CD207 , CD1A , CD86 , HLADR , CLEC9A , IRF4 , PDL1 , CD4 , CD1c	Fairy Circles
UPN105 DC	16	102	cDC2A	CD207 , S100B , PU1 , CD1A , IRF4 , CD86 , HLADR , BCL6	Fairy Circles
UPN105 DC	17	90	cDC2A	IRF4 , CD207 , PU1 , S100B , CD1A , HLADR , BCL6 , CD86 , RORC	Fairy Circles
UPN105 DC	18	81	cDC2A	CD103 , CD1A , CD86 , CD207 , PDL1	Fairy Circles
UPN105 DC	19	81	pDC	IRF8 , IRF4 , CD303 , MX1 , TCF4	superficial paracortex
UPN105 DC	20	196	cDC2A	CD207 , PU1 , CD1A , IRF4 , HLADR , CD86 , CD1c , CLEC9A , PDL1 , BCL6 , RORC	Fairy Circles
UPN105 DC	21	127	cDC2A	IRF4 , PU1 , CD207 , CD1c , HLADR , CD1A , RORC , BCL6 , CD86	Fairy Circles
UPN105 DC	22	106	cDC2B	IRF4 , PU1 , CD1c , RORC , HLADR , CD1A , CD86 , BCL6	Fairy Circles
UPN105 DC	23	169	cDC2B	PU1 , HLADR , CD1c , CD1A , PDL1 , CD86 , RORC , IRF4	Fairy Circles
UPN105 DC	24	128	cDC2A	CD207 , PU1 , IRF4 , CD1A , S100B , BCL6 , CD86 , HLADR	Fairy Circles
UPN105 DC	25	303	cDC2A	CD207 , IRF4 , PU1 , CD1A , S100B , BCL6 , RORC , CD86 , HLADR , CLEC9A	Fairy Circles
UPN105 DC	26	85	cDC1A	LYZ , PU1 , IRF8 , TIM3 , BCL6 , CD141 , RORC , HLADR , CD31	deep paracortex
UPN105 DC	27	446	Macrophages	CD68 , PU1 , cMAF , AXL , CD163 , LYZ , CD31 , PDL1 , CD14 , OX40 , MYC , RORC , CD74 , TIM3 , CD56	deep paracortex
UPN105 DC	28	111	cDC1 prolif	PU1 , IRF8 , BCL6 , Ki-67 , TIM3 , ID2 , RORC , LYZ , CD141 , MYC	deep paracortex
UPN105 DC	29	134	ID2+ Ki-67+	Ki-67 , PU1 , ID2 , cMAF	interstitial
UPN105 DC	30	190	DCmPh	IRF4 , HLADR , S100B , CD32abc , CD141 , PDL1 , CD86 , CD1c , TIM3 , BCL6	Fairy Circles
UPN105 DC	31	580	DCmPh	HLADR , S100B , PDL1 , CD4 , CD32abc , CD141 , CD86 , CD1c , CD5 , CD7 , BCL2 , OX40 , TIM3 , CD4543	Fairy Circles
UPN105 DC	32	1075	cDC2A CD5+	CD207 , HLADR , CD86 , CD1A , CD4 , CD1c , PDL1 , CLEC9A , CD4543 , CD5 , CD32abc , BCL2 , CD7 , CD141	Fairy Circles
UPN105 DC	33	1302	cDC2A CD5+	CD207 , BCL2 , CD1A , CD5 , CD7 , CD4 , PRDM1 , CD86 , CLEC9A , PDL1 , CD4543	Fairy Circles
UPN105 DC	34	189	cDC2A	CD207 , IRF4 , S100B , CD1A , CD86 , HLADR , PDL1	Fairy Circles
UPN105 DC	35	172	cDC2A CD5+	CD207 , CD1A , S100B , CD86 , HLADR , CD4 , PDL1 , CD4543 , CD5 , CLEC9A	Fairy Circles
UPN105 DC	36	389	cDC2B	IRF4 , PU1 , HLADR , CD1c , RORC , CD86 , BCL6 , CLEC9A , CD32abc , TIM3	Fairy Circles
UPN105 DC	37	320	cDC2B	IRF4 , PU1 , BCL6 , RORC , CLEC9A	Fairy Circles
UPN105 DC	38	109	Macrophages	CD163 , IRF8 , CD31 , CD303 , TCF4 , CD68 , MX1 , AXL , CLEC10A	deep paracortex
UPN105 DC	39	98	pDC	IRF8 , CD86 , CD303	deep paracortex
UPN105 DC	40	207	cDC2A	CD207 , IRF4 , HLADR , CD86 , CD1A , CD1c , PDL1 , CD4 , CD32abc , CLEC9A	Fairy Circles
UPN105 DC	41	118	cDC2A CD5+	IRF4 , CD207 , BCL2 , CD5 , CD1A , CD4 , CD7 , CD86	Fairy Circles
UPN105 DC	42	145	Macrophages	cMAF , PU1 , CD163 , AXL	Extranodal
UPN105 DC	43	324	DCmPh	CD141 , HLADR , CD1c , CD86 , PDL1 , CD4 , CD32abc , CD1A , TIM3 , BCL2 , CD7 , cMAF , CD11c , CLEC9A , CD5	Fairy Circles
UPN105 DC	44	797	cDC2B CD5+	HLADR , CD1c , CD4 , CD86 , PDL1 , CD5 , CD1A , CD7 , BCL2 , CD32abc , CLEC9A , CD4543 , CD11c	Fairy Circles
UPN105 DC	45	519	cDC2A CD5+	CD207 , S100B , BCL2 , CD1A , CD5 , CD7 , CD4 , PRDM1 , CD86 , CD4543 , PDL1 , CLEC9A , MYC	Fairy Circles
UPN105 DC	46	196	cDC2B CD5+	S100B , BCL2 , CD5 , CD7 , CD1A , CD4 , CD4543 , PRDM1 , PDL1 , CD86	Fairy Circles
UPN105 DC	47	298	cDC2B CD5+	S100B , HLADR , CD86 , PDL1 , CD1c , CD4 , CD32abc , CD1A , CD7 , CD141 , CD5 , CD4543 , BCL2 , CLEC9A	Fairy Circles
UPN105 DC	48	384	pDC	IRF8 , TCF4 , IRF4 , CD303 , MX1 , CD31 , CD68 , CLEC10A , CD74	deep paracortex
UPN105 DC	49	121	cDC1A	PU1 , IRF8 , TIM3 , BCL6 , CD141 , S100B , LYZ , RORC	deep paracortex
UPN105 DC	50	118	cDC2B	IRF4 , PU1 , BCL6 , S100B , HLADR , CD1c , TIM3 , RORC	Fairy Circles
UPN105 DC	51	333	DCmPh	S100B , PU1 , BCL6 , IRF4 , RORC , TIM3 , CD141	Fairy Circles
UPN105 DC	52	140	cDC2A	CD207 , S100B , IRF4 , CD86 , HLADR , CD1A , CD1c , CD32abc , PDL1 , CLEC9A , CD4	Fairy Circles
UPN105 DC	53	664	cDC2A CD5+	CD207 , S100B , HLADR , CD86 , CD1A , PDL1 , CD4543 , CD4 , CD1c , BCL2 , CD32abc , CD5 , CD7 , CLEC9A	Fairy Circles
UPN105 DC	54	184	pDC	CD303 , IRF8 , IRF4 , MX1 , TCF4 , CD4	superficial paracortex
UPN105 DC	55	369	pDC	IRF8 , IRF4 , CD303 , TCF4 , MX1 , CD74	superficial paracortex
UPN105 DC	56	89	Macrophages	CD163 , IRF8 , CD303 , CD68 , CD31 , TCF4 , AXL , MX1 , CLEC10A	medullary cords
UPN105 DC	57	903	pDC	TCF4 , IRF8 , CD303 , MX1 , CD31 , CLEC10A , CD68 , CD74	medullary cords
UPN105 DC	58	106	cDC1A	PU1 , IRF8 , LYZ , HLADR , TIM3 , CD141 , BCL6 , RORC	interstitial
UPN105 DC	59	458	cDC1A	IRF8 , PU1 , LYZ , BCL6 , TIM3 , CD141 , RORC , MYC , ID2 , CD31 , CLEC10A , AXL	interstitial
UPN105 DC	60	501	cDC2A CD5+	CD207 , CD4 , CD7 , CD5 , BCL2 , CD86 , PRDM1 , PDL1 , CLEC9A , CD32abc	Fairy Circles
UPN105 DC	61	261	cDC2A CD5+	HLADR , CD207 , PDL1 , CD4 , CD86 , CD1c , CD32abc , CD7 , BCL2 , CD5 , CLEC9A	Fairy Circles
UPN105 DC	62	116	cDC2A CD5+	IRF4 , CD207 , CD4 , BCL2 , CD7 , CD5 , CLEC9A	Fairy Circles
UPN105 DC	63	124	pDC	IRF8 , CD5 , BCL2 , PRDM1 , CD303 , CD4543 , CD7 , CD4 , CLEC10A , CD31 , MX1	deep paracortex
UPN105 DC	64	111	cDC1A	IRF8 , LYZ , CD141 , TIM3 , MYC , CD31 , CLEC10A	deep paracortex
UPN105 DC	65	2546	pDC	IRF8 , CD303 , MX1 , TCF4 , CD74 , CD31 , CLEC10A	deep paracortex
UPN105 DC	66	395	DCmPh	CD207 , AXL , CD4543 , CLEC10A , CD31 , TIM3 , CD1c , LYZ , OX40 , CD16 , CD163	medullary cords
UPN105 DC	67	338	cDC2A CD5+	BCL2 , CD5 , CD207 , CD7 , PRDM1 , CD4 , CLEC9A , MYC	Fairy Circles
UPN105 DC	68	527	DCmPh	IRF4 , PU1 , HLADR , CD1c , CD86 , TIM3 , RORC , BCL6 , CD32abc , PDL1 , CLEC9A , CD4	Fairy Circles
UPN105 DC	69	184	ILC3	AXL , CD11c , TCF4 , RORC , CD31 , CD163 , MYC	interstitial
UPN105 DC	70	281	DC undefined	AXL , cMAF , ID2 , MYC , TCF4 , BCL6 , CD31 , CD103 , RORC , CLEC10A	Extranodal
UPN105 DC	71	833	ILC3	BCL2 , RORC , CLEC10A	interstitial
UPN105 DC	72	199	Macrophages	PU1 , AXL , CD56 , OX40 , CD31 , CD16 , CD163 , CLEC10A , CD68 , TCF4 , MYC , RORC , LYZ	medullary cords
UPN105 DC	73	72	NK		interstitial
UPN105 DC	74	190	cDC2B	IRF4 , PU1 , CD86 , BCL6 , CD4	Fairy Circles
UPN105 DC	75	279	DCmPh	PU1 , IRF4 , RORC , BCL6 , LYZ , TIM3	Fairy Circles
UPN105 DC	76	119	Macrophages	CD163 , PU1 , AXL , CD31 , LYZ , CD68 , TIM3 , RORC , CLEC10A , CD16 , CD1c , CD4543	medullary cords
UPN105 DC	77	379	DCmPh	PU1 , HLADR , LYZ , TIM3 , CD1c , RORC , CD141	interstitial
UPN105 DC	78	2505	ILC3	PU1 , RORC , AXL , LYZ , cMAF , CLEC10A , TIM3	interstitial
UPN105 DC	79	100	Macrophages	CD14 , PU1 , AXL , CD31 , CD163 , TIM3 , LYZ	deep paracortex
UPN105 DC	80	491	Macrophages	CD163 , cMAF , PU1 , AXL , CD68 , CD31 , CLEC10A , CD16	medullary cords
UPN109 DC	-1	29193	Average DC	IDO , CD74 , TIM3 , CLEC9A , MYCN , CD5 , CD31 , HLADR , LYZ , CLEC10A , CD68 , CD141 , PRDM1 , AXL , PU1 , CD7 , MX1 , CD103 , CD4 , CD14 , CD86 , CD56 , PDL1 , BCL6 , CD4543 , BCL2 , IRF4 , MYC , CD11c , CD16	NA
UPN109 DC	0	2352	DC undefined	CD11c , MYC , MYCN , PRDM1 , BCL2 , CD4543 , CD68 , CD5 , CLEC10A , CD74 , AXL , CD31 , CD56 , CD7 , CD4 , MX1	superficial paracortex
UPN109 DC	1	1080	ID2+ Ki-67+	Ki-67 , IRF4 , PRDM1 , ID2 , MYC , CD16	interstitial
UPN109 DC	2	1402	pDC	MX1 , CD303 , CD4 , TCF4 , CD31 , CD7 , CD74	Activation spot
UPN109 DC	3	2376	cDC2B CD5+	HLADR , CD86 , MYCN , CD4 , CD1c , CD1A , CD141 , CLEC9A , PRDM1 , TIM3 , IDO , PDL1 , CD4543 , IRF4 , CD5 , CD74 , CD68	Fairy Circles
UPN109 DC	4	1115	NK	MX1 , CD7 , CD31 , BCL2 , CD5 , CD4	Activation spot
UPN109 DC	5	9344	Macrophages	CD163 , CD303 , AXL , CD14 , CD31 , CD68 , CD16 , CLEC10A	medullary cords
UPN109 DC	6	619	DC undefined	CD7 , CD11c , CD4543 , BCL2 , CLEC10A , CD5 , CD14 , PRDM1	deep paracortex
UPN109 DC	7	4857	ID2+ Ki-67+	Ki-67 , PRDM1 , IRF4 , ID2 , CD4543 , MYC , BCL6 , LYZ , PU1 , OX40 , CD56 , cMAF	interstitial
UPN109 DC	8	4546	ID2+ Ki-67+	Ki-67 , ID2 , PRDM1 , BCL6 , MYC , LYZ , PU1 , CD4543	interstitial
UPN109 DC	9	1061	ILC3	PU1 , LYZ , CLEC9A , RORC , TIM3 , CD74 , CD14 , CLEC10A , BCL6 , MYC , CD11c , IDO , CD86 , PRDM1 , CD4543 , CD31 , MYCN	deep paracortex
UPN109 DC	10	1138	DCmPh	CD141 , CD207 , CD4543 , MYCN , BCL6 , CD11c , MYC , CD68	marginal/subcapsular z.
UPN109 DC	11	1297	cDC1A	HLADR , IDO , TIM3 , CD74 , CD86 , CD4 , CD141 , MYCN , CLEC9A , CD5 , LYZ , CD7 , PRDM1	interstitial
UPN109 DC	12	1651	DCmPh	HLADR , CD141 , CD86 , CD4 , MYCN , CD1c , CD11c , CLEC9A , IDO , PRDM1 , TIM3 , CD4543 , cMAF , PDL1	Fairy Circles
UPN109 DC	13	548	DCmPh	CD141 , CD1c , CD4543 , CD11c , CD207	marginal/subcapsular z.
UPN109 DC	14	3517	DC undefined	cMAF , MYCN , BCL6 , MYC , CLEC9A , CD86 , AXL , CD68 , CD4543 , CD56 , CD207 , CD103 , CD141 , MX1	marginal/subcapsular z.
UPN109 DC	15	1359	cDC2A	CD1c , HLADR , CD86 , CD1A , CD4 , CD207 , CLEC9A , MYCN , PRDM1 , CD5	Fairy Circles
UPN109 DC	16	2853	cDC2A CD5+	CD86 , CD207 , CD4 , MYCN , PRDM1 , CD1A , HLADR , CLEC9A , CD5 , BCL2 , MYC , CD4543 , cMAF	Fairy Circles
UPN109 DC	17	3328	cDC2A CD5+	HLADR , CD86 , MYCN , CD4 , CD207 , CD1A , CLEC9A , PRDM1 , CD4543 , CD1c , CD5 , CD141 , TIM3 , IDO , CD68 , IRF4 , CD74 , PDL1	Fairy Circles
UPN109 DC	18	1839	cDC2B CD5+	CD1A , CD86 , PRDM1 , CD4 , MYCN , CD5 , CLEC9A , BCL2 , MYC	Fairy Circles
UPN109 DC	19	2003	cDC2B CD5+	CD1c , CD1A , CD86 , HLADR , CD4 , CLEC9A , PRDM1 , MYCN , CD5 , BCL2	Fairy Circles
UPN109 DC	20	541	Macrophages	CD14 , CD163 , AXL , CD31 , LYZ , CD207 , CLEC9A , CD4543 , CLEC10A , CD11c , MX1	deep paracortex
UPN109 DC	21	2459	cDC2A	CD11c , CD4543 , CD207 , CD4 , LYZ	interstitial
UPN109 DC	22	1215	DC undefined	MYCN , MYC , BCL2 , PRDM1 , CD68 , CD4543 , CD5 , CLEC9A , MX1 , CD207 , CD56 , CD86 , CD74 , CLEC10A , AXL	marginal/subcapsular z.
UPN109 DC	23	911	DCmPh	PU1 , CD11c , LYZ , CD207 , TIM3 , CD74 , CD4543 , CLEC10A , AXL , HLADR , IDO , MYCN	interstitial
UPN109 DC	24	1189	ILC3	PU1 , CD11c , CD1c , RORC , CD74 , CD207 , TIM3 , LYZ , HLADR , CD4543 , MYCN , CLEC10A , CD141 , AXL	superficial paracortex
UPN109 DC	25	1271	ILC3	PU1 , RORC , CD11c , CD207 , CD74 , TIM3 , MYCN , LYZ , CD4543 , HLADR , AXL , PRDM1 , CD141 , CLEC10A	superficial paracortex
UPN109 DC	26	1066	cDC1B	HLADR , CD11c , CD4 , CD86 , MYCN , CD4543 , IDO , CD141 , PRDM1	marginal/subcapsular z.
UPN109 DC	27	3249	cDC1B	TIM3 , CD11c , CD4543 , MYCN , PRDM1 , CD7 , CD5 , CLEC9A , CLEC10A , CD4 , AXL , CD68 , BCL2 , CD31 , CD163 , MX1 , CD74 , CD86 , CD16 , CD14 , LYZ , MYC	paracortex NOS
UPN109 DC	28	1025	ILC3	PU1 , RORC , LYZ , CD74 , CLEC10A	paracortex NOS
UPN109 DC	29	1357	ILC3	PU1 , CD11c , RORC , LYZ , CD74 , CLEC10A , MYCN , TIM3 , PRDM1 , CD4543 , AXL , MX1	paracortex NOS
UPN109 DC	30	1080	DC undefined	BCL2 , CD11c , PRDM1 , CLEC10A , CD5 , CD7 , CD68 , MYCN , CD4543 , CD31 , CLEC9A , AXL , CD74 , MX1 , CD14 , CD4 , CD163	regional distr.
UPN109 DC	31	2494	DCmPh	HLADR , CD86 , CD4 , MYCN , CD207 , CD11c , TIM3 , CD74 , IDO , PU1 , CD4543 , CD141 , PRDM1 , CLEC9A , CD1c , CD68 , LYZ , CD5 , BCL6 , CD56	Fairy Circles
UPN109 DC	32	908	DCmPh	PU1 , CD1c , CD11c , LYZ , CD207 , TIM3 , CD74 , CLEC10A , CD4543 , HLADR , AXL	medullary cords
UPN109 DC	33	1963	DCmPh	CD11c , CD1c , CD4543 , CD207 , LYZ , CLEC10A , TIM3 , CD4 , AXL	interstitial
UPN109 DC	34	2626	cDC2B	CD1c , CD207 , CD4543	interstitial
UPN109 DC	35	634	cDC2A	IRF4 , PU1 , CD86 , HLADR , CD207 , CD1A , BCL6 , MYCN , CD1c , CD74 , RORC , CLEC9A	Fairy Circles
UPN109 DC	36	1512	DCmPh	TIM3 , CD4543 , CD11c , MYCN , CD4 , CD207 , AXL , PRDM1 , CLEC9A , CD74 , CD5 , CLEC10A , CD68 , CD141 , MX1 , IDO , CD31 , CD56 , CD14 , MYC , CD86 , BCL2 , CD7 , CD163 , LYZ	superficial paracortex
UPN109 DC	37	1071	DCmPh	TIM3 , CD11c , CD4543 , CD1c , CD207 , CD4 , CLEC9A , AXL , CD74 , LYZ , MYCN , CD141 , CD163 , CLEC10A , CD31 , IDO , CD14 , CD68 , MX1 , PRDM1 , HLADR , CD86 , CD5 , PU1	deep paracortex
UPN109 DC	38	703	DC undefined	TIM3 , MYCN , PRDM1 , MYC , BCL2 , CD68 , CD5 , CLEC10A , CD4543 , CD74 , AXL , CD7 , CLEC9A , CD31 , MX1 , CD56 , CD14 , CD4 , CD103	spatial artifact
UPN109 DC	39	651	ILC3	PU1 , RORC , CD74 , PRDM1 , MYCN , TIM3 , BCL6 , ID2 , CLEC9A , MYC , CD68 , CD86 , CLEC10A , CD4543 , LYZ , IDO , CD5 , CD11c , MX1 , AXL , CD56 , CD141 , HLADR , CD103 , BCL2 , OX40 , cMAF , CD31	superficial paracortex
UPN109 DC	40	1184	cDC1A	CD141 , TIM3 , CLEC9A , CD74 , IDO , LYZ , CD31 , CD4543 , CD68 , CD163 , MYCN , CLEC10A , CD4 , CD5	deep paracortex
UPN109 DC	41	806	cDC1A	TIM3 , CD141 , CD11c , CLEC9A , CD74 , CD4543 , MYCN , CD4 , IDO , CD68 , CD31 , PRDM1 , CD86 , AXL , MX1 , CD5 , MYC , LYZ	superficial paracortex
UPN109 DC	42	642	ILC3	PU1 , RORC , CD1c , LYZ , CD74 , CLEC10A	deep paracortex
UPN109 DC	43	1132	ILC3	PU1 , CD11c , LYZ , CD1c , RORC , CD74 , CLEC10A , TIM3 , CD4543 , AXL , PRDM1 , CLEC9A , MYCN , CD31	deep paracortex
UPN109 DC	44	1332	DCmPh	TIM3 , LYZ , PU1 , CD11c , IRF4 , CLEC9A , CD74 , CD1c , CLEC10A , PRDM1 , CD163 , CD4543 , CD14 , CD31 , AXL , CD86 , MYCN , CD68	interstitial
UPN109 DC	45	1118	cDC2B	IRF4 , HLADR , PU1 , CD86 , MYCN , CD74 , IDO , BCL6 , CD1c , TIM3 , PDL1	Fairy Circles
UPN109 DC	46	1236	DCmPh	PU1 , CD11c , LYZ , CD1c , CLEC10A , CD4543 , CD74 , TIM3	interstitial
UPN109 DC	47	693	DCmPh	PU1 , CD1c , LYZ , CLEC10A	medullary cords
UPN109 DC	48	1426	cDC2B	HLADR , CD1c , CD86 , CD4 , MYCN , PDL1 , CLEC9A	Fairy Circles
UPN109 DC	49	760	pDC	TCF4 , CD68 , MX1 , CD74 , MYCN , AXL , CD141 , CD303 , MYC , cMAF , CLEC10A , PRDM1 , CD103 , CD56 , CD5 , CD31 , BCL6 , BCL2	superficial paracortex
UPN109 DC	50	4376	ILC3	PU1 , RORC , CD103 , MYCN , BCL6 , CD74 , CLEC10A , PRDM1 , MYC , CD5 , AXL , CD56 , CD68 , PDL1 , CD7 , BCL2	interstitial
UPN109 DC	51	2357	pDC	CD303 , CD31 , CD86 , BCL2 , IRF4	deep paracortex
UPN109 DC	52	8960	pDC	TCF4 , CD303 , MX1 , CD74 , CD31 , CD4 , CD68	interstitial
UPN109 DC	53	595	cDC2B CD5+	PRDM1 , PDL1 , CD5 , CLEC10A , CD7 , CD31 , CD86 , IDO , IRF4 , CD1A , MX1 , MYCN , CD4 , CD207 , CD103 , CD68 , AXL , HLADR , CD16 , CD74 , MYC , CD56 , CD1c	Fairy Circles
UPN109 DC	54	726	cDC2A	HLADR , IRF4 , PU1 , CD86 , CD207 , MYCN , CD74 , CD1A , BCL6 , CLEC9A , CD1c , RORC , IDO , TIM3 , PDL1 , PRDM1	Fairy Circles
UPN109 DC	55	2276	DC undefined	MYCN , CD11c , PRDM1 , CD5 , CD4 , CD4543 , CD68 , CLEC10A , BCL2 , AXL , CD7	marginal/subcapsular z.
UPN109 DC	56	13992	Monocytes	CD11c , CD4	interstitial
UPN109 DC	57	7970	pDC	CD303 , TCF4 , MX1	medullary cords
UPN109 DC	58	1551	Macrophages	CD163 , CD11c , AXL , CD31 , CD68 , CLEC10A , BCL2 , CD14 , CD4543 , CD86 , PRDM1 , CD5 , CD16 , MYCN , CD7 , MX1	deep paracortex
UPN109 DC	59	1320	cDC1B	CD303 , IDO , CD141 , CD7	medullary cords
UPN109 DC	60	2988	DC undefined	CD303 , MYCN , CLEC10A , BCL2 , AXL , CD5 , CD68 , CD7 , PRDM1 , CD14 , CD31 , MX1 , CD103	deep paracortex
UPN109 DC	61	1082	cDC1A	PU1 , TIM3 , CD74 , RORC , CLEC9A , CD11c , LYZ , MYCN , CD141 , CD4543 , PRDM1 , BCL6 , AXL , CD68 , CLEC10A , CD86 , CD31 , MYC , MX1 , IDO	superficial paracortex
UPN109 DC	62	1440	DC undefined	IDO , CD11c , CD4 , CD7 , CD5	interstitial
UPN109 DC	63	557	Macrophages	PU1 , cMAF , PRDM1 , CD163 , AXL , MYCN , CD68 , RORC , MYC , CLEC10A , CD31 , CD14	superficial paracortex
UPN109 DC	64	588	DCmPh	PU1 , TIM3 , CD11c , CD74 , CD1c , RORC , MYCN , CD4543 , LYZ , PRDM1 , CLEC9A , CLEC10A , CD86 , CD68 , AXL , MX1 , CD31 , CD56	superficial paracortex
UPN109 DC	65	539	DC undefined	CD303 , CD207	deep paracortex
UPN109 DC	66	554	cDC2B	IRF4 , CD303 , CD31 , BCL2	medullary cords
UPN109 DC	67	3708	cDC2A	CD207 , CD4543	interstitial
UPN109 DC	68	2294	cDC2A	CD86 , CD4 , PRDM1 , MYCN , CD207 , BCL2 , CLEC9A , CD5	Fairy Circles
UPN109 DC	69	11923	cDC1B	CD303 , CD141 , BCL2	medullary cords
UPN109 DC	70	606	cDC1A	PU1 , IDO , CD74 , RORC , LYZ , TIM3 , BCL6 , CLEC9A , CD141 , HLADR , CD11c	deep paracortex
UPN109 DC	71	746	cDC1A	PU1 , TIM3 , CD74 , IDO , CLEC9A , LYZ , BCL6 , CD141 , RORC , HLADR , MYCN , MYC , CD31	deep paracortex
UPN109 DC	72	2617	Monocytes	CLEC10A , CD303 , CD7 , CD5 , CD14 , BCL2 , AXL	deep paracortex
UPN109 DC	73	1208	DC undefined	CD11c , IDO , CD4 , CD86 , CD5 , PRDM1 , CD7 , HLADR	marginal/subcapsular z.
UPN109 DC	74	5100	DC undefined	CD11c , CD86 , CD4 , MYCN , CD4543 , PRDM1	marginal/subcapsular z.
UPN109 DC	75	1481	pDC	MX1 , TCF4 , CD303 , CD74 , CD4 , CD31 , CD68 , IRF4 , PRDM1	Activation spot
UPN109 DC	76	3782	pDC	TCF4 , MX1 , CD74 , CD31 , IRF4 , CD68	interstitial
UPN109 DC	77	1912	DC undefined	HLADR , IDO , CD4 , CD86 , MYCN , CD5 , CD7 , PRDM1 , PDL1	Fairy Circles
UPN109 DC	78	1379	DC undefined	HLADR , CD86 , CD4 , MYCN , PDL1	Fairy Circles
UPN109 DC	79	1391	Macrophages	CD303 , CD11c , CLEC10A , LYZ , AXL	medullary cords
UPN109 DC	80	1028	Macrophages	CD163 , CD11c , CD303 , AXL , CD14 , CD31 , CLEC10A , CD68 , CD16	deep paracortex
UPN109 DC	81	2364	Macrophages	TIM3 , CD14 , CD163 , AXL , CD31 , MX1 , CLEC10A , CD4 , CD7 , CD68 , CLEC9A , CD5 , CD16	deep paracortex
UPN109 DC	82	1734	cDC1A	HLADR , PU1 , CD74 , TIM3 , IDO , CLEC9A , LYZ , RORC , BCL6 , CD141 , MYCN , CD86 , CD11c , PRDM1 , CD4 , MYC , CD68 , CD56	marginal/subcapsular z.
UPN109 DC	83	2952	Macrophages	CD163 , CD11c , AXL , CD16 , CD14 , CD68 , CD31	deep paracortex
UPN109 DC	84	722	Macrophages	CD163 , CLEC10A , CD11c , AXL , MYCN , CD5 , CD7 , PRDM1 , CD68 , CD14 , BCL2 , CD31 , CD4543 , MX1 , CD4 , CD16 , CD74 , CD103	regional distr.
UPN109 DC	85	625	cDC1A	LYZ , HLADR , CD74 , IDO , TIM3 , CLEC9A , CD141 , CD11c , PU1 , CD4	interstitial
UPN109 DC	86	1924	cDC1A	TIM3 , IDO , CLEC9A , CD141 , CD74 , LYZ , CD4 , CD7 , CD5	interstitial
UPN109 DC	87	1987	Macrophages	TIM3 , PRDM1 , CD163 , CD7 , CD5 , BCL2 , CD4 , CD4543	interstitial
UPN109 DC	88	646	cDC1A	CD141 , IDO , TIM3 , HLADR , CD74 , CLEC9A , CD4 , CD86 , MYCN , LYZ , CD11c , CD5 , PRDM1 , CD4543 , CD31 , CD68 , CD7	marginal/subcapsular z.
UPN109 DC	89	2790	Monocytes	CLEC9A , CD303 , CD31 , CD14	medullary cords
UPN109 DC	90	21818	DC undefined	CD303	medullary cords
UPN109 DC	91	647	cDC1A	PU1 , TIM3 , CD74 , IDO , LYZ , CLEC9A , CD141 , BCL6 , HLADR	interstitial
UPN109 DC	92	526	cDC1A	IDO , TIM3 , CD141 , CLEC9A , CD11c , CD74 , CD4 , LYZ , CD7 , CD5 , PRDM1 , MYCN , CD31 , CD4543	deep paracortex
UPN109 DC	93	1716	cDC1A	TIM3 , IDO , CLEC9A , CD141 , CD74 , LYZ , CD4 , CD7 , CD5 , CD31 , PRDM1	interstitial
UPN109 DC	94	1439	cDC1A	IDO , CD141 , TIM3 , CLEC9A , CD74 , LYZ , CD31 , CD4 , CD11c , CD5 , MYCN , CD4543 , CD7 , CLEC10A , CD68 , HLADR , MX1 , PRDM1	interstitial
UPN109 DC	95	1573	DC undefined	IDO , CD4 , HLADR , CD7	interstitial
UPN109 DC	96	1452	DC undefined	IDO , CD7 , CD4 , CD5 , BCL2	interstitial
UPN109 DC	97	913	cDC1B	CD141 , IDO , CD4 , CD7 , CLEC9A	interstitial
UPN109 DC	98	642	cDC1A	CLEC9A , IDO , CD141 , CD4 , LYZ , TIM3 , CD7	medullary cords
UPN106 DC	-1	6512	Average DC	CD207 , TIM3 , BCL6 , cMAF , CD1A , CD31 , PDL1 , CD163 , MYC , IRF8 , CD74 , ID2 , LYZ , OX40 , AXL , CD68 , CLEC9A , CD56 , CLEC10A , CD16 , PRDM1	NA
UPN106 DC	0	2007	ID2+ Ki-67+	Ki-67 , IRF4 , PRDM1 , ID2 , MYC , CD32abc , CD31 , MX1 , AXL , CD303	interstitial
UPN106 DC	1	3820	ID2+ Ki-67+	Ki-67 , ID2 , BCL6 , CD303	interstitial
UPN106 DC	2	396	cDC1A	LYZ , IRF8 , CD74 , TIM3 , CLEC9A , PU1 , BCL6 , IDO , CD141 , RORC , HLADR , MYC , ID2 , CD56 , S100B	paracortex NOS
UPN106 DC	3	807	Macrophages	LYZ , PU1 , CD11c , CD68 , CD303 , CD16 , CD14 , CLEC9A , RORC , CD141	interstitial
UPN106 DC	4	302	cDC2B CD5+	IRF4 , cMAF , CD7 , CD5 , BCL2 , CD4 , PRDM1 , MYC , RORC	Fairy Circles
UPN106 DC	5	3367	DCmPh	CD207 , PU1 , CD1c , RORC , PDL1 , CD86 , TIM3 , CD74 , IRF4 , TCF4 , CD11c , BCL6 , cMAF , OX40 , CD56 , AXL , CLEC10A , CD141 , HLADR , IDO , CD16	Fairy Circles
UPN106 DC	6	686	cDC2B CD5+	IRF4 , HLADR , CD74 , CD86 , CD5 , CD32abc	deep paracortex
UPN106 DC	7	4213	DCmPh	IDO , HLADR , CD5 , CD86 , CD4 , CD141 , CD32abc , CD7 , PDL1 , TIM3 , CLEC9A , CD4543 , S100B , CD16 , OX40 , MX1 , PRDM1 , BCL2	Fairy Circles
UPN106 DC	8	213	Macrophages	CD163 , IDO , CD16 , PDL1 , HLADR , CD4 , CD5 , CD32abc , CD7 , CD68 , OX40 , TIM3 , CD86 , CD31 , CD4543 , CD141	deep paracortex
UPN106 DC	9	803	cDC2B	IRF4 , PU1 , CD74 , RORC , HLADR , CD86 , IDO , S100B , PDL1 , TIM3 , BCL6	interstitial
UPN106 DC	10	16864	DC undefined	AXL , cMAF , TCF4 , BCL2 , CD31 , MYC , CLEC10A , CD11c , RORC , OX40 , CD56 , ID2	NA
UPN106 DC	11	1335	Macrophages	CD163 , CD16 , AXL , CD31 , OX40 , CD68 , TCF4 , CLEC10A , RORC , PU1 , cMAF , CD56 , TIM3 , CD11c , MYC , CD14 , PDL1 , LYZ , ID2 , CD7 , CD1c	interstitial
UPN106 DC	12	3896	DC undefined	IDO , CD5 , CD4 , CD7 , HLADR , CD32abc , CD86 , PDL1 , CLEC9A , MX1 , CD4543 , BCL2 , CD141 , PRDM1	Fairy Circles
UPN106 DC	13	249	DC undefined	IRF4 , PRDM1 , CD31 , ID2 , CLEC10A , OX40 , CD68 , MYC , cMAF , TCF4 , CD16 , AXL	interstitial
UPN106 DC	14	691	cDC2B	IRF4 , PU1 , CD74 , HLADR , CD86	interstitial
UPN106 DC	15	825	ILC3	IRF4 , PU1 , RORC , CD74 , HLADR , CD86 , MX1	deep paracortex
UPN106 DC	16	426	ILC3	IRF4 , PU1 , RORC , IDO , CD74 , HLADR , CD86 , PDL1 , MX1 , CD303 , BCL6	interstitial
UPN106 DC	17	283	cDC2B	IRF4 , PU1 , IDO , CD86 , HLADR , PDL1 , CD74 , MX1	Fairy Circles
UPN106 DC	18	229	Macrophages	CD68 , PDL1 , CD11c , OX40 , CD4 , cMAF , PRDM1 , CD32abc , CD56 , MYC , CD1A , CLEC9A , LYZ , CD31 , TCF4 , HLADR	deep paracortex
UPN106 DC	19	188	DCmPh	BCL6 , PU1 , IDO , RORC , CD74 , TIM3 , CD86 , HLADR , IRF4	paracortex NOS
UPN106 DC	20	516	cDC2B CD5+	IDO , CD1A , CD4 , CD86 , PDL1 , CD5 , HLADR , CD4543 , CD7 , S100B , CD1c , CD141 , CLEC9A , PRDM1	Fairy Circles
UPN106 DC	21	3683	cDC2B CD5+	CD5 , CD4 , CD1A , CD4543 , CD7 , BCL2 , S100B , PRDM1 , CLEC9A , CD14	Fairy Circles
UPN106 DC	22	245	cDC1A	IRF8 , IDO , CLEC9A , LYZ , CD74 , TIM3 , BCL6 , CD141 , CD4543 , PU1 , CD31 , BCL2	interstitial
UPN106 DC	23	2018	cDC2B	IDO , PU1 , CD86 , IRF4 , HLADR , PDL1 , MX1 , CD32abc	Fairy Circles
UPN106 DC	24	1110	ILC3	PU1 , RORC , IDO , CD74 , TIM3 , CD86 , BCL6 , S100B , IRF4 , PDL1 , CD141 , HLADR , CD303 , MX1 , LYZ	Fairy Circles
UPN106 DC	25	2087	cDC1A	IDO , PU1 , CD74 , TIM3 , CD86 , HLADR , CD141 , S100B , PDL1 , CD56 , CD32abc , IRF4 , BCL6	paracortex NOS
UPN106 DC	26	188	DCmPh	cMAF , CD31 , AXL , MYC , CLEC10A , TCF4 , CD7 , CD4543 , BCL2 , CLEC9A , CD56 , LYZ , CD207 , MX1 , CD11c , OX40 , PRDM1 , BCL6 , CD5 , CD16 , CD1A	interstitial
UPN106 DC	27	600	ILC3	CD68 , PU1 , CD11c , RORC , cMAF , PDL1 , CD303 , CD74 , MYC , LYZ , AXL , TCF4 , TIM3 , CD56 , BCL6 , OX40	interstitial
UPN106 DC	28	738	Macrophages	CD68 , CD11c , cMAF , PDL1 , PU1 , MYC , LYZ , AXL , OX40 , CD303 , TCF4 , CD74 , CD56 , CD31 , ID2 , CLEC10A , CD141	interstitial
UPN106 DC	29	977	cDC2A CD5+	CD207 , IDO , CD86 , CD4 , PDL1 , HLADR , CD1A , CD5 , S100B , CD7 , CLEC9A , CD1c , CD4543 , CD141 , PRDM1 , TIM3 , CD32abc , MX1	Fairy Circles
UPN106 DC	30	5661	cDC2A CD5+	CD207 , CD5 , CD1A , CD4 , CD7 , CD4543 , S100B , BCL2 , CD86 , PRDM1 , CLEC9A	Fairy Circles
UPN106 DC	31	425	DC undefined	S100B , CD103 , CD4543 , CLEC9A , CD56	deep paracortex
UPN106 DC	32	533	DCmPh	S100B , PU1 , CD74 , CD103 , RORC , CD56 , CD11c , CD303 , TIM3 , ID2 , CLEC9A	NA
UPN106 DC	33	293	cDC1A	IRF8 , IDO , CD74 , LYZ , TIM3 , CLEC9A , CD141 , BCL6 , HLADR	interstitial
UPN106 DC	34	1849	pDC	IRF8 , CD303 , MX1 , TCF4 , CD74 , CD4 , CD68 , CD31	interstitial
UPN106 DC	35	232	Macrophages	CD163 , CD4543 , CD16 , CD4 , CD68 , PDL1 , CD31 , CD5 , CD7 , CD1A , OX40 , BCL2 , CD1c , PRDM1 , CD14 , CLEC10A	interstitial
UPN106 DC	36	483	Macrophages	CD207 , CD163 , CD16 , CD68 , CD31 , OX40 , CD4543 , PDL1 , CD4 , CD7 , CD5 , CLEC10A , CD1c , CD1A , TIM3 , BCL2 , CD14 , PRDM1 , AXL , CD56 , TCF4	Fairy Circles
UPN106 DC	37	402	ILC3	PU1 , HLADR , RORC , IDO , IRF4 , CD32abc , CD74 , CD86 , CD303 , CD1c , PDL1 , MX1	paracortex NOS
UPN106 DC	38	821	ILC3	PU1 , RORC , IDO , IRF4 , CD86 , CD74 , PDL1 , MX1 , CD1c	paracortex NOS
UPN106 DC	39	473	cDC2A CD5+	CD207 , IDO , CD86 , HLADR , CD5 , CD1c , CD4 , PDL1 , CD4543 , CD7 , MX1 , CD32abc	Fairy Circles
UPN106 DC	40	969	ILC3	PU1 , RORC , CD74 , CD11c , CD303 , S100B , TIM3 , CD141 , BCL6	marginal/subcapsular z.
UPN106 DC	41	2692	ILC3	S100B , CD11c , RORC , PU1 , CD74 , CD141	interstitial
UPN106 DC	42	834	cDC2B CD5+	CD1c , CD5 , CD4 , CD4543 , CD7 , BCL2 , CD86 , PDL1 , HLADR , CD16 , OX40 , PRDM1	Fairy Circles
UPN106 DC	43	619	cDC2A	CD207 , PU1 , CD74 , CD1c , RORC , TIM3 , IRF4 , HLADR , CD11c , CLEC10A , CD86 , BCL6	paracortex NOS
UPN106 DC	44	714	cDC2A	CD207 , PU1 , S100B , CD1A , IRF4 , CD86 , CD74 , CD1c , HLADR , PDL1 , CD56	Fairy Circles
UPN106 DC	45	542	cDC2A	PU1 , CD207 , RORC , IRF4 , S100B , CD74 , CD1A , CD1c , BCL6 , CD86 , TIM3 , HLADR , PDL1	Fairy Circles
UPN106 DC	46	272	cDC1A	IRF8 , PU1 , CD74 , LYZ , IDO , BCL6 , TIM3 , CLEC9A , CD141 , RORC , S100B	interstitial
UPN106 DC	47	320	cDC1A	IRF8 , BCL6 , PU1 , CD74 , LYZ , CLEC9A , TIM3 , RORC , CD141 , IDO , MYC , S100B , ID2 , CD56 , HLADR	interstitial
UPN106 DC	48	1103	cDC2A CD5+	CD207 , CD5 , CD1A , CD7 , CD4543 , CD4 , BCL2 , MYC , CLEC10A , OX40 , PRDM1 , cMAF , CLEC9A , CD31 , CD16 , CD86 , PDL1 , CD14 , CD1c	Fairy Circles
UPN106 DC	49	950	Macrophages	PU1 , CD11c , CD68 , RORC , cMAF , CD303 , PDL1 , CD74 , MYC , AXL , TCF4 , LYZ	interstitial
UPN106 DC	50	197	cDC1A	IRF8 , BCL6 , PU1 , CD74 , LYZ , CLEC9A , TIM3 , CD141 , IDO , MYC , CD31 , ID2	paracortex NOS
UPN106 DC	51	433	cDC1A	IRF8 , PU1 , BCL6 , CD74 , LYZ , CLEC9A , TIM3 , RORC , CD141 , IDO , ID2 , MYC	interstitial
UPN106 DC	52	2409	cDC2A CD5+	CD207 , CD4543 , CD5 , CD1c , CD4 , CD7 , BCL2	interstitial
UPN106 DC	53	1165	ILC3	PU1 , CD11c , CLEC10A , RORC , CD1c , LYZ , TIM3 , CD74 , CD141 , AXL	interstitial
UPN106 DC	54	1005	ILC3	PU1 , RORC , IRF4 , CD74 , CD86 , HLADR	paracortex NOS
UPN106 DC	55	250	DCmPh	CD31 , ID2 , PRDM1 , MYC , OX40 , CD68 , cMAF , CD16 , TCF4 , CD4543 , CD7 , CD1A , CD56 , AXL , CD32abc , CD14 , IRF4 , BCL6 , CLEC10A	NA
UPN106 DC	56	1151	cDC2B CD5+	CD5 , CD1A , CD4 , CD7 , CD4543 , BCL2 , PRDM1 , CD14	Fairy Circles
UPN106 DC	57	318	cDC2A CD5+	CD207 , IDO , CD1A , CD86 , S100B , HLADR , PDL1 , CD1c , CD4 , CD5 , CD4543 , CD32abc	interstitial
UPN106 DC	58	675	cDC2A CD5+	CD207 , HLADR , CD1A , S100B , CD4 , CD5 , CD32abc , CD4543 , CD86 , CD7 , PDL1 , PRDM1 , CD1c , CLEC9A , CD16 , OX40 , CD14	Fairy Circles
UPN106 DC	59	1019	cDC2A CD5+	CD207 , CD1A , CD5 , S100B , CD4 , CD4543 , CD7 , BCL2 , CD86	Fairy Circles
UPN104 Myelo	-1	906	Average Myeloid	ID2 , CD4 , CD14 , HLADR , CD86 , PDL1 , MYC , S100B , TIM3	NA
UPN104 Myelo	0	517	GZMB+	GZMB , IRF8 , CD14 , CD16 , PDL1 , CD23 , CD86 , Ki-67 , CD7	medullary cords
UPN104 Myelo	1	4020	Lyve1+ CD16+ sinus Macs	CD16 , MX1 , CD23 , CD4543 , AXL , CD7 , Lyve1 , TIM3 , LYZ , Ki-67	medullary sinus
UPN104 Myelo	2	360	CD16+ macs	CD68 , CD163 , AXL , CD16 , CD31 , PU1 , TIM3 , MX1 , CD4 , PDL1 , cMAF , Lyve1 , CD86 , CD10 , CD103 , IRF8	medullary cords
UPN104 Myelo	3	329	phagocytes CD68+	CD68 , CD74 , PDL1 , CD11c , CD86 , PU1 , TIM3 , BCL2 , HLADR , LYZ , MYC , CD10 , Ki-67	paracortex NOS
UPN104 Myelo	4	5849	phagocytes CD68+	CD68 , PU1 , BCL2 , CD74 , IRF8 , PDL1 , CD86 , LYZ , MYC , HLADR	interstitial
UPN104 Myelo	5	657	Act Macs	IDO , CD163 , CD4 , BCL2 , CD14 , CD86 , PDL1 , CD31 , MYC , TIM3 , AXL , GZMB , HLADR , IRF8 , CD23 , S100B	deep paracortex
UPN104 Myelo	6	441	Lyve1+ sinus Macs	Lyve1 , CD68 , cMAF , AXL	medullary sinus
UPN104 Myelo	7	393	GZMB+	GZMB , CD14 , CD23 , IRF8 , PDL1 , CD86 , MYC , CD31 , CD163 , BCL2 , TIM3 , CD7 , AXL , CD4543 , Ki-67	medullary cords
UPN104 Myelo	8	781	Act Macs	TIM3 , CD11c , CD86 , CD4 , CD163 , PDL1 , CD4543 , HLADR , CD74 , BCL2 , CD14 , CD31 , MYC , GZMB , IRF8	deep paracortex
UPN104 Myelo	9	1123	Lyve1+ sinus Macs	Lyve1 , CD163 , AXL , CD31 , CD14 , cMAF	medullary sinus
UPN104 Myelo	10	542	Myeloid undefined	CD10 , cMAF , Lyve1 , CD31 , MYC , AXL , ID2 , CD163 , CD68 , TIM3 , MX1 , PDL1 , CD4 , CD103	medullary cords
UPN104 Myelo	11	949	Act Macs	MX1 , CD163 , TIM3 , ID2 , CD74 , CD4	Activation spot
UPN104 Myelo	12	535	Lyve1+ sinus Macs	Lyve1 , MX1 , AXL , CD163 , cMAF , TIM3 , CD31	medullary sinus
UPN104 Myelo	13	1697	Lyve1+ sinus Macs	Lyve1 , MX1 , cMAF	medullary sinus
UPN104 Myelo	14	1104	Act Macs	cMAF , MX1 , MYC , ID2 , LYZ	interstitial
UPN104 Myelo	15	349	Myeloid undefined	CD10 , Lyve1 , cMAF , MYC , AXL , CD31 , ID2 , TIM3 , CD163 , CD103	medullary sinus
UPN104 Myelo	16	475	Myeloid undefined	CD10 , ID2 , MYC , BCL2 , cMAF , CD74 , CD163 , CD31 , PU1 , AXL	interstitial
UPN104 Myelo	17	309	Act Macs	CD10 , cMAF , MYC , MX1 , ID2 , AXL , Lyve1 , CD31 , TIM3 , CD163 , CD103	medullary sinus
UPN104 Myelo	18	478	Lyve1+ sinus Macs	Lyve1 , AXL , CD163 , MX1 , CD68 , CD31 , TIM3 , cMAF , CD4 , PDL1 , CD14	medullary sinus
UPN104 Myelo	19	1068	Lyve1+ sinus Macs	Lyve1 , CD163 , CD68 , AXL , CD31 , CD14 , cMAF , PU1 , PDL1 , TIM3 , CD4	medullary sinus
UPN104 Myelo	20	473	Myeloid undefined	ID2 , CD10 , MYC , CD68 , CD31 , CD163 , cMAF , AXL , BCL2 , TIM3 , CD74 , CD86	interstitial
UPN104 Myelo	21	904	Macrophages	MX1 , CD163 , CD68 , CD31 , TIM3 , PDL1 , AXL , CD14 , CD86 , CD4 , ID2	sinusoidal NOS
UPN104 Myelo	22	1485	Macrophages	CD163 , CD74 , LYZ , CD4 , TIM3 , BCL2	interstitial
UPN104 Myelo	23	5079	Macrophages	CD163 , BCL2 , CD4 , CD74	interstitial
UPN104 Myelo	24	2293	Macrophages	CD68 , CD163 , CD31 , BCL2 , IRF8 , CD14 , PDL1 , CD74 , CD4 , GZMB	interstitial
UPN104 Myelo	25	1087	Macrophages	CD68 , CD163 , LYZ , CD74 , CD31 , CD86 , IRF8 , BCL2 , CD14 , CD4 , TIM3 , CD4543 , PDL1	interstitial
UPN104 Myelo	26	4024	Lyve1+ sinus Macs	Lyve1 , cMAF	medullary sinus
UPN104 Myelo	27	1937	Lyve1+ sinus Macs	Lyve1 , cMAF	medullary sinus
UPN105 Myelo	-1	1660	Average Myeloid	CD163 , AXL , TIM3 , CD31 , CD68 , PU1 , PDL1 , cMAF , CD4 , Lyve1 , CD16 , CD86 , CD14 , CD11c , S100B , MX1 , CD10 , HLADR , GZMB , ID2 , CD23	NA
UPN105 Myelo	0	1024	Lyve1+ sinus Macs	Lyve1 , CD163 , cMAF , AXL	medullary sinus
UPN105 Myelo	1	4413	Lyve1+ sinus Macs	Lyve1 , cMAF	medullary sinus
UPN105 Myelo	2	7460	monocytes	BCL2 , CD14 , CD7 , MYC , CD4 , CD74 , CD4543 , ID2 , IRF8	interstitial
UPN105 Myelo	3	398	Act Macs	IRF8 , MX1 , CD4 , CD14 , CD7 , CD4543 , GZMB , CD74 , TIM3 , CD10	deep paracortex
UPN105 Myelo	4	2331	Lyve1+ CD16+ sinus Macs	CD16 , Lyve1 , CD163 , CD31 , AXL , cMAF , MX1 , CD4 , CD11c	medullary sinus
UPN105 Myelo	5	380	PU1 cMAF	PU1 , cMAF , CD163 , IRF8	deep paracortex
UPN105 Myelo	6	9910	Myeloid undefined	BCL2 , IRF8 , CD74 , MYC	interstitial
UPN105 Myelo	7	970	Lyve1+ CD16+ sinus Macs	CD16 , Lyve1 , cMAF , MX1 , AXL	medullary sinus
UPN105 Myelo	8	1018	Lyve1+ sinus Macs	Lyve1 , CD163 , CD31 , CD14 , AXL , TIM3 , CD4 , cMAF , PDL1 , MX1	sinusoidal NOS
UPN105 Myelo	9	1088	Lyve1+ sinus Macs	Lyve1 , CD14 , cMAF , CD31 , PDL1 , MX1	medullary sinus
UPN105 Myelo	10	1438	CD7/23/GZMB Myelo	GZMB , CD23 , CD7 , AXL , IRF8 , CD14 , CD11c , ID2 , LYZ , CD86 , CD31 , CD10	sinusoidal NOS
UPN105 Myelo	11	2319	Macrophages	CD163 , CD14 , CD31 , TIM3 , CD4 , GZMB , AXL , CD4543 , PDL1 , CD7 , ID2 , CD10 , MYC , CD74	sinusoidal NOS
UPN105 Myelo	12	364	CD16+ macs	CD163 , CD68 , CD16 , CD31 , CD4 , AXL , TIM3 , MX1 , PU1 , cMAF , CD11c , PDL1 , CD86 , Lyve1	medullary sinus
UPN105 Myelo	13	1089	CD16+ macs	CD16 , AXL , CD31 , CD163 , CD14 , TIM3 , MX1 , CD4 , CD4543 , CD11c , CD86	sinusoidal NOS
UPN105 Myelo	14	724	phagocytes CD68+	HLADR , CD68 , PDL1 , CD86 , CD4 , TIM3 , LYZ , CD4543 , BCL2 , CD10 , MYC , CD11c , CD7 , CD103 , S100B , ID2 , PU1	Fairy Circles
UPN105 Myelo	15	376	Macrophages	LYZ , CD163 , CD4543 , TIM3 , BCL2	deep paracortex
UPN105 Myelo	16	9702	Macrophages	CD163 , BCL2	medullary cords
UPN105 Myelo	17	1476	monocytes	LYZ , CD86 , PU1 , HLADR , CD7 , CD4543 , CD74 , TIM3 , MYC , CD23 , CD103	deep paracortex
UPN105 Myelo	18	906	phagocytes CD68+	LYZ , CD68 , PDL1 , HLADR , MYC , PU1 , CD31 , CD4543 , CD10 , CD11c , CD86 , CD4 , TIM3 , CD7 , CD74	deep paracortex
UPN105 Myelo	19	523	Lyve1+ CD16+ sinus Macs	cMAF , CD16 , Lyve1 , AXL , CD163 , PU1 , MX1 , TIM3 , CD31 , CD103	medullary sinus
UPN105 Myelo	20	1768	phagocytes CD68+	CD68 , PDL1 , CD163 , PU1 , CD10 , CD31 , MYC , CD74 , CD4 , CD4543 , BCL2 , LYZ	deep paracortex
UPN105 Myelo	21	1992	phagocytes CD68+	CD68 , PDL1 , BCL2 , HLADR , CD74 , MYC , CD10 , CD4 , LYZ , CD86 , CD11c , CD4543	Fairy Circles
UPN105 Myelo	22	760	phagocytes CD68+	CD68 , TIM3 , CD4 , PDL1 , CD163 , CD31 , CD14 , AXL , CD4543 , PU1 , GZMB , CD7 , ID2 , CD10 , CD11c , CD74 , CD86 , LYZ , MYC , IRF8	sinusoidal NOS
UPN105 Myelo	23	616	monocytes	LYZ , CD86 , CD14 , PU1 , CD4543 , CD7 , TIM3 , HLADR , CD74 , MX1 , MYC	deep paracortex
UPN105 Myelo	24	1286	CD16+ macs	CD16 , CD163 , AXL , CD31 , MX1 , CD11c , CD86 , CD4 , TIM3 , cMAF	medullary sinus
UPN105 Myelo	25	561	CD16+ monos	CD16 , CD4543	medullary cords
UPN105 Myelo	26	1711	Lyve1+ CD16+ sinus Macs	CD16 , Lyve1 , AXL , CD163 , CD31 , CD4 , MX1 , CD14 , TIM3 , cMAF , CD11c , PDL1 , CD86	medullary sinus
UPN105 Myelo	27	442	Lyve1+ CD16+ sinus Macs	CD16 , Lyve1 , CD14 , MX1 , cMAF , CD31 , AXL , CD11c	medullary sinus
UPN106 Myelo	-1	8713	Average Myeloid	HLADR , CD86 , PU1 , CD74 , CD68 , CD10 , Ki-67 , cMAF , ID2 , IRF8 , TIM3 , IDO , CD11c , PDL1 , MX1 , S100B , CD23 , CD14 , MYC	NA
UPN106 Myelo	0	1984	Neutrophils	CD16 , LYZ , CD10 , CD4543 , MX1 , IRF8 , CD7 , GZMB , CD23	sinusoidal NOS
UPN106 Myelo	1	1955	phagocytes CD68+	CD68 , LYZ , CD11c , CD74 , MYC , PDL1 , MX1 , PU1 , cMAF	sinusoidal NOS
UPN106 Myelo	2	30	Myeloid undefined	IDO , LYZ , TIM3	interstitial
UPN106 Myelo	3	2618	Lyve1+ sinus Macs	CD31 , CD163 , Lyve1 , AXL , TIM3 , GZMB , cMAF , ID2 , MYC , MX1 , CD16	medullary sinus
UPN106 Myelo	4	3000	Macrophages	CD163 , CD68 , TIM3 , PDL1 , CD31 , CD4 , AXL , cMAF , IDO , ID2 , BCL2	medullary cords
UPN106 Myelo	5	836	CD16+ macs	LYZ , CD163 , CD31 , TIM3 , CD16 , PU1 , AXL , CD103	deep paracortex
UPN106 Myelo	6	583	GC macs	CD68 , CD23 , CD86 , CD11c , CD10 , CD74 , Ki-67 , HLADR , CD4543 , PDL1 , ID2 , cMAF , IRF8 , PU1	follicular
UPN106 Myelo	7	2527	Macrophages	CD163 , BCL2 , CD4 , CD7 , TIM3 , CD31 , CD4543 , BCL2 , IDO , HLADR , CD14 , GZMB , PDL1 , S100B , MYC	Fairy Circles
UPN106 Myelo	8	1357	Myeloid undefined	AXL , cMAF , CD163 , CD10 , CD31 , CD103 , MX1	subcapsular sinus
UPN106 Myelo	9	11209	Macrophages	CD163 , BCL2 , CD4 , BCL2 , CD31 , CD7 , IDO , CD4543	medullary cords
UPN106 Myelo	10	913	CD7/23/GZMB Myelo	CD23 , CD14 , IRF8 , GZMB , CD7 , CD4543 , CD86 , CD10 , cMAF , ID2 , IDO , BCL2 , CD31 , MYC , Ki-67 , AXL , HLADR , CD4 , MX1 , TIM3 , CD74	Activation spot
UPN106 Myelo	11	2746	monocytes	CD14 , IRF8 , CD7 , MX1 , BCL2 , CD23 , BCL2	interstitial
UPN106 Myelo	12	1472	CD16+ macs	CD163 , CD16 , CD68 , CD31 , TIM3 , PDL1 , AXL , CD4 , GZMB , BCL2 , cMAF , IDO , ID2 , CD86 , CD7 , HLADR , CD4543	sinusoidal NOS
UPN106 Myelo	13	867	CD7/23/GZMB Myelo	CD23 , GZMB , CD16 , CD7 , MYC , IRF8 , CD4543 , PDL1 , IDO , CD31 , CD86	deep paracortex
UPN106 Myelo	14	2314	CD7/23/GZMB Myelo	CD23 , CD7 , GZMB , MYC , IDO , IRF8 , CD4543 , CD31 , BCL2 , AXL , CD103	deep paracortex
UPN106 Myelo	15	2829	Act Macs	CD4 , IDO , CD11c , CD86 , CD7 , CD4543 , BCL2 , PDL1 , S100B , BCL2 , HLADR , TIM3 , MYC	sinusoidal NOS
UPN106 Myelo	16	1122	CD16+ macs	CD16 , BCL2 , CD163 , CD7 , CD31 , CD4 , CD14 , TIM3 , GZMB , CD4543 , MYC , ID2 , BCL2 , CD23 , cMAF , AXL , PDL1 , IDO	sinusoidal NOS
UPN106 Myelo	17	4113	CD16+ macs	CD16 , CD163 , CD31 , AXL , BCL2 , CD4 , CD7 , CD4543 , TIM3 , BCL2 , IDO , PDL1 , GZMB , CD86	sinusoidal NOS
UPN106 Myelo	18	1609	phagocytes CD68+	CD68 , BCL2 , CD4 , CD11c , MYC , PDL1 , TIM3 , cMAF , CD14 , CD7 , ID2 , GZMB , CD74 , CD23 , HLADR , CD31 , CD4543 , BCL2	superficial paracortex
UPN106 Myelo	19	918	phagocytes CD68+	CD68 , CD163 , PDL1 , TIM3 , CD4 , CD31 , cMAF , AXL	interstitial
UPN106 Myelo	20	843	phagocytes CD68+	CD68 , LYZ , CD11c , CD74 , PDL1 , MYC , cMAF , PU1 , CD10	medullary cords
UPN106 Myelo	21	5109	phagocytes CD68+	CD11c , CD68 , CD74 , PDL1 , BCL2 , MYC , BCL2 , CD4	interstitial
UPN106 Myelo	22	876	GC macs	Ki-67 , CD68 , CD86 , ID2 , IRF8 , CD11c , CD4543 , CD74 , PU1 , CD10 , HLADR , CD23	GC + scattered
UPN106 Myelo	23	4133	phagocytes CD68+	CD68 , CD11c , CD74 , HLADR , Ki-67 , CD10 , PDL1 , CD86 , MX1	interstitial
UPN106 Myelo	24	1485	monocytes	LYZ , CD14 , MYC , BCL2 , PU1 , MX1 , CD31 , IRF8 , TIM3 , CD11c	interstitial
UPN106 Myelo	25	2834	monocytes	CD11c , LYZ , CD74 , MX1 , PDL1 , IRF8 , BCL2 , PU1	sinusoidal NOS
UPN106 Myelo	26	748	Act Macs	IDO , CD74 , TIM3 , LYZ , IRF8 , HLADR , S100B , CD4 , PU1	interstitial
UPN106 Myelo	27	46	monocytes	LYZ , PU1 , CD86 , CD14	interstitial
UPN106 Myelo	28	10176	monocytes	LYZ , MX1 , PU1	interstitial
UPN107 Myelo	-1	13469	Average Myeloid	CD7 , LYZ , CD16 , Ki67 , S100B , CD14	NA
UPN107 Myelo	0	1583	Macrophages	CD163 , bcl2 , CD4 , CD4543 , CD68 , CD11c , IRF8 , CD74	medullary cords
UPN107 Myelo	1	1777	Lyve1+ sinus Macs	Lyve1 , AXL , CD31	medullary sinus
UPN107 Myelo	2	2042	Lyve1+ sinus Macs	cMAF , Lyve1 , AXL , MYCN , CD31 , CD11c , MX1 , MYC , ID2	medullary sinus
UPN107 Myelo	3	6858	CD7/23/GZMB Myelo	CD23 , IDO , GZMB , CD103 , CD7	Activation spot
UPN107 Myelo	4	2288	CD7/23/GZMB Myelo	CD23 , IDO , GZMB , CD14 , CD103 , CD86 , CD74 , bcl2 , CD7 , MX1 , Ki67 , MYC	Activation spot
UPN107 Myelo	5	1556	Macrophages	CD163 , cMAF , CD68 , PU1 , AXL , IRF8 , ID2 , MYCN , MX1 , MYC , TIM3 , CD11c	medullary sinus
UPN107 Myelo	6	6511	monocytes	cMAF , CD14 , AXL , MX1 , PU1 , CD163 , CD103	medullary sinus
UPN107 Myelo	7	2502	CD7/23/GZMB Myelo	CD23 , GZMB , IDO , CD16 , CD86 , CD14 , CD103 , MYC , bcl2 , MX1 , CD74 , Ki67 , TIM3 , CD31 , CD7	Activation spot
UPN107 Myelo	8	5844	monocytes	LYZ , CD14 , TIM3 , PU1 , CD4	medullary cords
UPN107 Myelo	9	1888	CD7/23/GZMB Myelo	GZMB , CD23 , CD14 , IDO , bcl2 , MX1 , CD74 , CD103 , CD86 , Ki67 , CD7	Activation spot
UPN107 Myelo	10	1916	monocytes	CD14 , CD23 , CD103 , bcl2	interstitial
UPN107 Myelo	11	2193	CD7/23/GZMB Myelo	GZMB , CD23 , CD16 , CD14 , CD103 , IDO , CD86 , bcl2 , MX1 , TIM3 , CD74 , Ki67 , MYC , CD7 , IRF8	Activation spot
UPN107 Myelo	12	1545	CD16+ monos	CD16 , CD14 , CD103 , CD23 , GZMB , CD86 , CD31 , TIM3 , IDO , MX1 , MYC	medullary cords
UPN107 Myelo	13	2041	monocytes	CD14 , S100B , bcl2	interstitial
UPN107 Myelo	14	4023	Macrophages	CD163 , CD14 , TIM3 , CD4 , AXL , CD68 , MX1 , CD31	medullary sinus
UPN107 Myelo	15	1741	CD7/23/GZMB Myelo	CD23 , GZMB , IDO , CD7	subcapsular sinus
UPN107 Myelo	16	2068	monocytes	LYZ , CD14 , PU1 , CD86	medullary sinus
UPN107 Myelo	17	1442	Neutrophils	LYZ , CD16 , CD14 , CD10 , CD86 , PU1	medullary sinus
UPN107 Myelo	18	1577	Lyve1+ sinus Macs	CD163 , AXL , Lyve1 , CD11c , CD31 , CD68 , MYCN , TIM3 , MX1 , CD4 , CD103 , CD4543	medullary sinus
UPN107 Myelo	19	1309	Neutrophils	LYZ , CD10 , CD86 , PU1	interstitial
UPN107 Myelo	20	3290	monocytes	LYZ , S100B , bcl2 , CD4543	interstitial
UPN107 Myelo	21	2940	Macrophages	CD163 , LYZ , CD68 , CD4543 , CD4 , CD11c , PU1	medullary cords
UPN107 Myelo	22	7472	monocytes	HLADR , LYZ , TIM3 , CD4543 , CD74 , CD4 , PU1 , CD11c , IDO , IRF8 , CD86 , ID2	superficial paracortex
UPN107 Myelo	23	1470	monocytes	LYZ , cMAF , PU1 , IRF8 , MYC , ID2 , CD68	sinusoidal NOS
UPN107 Myelo	24	2560	Neutrophils	LYZ , CD16 , CD10 , PU1	medullary cords
UPN107 Myelo	25	4331	Lyve1+ CD16+ sinus Macs	CD16 , Lyve1 , CD14 , CD163 , AXL , CD4 , TIM3 , CD11c , CD31 , MX1 , MYCN , CD103 , CD68	medullary sinus
UPN107 Myelo	26	1913	monocytes	PU1 , LYZ , CD4543 , IRF8 , ID2 , CD74 , CD11c , HLADR , MYC , IDO , TIM3 , CD86	interstitial
UPN107 Myelo	27	3374	Lyve1+ CD16+ sinus Macs	CD16 , Lyve1 , CD11c , AXL , CD163 , CD31 , MX1 , CD4 , MYCN , TIM3 , CD68 , cMAF	medullary sinus
UPN107 Myelo	28	2385	Lyve1+ sinus Macs	LYZ , Lyve1 , CD163 , CD31	medullary sinus
UPN107 Myelo	29	1818	monocytes	LYZ , CD4543 , bcl2 , PU1 , IRF8 , ID2 , MYC , CD74 , PDL1	interstitial
UPN107 Myelo	30	1496	Lyve1+ sinus Macs	S100B , Lyve1 , CD31	medullary sinus
UPN107 Myelo	31	2223	Lyve1+ sinus Macs	CD163 , cMAF , AXL , Lyve1 , CD68 , MYCN , MX1 , CD11c , CD31 , PU1 , TIM3 , ID2 , MYC , CD103	medullary sinus
UPN107 Myelo	32	2095	CD7/23/GZMB Myelo	CD7 , CD23 , CD14 , Ki67 , GZMB , bcl2	Activation spot
UPN107 Myelo	33	3300	CD7/23/GZMB Myelo	CD23 , CD7 , GZMB , IDO , CD14 , bcl2 , CD86 , MYC , CD103 , Ki67 , CD74 , MX1 , MYCN	Activation spot
UPN107 Myelo	34	2236	Neutrophils	CD10 , CD16 , LYZ , CD4543 , CD86 , PU1 , MYC , ID2 , CD74	deep paracortex
UPN107 Myelo	35	6206	Act Macs	CD16 , CD74 , CD86 , HLADR , IDO , MYCN , CD4543 , MYC , TIM3 , CD103 , IRF8 , CD31 , PU1 , CD23 , CD11c , GZMB , bcl2 , ID2	deep paracortex
UPN107 Myelo	36	1242	Lyve1+ sinus Macs	CD163 , cMAF , AXL , Lyve1 , CD14 , MYCN , CD68 , CD31 , CD11c , MX1 , TIM3 , CD4 , PU1	medullary sinus
UPN107 Myelo	37	1810	Lyve1+ sinus Macs	cMAF , Lyve1 , CD14 , CD31 , AXL , MYCN	medullary sinus
UPN107 Myelo	38	1107	Lyve1+ sinus Macs	CD163 , Lyve1 , AXL , CD14 , CD31 , CD4 , TIM3 , MYCN , CD11c , CD68 , MX1	medullary sinus
UPN107 Myelo	39	1360	Lyve1+ sinus Macs	Lyve1 , CD14 , CD31 , AXL , CD4	medullary sinus
UPN107 Myelo	40	1440	Lyve1+ sinus Macs	Lyve1 , CD14 , LYZ , CD163 , AXL , CD31 , TIM3 , CD4 , CD11c , MYCN	medullary sinus
UPN107 Myelo	41	3618	CD7/23/GZMB Myelo	CD23 , GZMB , IDO , CD74 , CD103 , CD86 , bcl2	Activation spot
UPN107 Myelo	42	1563	Lyve1+ sinus Macs	TIM3 , Lyve1 , MYCN , MX1 , CD74 , CD11c , CD4 , CD86 , CD163 , ID2 , CD4543 , IRF8 , HLADR , IDO , PU1 , MYC , CD68 , AXL , cMAF , CD10 , CD31	medullary sinus
UPN107 Myelo	43	2183	Lyve1+ sinus Macs	GZMB , Lyve1 , MX1 , AXL , MYCN , CD31	medullary sinus
UPN107 Myelo	44	193	Lyve1+ sinus Macs	LYZ , cMAF , Lyve1 , AXL , CD163 , CD31 , MYCN , CD68 , CD11c	medullary sinus
UPN107 Myelo	45	515	Lyve1+ sinus Macs	LYZ , Lyve1 , CD31 , CD11c , AXL , CD163 , MYCN	medullary sinus
UPN107 Myelo	46	400	Neutrophils	LYZ , CD10 , CD16 , CD86 , PU1 , CD4543	deep paracortex
UPN107 Myelo	47	1214	phagocytes CD68+	CD68 , CD86 , MYCN , CD74 , TIM3 , ID2 , CD11c , CD163 , CD4543 , PU1 , IRF8 , MX1 , MYC , HLADR , cMAF , CD4	interstitial
UPN107 Myelo	48	231	monocytes	LYZ , CD14 , Ki67 , Lyve1 , CD68 , CD86 , ID2 , PU1	medullary sinus
UPN107 Myelo	49	362	GZMB+	GZMB , HLADR , CD4 , bcl2 , IDO , CD86 , CD4543 , CD74	regional distr.
UPN107 Myelo	50	181	phagocytes CD68+	CD68 , CD86 , ID2 , CD10 , MYCN , MYC , MX1 , CD4543 , TIM3 , CD74 , IRF8 , cMAF , CD11c , PU1 , CD163 , CD4 , PDL1	subcapsular sinus
UPN107 Myelo	51	212	phagocytes CD68+	CD68 , CD163 , AXL , Lyve1 , MX1 , MYCN , TIM3 , cMAF , CD11c , CD86 , ID2 , CD4	medullary sinus
UPN107 Myelo	52	204	CD7/23/GZMB Myelo	GZMB , CD7 , CD23 , bcl2 , CD74 , IDO , IRF8 , Ki67 , MYC , MX1	Activation spot
UPN107 Myelo	53	1366	CD7/23/GZMB Myelo	CD7 , bcl2 , CD23 , MYC , Ki67 , CD74 , CD4543 , GZMB , IRF8 , IDO , ID2	Activation spot
UPN107 Myelo	54	162	GZMB+	GZMB , HLADR , S100B , IDO , CD4 , bcl2	regional distr.
UPN107 Myelo	55	160	GZMB+	GZMB , CD163 , MX1 , CD74 , TIM3	medullary sinus
UPN107 Myelo	56	2420	GZMB+	GZMB , bcl2 , CD74 , IRF8 , CD23 , CD4543 , MYC	Activation spot
UPN107 Myelo	57	336	phagocytes CD68+	CD68 , CD163 , TIM3 , AXL , CD4 , CD16 , CD11c , MX1 , CD86 , MYCN , CD31 , Lyve1 , cMAF	medullary sinus
UPN107 Myelo	58	345	CD7/23/GZMB Myelo	CD23 , CD7 , GZMB , IDO , CD74 , CD103 , MYC , MX1 , bcl2 , Ki67 , CD86	Activation spot
UPN108 Myelo	-1	2414	Average Myeloid	CD23 , GZMB , CD74 , CD7 , Lyve1 , MYC , IRF8 , IDO , MYCN , MX1 , CD68 , AXL , CD4543 , ID2 , Ki-67 , PU1 , CD11c , CD10 , HLADR , CD103 , TIM3	NA
UPN108 Myelo	0	819	monocytes	LYZ , PU1 , CD31 , CD86 , TIM3 , CD11c	deep paracortex
UPN108 Myelo	1	1100	CD16+ monos	LYZ , CD16 , CD31 , PU1 , CD10 , MX1	interstitial
UPN108 Myelo	2	659	Act Macs	CD4 , CD86 , PDL1 , HLADR , CD163 , TIM3 , BCL2 , CD11c , IDO , S100B , CD31	Fairy Circles
UPN108 Myelo	3	3556	Macrophages	CD163 , CD206 , cMAF , AXL , CD103 , MYCN	medullary sinus
UPN108 Myelo	4	418	CD16+ macs	CD206 , CD31 , CD16 , MYC , cMAF	interstitial
UPN108 Myelo	5	3519	CD16+ monos	CD16 , BCL2 , CD31 , CD4543 , IRF8 , MYC , CD4	interstitial
UPN108 Myelo	6	316	phagocytes CD68+	CD68 , CD163 , CD86 , CD4 , MYCN , BCL2 , TIM3 , cMAF , CD11c , CD4543 , CD31 , IRF8 , ID2 , HLADR , CD74 , PU1	deep paracortex
UPN108 Myelo	7	1357	CD16+ macs	CD163 , CD4 , CD16 , BCL2 , CD31 , CD86 , TIM3 , CD4543 , ID2 , Ki-67	medullary cords
UPN108 Myelo	8	765	CD16+ macs	CD163 , CD206 , CD16 , cMAF , AXL , MYCN	medullary cords
UPN108 Myelo	9	1201	CD7/23/GZMB Myelo	CD23 , GZMB , Lyve1 , IDO , AXL , CD7	subcapsular sinus
UPN108 Myelo	10	446	CD7/23/GZMB Myelo	GZMB , CD23 , CD7 , Lyve1 , IDO , CD74 , MX1 , CD16 , AXL , MYC , CD10 , TIM3	subcapsular sinus
UPN108 Myelo	11	383	GZMB+	GZMB	subcapsular sinus
UPN108 Myelo	12	704	GC macs	CD68 , CD11c , CD86 , PDL1 , HLADR , PU1 , cMAF , TIM3 , IRF8 , CD4543 , ID2 , CD4 , MX1 , MYC , MYCN , CD31	follicular
UPN108 Myelo	13	390	GC macs	PU1 , CD68 , CD11c , CD86 , IRF8 , cMAF , MYC , ID2 , HLADR	follicular
UPN108 Myelo	14	333	GZMB+	CD74 , GZMB , Lyve1 , MX1 , IDO , MYCN , CD23 , AXL , CD4 , IRF8 , CD7 , MYC , CD4543	spatial artifact
UPN108 Myelo	15	5282	Macrophages	CD163 , BCL2 , CD4	medullary cords
UPN108 Myelo	16	722	Macrophages	CD4 , CD163 , IDO , BCL2 , CD86 , TIM3 , HLADR , S100B , CD31	deep paracortex
UPN108 Myelo	17	350	Macrophages	CD163 , CD4 , BCL2 , cMAF , CD4543 , CD31 , CD86 , ID2 , TIM3 , CD10	medullary cords
UPN108 Myelo	18	1211	CD7/23/GZMB Myelo	GZMB , CD23 , CD68 , CD7 , IDO , Lyve1 , CD74 , MYC , AXL , TIM3 , CD10 , MX1 , CD4543 , BCL2 , MYCN , IRF8	spatial artifact
UPN108 Myelo	19	444	CD7/23/GZMB Myelo	CD74 , CD23 , GZMB , CD7 , Lyve1 , MX1 , IDO , AXL , CD4543 , MYC , IRF8 , MYCN , TIM3 , CD10 , BCL2	spatial artifact
UPN108 Myelo	20	412	GC macs	CD68 , CD86 , CD11c , IRF8 , ID2 , CD4543 , HLADR , Ki-67 , CD10 , PU1	follicular
UPN108 Myelo	21	2224	GC macs	CD11c , CD68 , CD86 , IRF8 , HLADR , ID2 , CD4543 , cMAF , MYC , PU1 , Ki-67	follicular
UPN108 Myelo	22	1077	CD7/23/GZMB Myelo	GZMB , CD23 , Lyve1 , CD7 , CD74 , IDO , AXL	subcapsular sinus
UPN108 Myelo	23	989	CD7/23/GZMB Myelo	CD7 , CD23 , Lyve1 , GZMB , CD74 , IDO , MX1 , AXL , LYZ	subcapsular sinus
UPN108 Myelo	24	555	CD7/23/GZMB Myelo	GZMB , CD23 , IDO , CD7 , Lyve1	subcapsular sinus
UPN108 Myelo	25	371	CD7/23/GZMB Myelo	GZMB , CD23 , CD7 , CD74 , IDO , CD4543 , Lyve1 , PU1 , BCL2 , IRF8	subcapsular sinus
UPN109 Myelo	-1	25935	Average Myeloid	LYZ , MYCN , TIM3 , IDO , CD74 , CD86 , MX1 , CD7 , CD23 , GZMB , CD11c , CD68 , PU1 , AXL , CD4543 , CD103 , HLADR , CD31 , cMAF , CD16 , CD10	NA
UPN109 Myelo	0	1225	Lyve1+ sinus Macs	CD163 , Lyve1 , AXL , CD31 , CD68 , CD4 , TIM3 , CD4543	medullary sinus
UPN109 Myelo	1	2487	PU1 cMAF	PU1 , cMAF , CD68 , CD163	deep paracortex
UPN109 Myelo	2	3474	PU1 cMAF	cMAF , CD14 , PU1 , CD163 , AXL , MYCN , TIM3 , CD31	deep paracortex
UPN109 Myelo	3	1811	Lyve1+ CD16+ sinus Macs	CD16 , Lyve1 , CD163 , cMAF , CD4 , CD31 , CD11c , AXL , MYCN , PU1 , CD86 , MX1 , TIM3	medullary sinus
UPN109 Myelo	4	801	Myeloid undefined	PU1 , TIM3 , CD74 , HLADR , CD4543 , CD11c , IDO , MYCN , CD86 , CD4 , ID2 , MYC	interstitial
UPN109 Myelo	5	2052	PU1 cMAF	PU1 , CD11c , CD74 , HLADR , TIM3 , CD4543 , CD86 , MYCN	interstitial
UPN109 Myelo	6	2159	CD7/23/GZMB Myelo	GZMB , CD23 , CD7 , IDO , CD14 , MX1 , CD103	Activation spot
UPN109 Myelo	7	1736	Macrophages	CD163 , PU1 , cMAF , AXL , CD68 , CD4	interstitial
UPN109 Myelo	8	1090	Lyve1+ sinus Macs	Lyve1 , TIM3 , CD163 , CD31 , CD4 , AXL , CD4543 , LYZ , MYCN , CD14 , CD86 , MX1 , CD11c	deep paracortex
UPN109 Myelo	9	835	Macrophages	CD163 , LYZ , CD4543 , CD68 , TIM3 , CD11c , CD4 , AXL	deep paracortex
UPN109 Myelo	10	1403	Lyve1+ sinus Macs	CD11c , Lyve1 , CD14 , CD31 , AXL , TIM3 , CD4 , CD4543 , MYCN , CD163 , MX1 , CD86	medullary sinus
UPN109 Myelo	11	1926	Lyve1+ sinus Macs	CD11c , Lyve1 , CD31 , CD4543 , CD4 , MYCN , AXL , TIM3 , HLADR , CD74 , CD86	medullary sinus
UPN109 Myelo	12	1057	Lyve1+ sinus Macs	TIM3 , Lyve1 , CD4 , CD31 , MYCN , CD4543 , CD11c , AXL , CD14 , CD86 , HLADR , CD74 , MX1 , IDO , CD163	deep paracortex
UPN109 Myelo	13	1095	Lyve1+ sinus Macs	LYZ , Lyve1 , CD14 , CD31 , CD86 , TIM3 , CD4 , CD4543 , CD163 , CD11c , AXL , cMAF	medullary sinus
UPN109 Myelo	14	1074	CD16+ macs	CD16 , CD11c , AXL , CD14 , CD4 , TIM3 , CD163 , CD4543 , MX1 , BCL2 , CD31 , MYCN	deep paracortex
UPN109 Myelo	15	824	Lyve1+ CD16+ sinus Macs	CD11c , AXL , Lyve1 , CD16 , CD14 , CD4 , CD31 , TIM3 , CD163 , MX1 , CD4543 , MYCN , CD86	medullary sinus
UPN109 Myelo	16	980	Lyve1+ CD16+ sinus Macs	CD16 , Lyve1 , CD14 , AXL , CD4 , CD31 , CD163 , MX1 , CD11c , CD4543	medullary sinus
UPN109 Myelo	17	998	Macrophages	CD163 , CD11c , AXL , TIM3 , CD4 , CD14 , CD4543 , CD31 , MX1 , MYCN , CD68 , CD86	deep paracortex
UPN109 Myelo	18	5492	Macrophages	CD163 , CD14 , TIM3 , AXL , CD4 , CD68 , MX1 , CD31	medullary sinus
UPN109 Myelo	19	1046	Lyve1+ CD16+ sinus Macs	CD11c , Lyve1 , CD16 , AXL , CD31 , CD4 , MYCN , CD4543 , CD163 , TIM3 , MX1 , CD86	medullary sinus
UPN109 Myelo	20	2131	Lyve1+ CD16+ sinus Macs	CD16 , Lyve1 , CD31 , AXL , CD4 , MYCN , CD11c , MX1 , CD163	medullary sinus
UPN109 Myelo	21	994	Lyve1+ sinus Macs	CD31 , Lyve1 , CD4 , CD14 , AXL , MYCN , MX1 , TIM3 , GZMB	medullary sinus
UPN109 Myelo	22	1672	Macrophages	CD163 , PU1 , cMAF , CD14 , AXL , TIM3 , CD68 , CD4 , MYCN	deep paracortex
UPN109 Myelo	23	1999	monocytes	LYZ , CD11c , CD4543 , TIM3 , HLADR , PU1 , CD86 , CD74 , CD4	interstitial
UPN109 Myelo	24	5028	Lyve1+ sinus Macs	Lyve1 , CD14 , CD31 , CD4	medullary sinus
UPN109 Myelo	25	8230	Lyve1+ sinus Macs	Lyve1 , CD163 , CD14 , CD31 , CD4 , AXL , TIM3	medullary sinus
UPN109 Myelo	26	935	Lyve1+ sinus Macs	MYC , Lyve1 , CD4543 , BCL2 , CD31 , MYCN	medullary sinus
UPN109 Myelo	27	4501	Lyve1+ sinus Macs	CD163 , CD14 , Lyve1 , AXL , CD4 , TIM3 , CD31 , MX1 , CD4543 , CD68 , CD11c , MYCN	medullary sinus
UPN109 Myelo	28	2024	Lyve1+ sinus Macs	Lyve1 , cMAF , CD31 , PU1	interstitial
UPN109 Myelo	29	10484	PU1 cMAF	PU1 , cMAF , BCL2	interstitial
UPN109 Myelo	30	834	phagocytes CD68+	CD68 , LYZ , CD74 , MYCN , CD4543 , CD31 , MX1 , CD11c , CD86 , HLADR , TIM3 , AXL , CD10 , MYC	deep paracortex
UPN109 Myelo	31	1546	Macrophages	CD163 , TIM3 , CD4 , AXL , MYCN , CD4543 , CD14 , CD11c , MX1 , CD68 , CD31 , CD86 , BCL2 , CD74	deep paracortex
UPN109 Myelo	32	1975	Myeloid undefined	PDL1 , CD31 , LYZ , MYCN , CD74 , CD68 , CD86 , IDO , CD23 , MX1 , CD4 , CD7 , TIM3 , CD10 , GZMB , MYC , CD4543 , CD103 , BCL2	superficial paracortex
UPN109 Myelo	33	1550	Myeloid undefined	MYC , BCL2 , MYCN , CD14 , CD74 , CD4543 , CD23 , CD4 , CD7 , MX1 , CD103 , TIM3 , GZMB , AXL , ID2	Activation spot
UPN109 Myelo	34	1899	Act Macs	CD74 , MX1 , CD23 , MYC , MYCN , GZMB , BCL2 , IDO , CD31 , CD7 , CD68 , CD4543 , CD103 , CD4 , AXL , CD86 , ID2	Activation spot
UPN109 Myelo	35	726	phagocytes CD68+	CD68 , CD74 , MYCN , CD4543 , CD31 , MX1 , CD11c , PU1 , TIM3 , AXL , HLADR , CD86 , MYC	deep paracortex
UPN109 Myelo	36	2913	Myeloid undefined	CD11c , CD14 , TIM3 , CD4543 , CD4 , AXL , MYCN , BCL2 , CD74 , CD31 , CD86 , MX1 , HLADR	deep paracortex
UPN109 Myelo	37	845	Lyve1+ sinus Macs	CD14 , CD163 , MYC , Lyve1 , LYZ , TIM3 , AXL , CD4 , CD4543 , CD31	medullary cords
UPN109 Myelo	38	1477	Lyve1+ CD16+ sinus Macs	CD163 , AXL , Lyve1 , CD16 , CD4 , CD11c , CD31 , MX1 , MYCN , TIM3 , CD4543 , CD86 , CD68	medullary sinus
UPN109 Myelo	39	1439	Lyve1+ CD16+ sinus Macs	CD163 , AXL , CD16 , Lyve1 , CD4 , CD14 , TIM3 , CD11c , CD31 , MX1 , CD4543 , MYCN , CD86	medullary sinus
UPN109 Myelo	40	893	Lyve1+ sinus Macs	Lyve1 , CD4543 , CD10 , CD31 , MYC , MYCN , AXL , CD86 , BCL2 , MX1 , ID2	medullary sinus
UPN109 Myelo	41	1185	Neutrophils	LYZ , CD4543 , CD10 , PU1 , CD86 , CD68 , Ki-67	interstitial
UPN109 Myelo	42	13370	Act Macs	PDL1 , IDO , CD86 , CD23 , MYCN , CD103 , HLADR , CD7 , GZMB , CD74	marginal/subcapsular z.
UPN109 Myelo	43	1160	Myeloid undefined		medullary cords
UPN109 Myelo	44	932	Act Macs	CD31 , MX1 , CD14 , CD4 , TIM3 , MYCN	deep paracortex
UPN109 Myelo	45	1283	PU1 cMAF	PU1 , cMAF , MYCN , MYC , TIM3 , CD11c , CD68 , CD86 , CD74 , CD4 , CD163 , AXL , BCL2 , CD4543 , ID2	superficial paracortex
UPN109 Myelo	46	1165	PU1 cMAF	TIM3 , MYCN , CD4 , cMAF , CD86 , CD4543 , CD11c , PU1 , CD68 , CD74 , CD163 , HLADR , BCL2 , MX1 , MYC , AXL , IDO , ID2	marginal/subcapsular z.
UPN109 Myelo	47	11298	monocytes	CD14 , BCL2	medullary cords
UPN109 Myelo	48	831	CD16+ macs	CD163 , CD16 , AXL , cMAF , CD11c , PU1 , CD4 , MYCN , TIM3 , CD68 , MX1 , CD86	deep paracortex
UPN109 Myelo	49	1106	CD16+ macs	CD163 , AXL , CD11c , CD16 , CD4 , TIM3 , CD4543 , CD68 , MX1 , MYCN , CD31 , BCL2 , CD86	sinusoidal NOS
UPN109 Myelo	50	786	CD16+ macs	CD163 , AXL , CD11c , CD16 , TIM3 , CD4 , CD14 , MX1 , CD4543 , CD31 , CD68 , MYCN	sinusoidal NOS
UPN109 Myelo	51	711	monocytes	LYZ , CD11c , CD4543 , CD14 , CD86 , TIM3 , PU1 , HLADR , CD74 , CD4	deep paracortex
UPN109 Myelo	52	3142	monocytes	LYZ , CD14 , CD86 , CD4543 , BCL2	deep paracortex
UPN109 Myelo	53	2076	Act Macs	PDL1 , MYC , MYCN , CD74 , CD86 , IDO , BCL2 , CD23 , MX1 , CD103 , CD4543 , CD68 , GZMB , ID2 , HLADR	marginal/subcapsular z.
UPN109 Myelo	54	1322	CD16+ monos	CD11c , CD16 , AXL , BCL2 , CD4543 , CD4 , TIM3 , CD163 , MYCN , CD31 , CD86 , MX1	sinusoidal NOS
UPN109 Myelo	55	1683	CD16+ monos	CD16 , BCL2 , CD4543 , AXL , CD11c , CD31 , MYCN	sinusoidal NOS
UPN109 Myelo	56	716	Act Macs	CD11c , PDL1 , MYCN , CD4 , TIM3 , IDO , CD86 , CD74 , HLADR , CD4543	marginal/subcapsular z.
UPN109 Myelo	57	913	CD7/23/GZMB Myelo	PDL1 , IDO , CD23 , CD14 , CD7 , GZMB , CD31 , MX1 , CD86 , CD4	deep paracortex
UPN109 Myelo	58	706	CD7/23/GZMB Myelo	CD23 , GZMB , IDO , PDL1 , CD7 , MX1 , CD31 , CD74 , MYC , BCL2 , CD103 , MYCN , CD86	Activation spot
UPN109 Myelo	59	2449	PU1 cMAF	PU1 , cMAF , CD163 , IDO , GZMB , CD23 , CD7 , CD14 , AXL , Lyve1 , LYZ , CD86 , CD11c , TIM3 , MX1 , HLADR	interstitial
UPN109 Myelo	60	1309	CD7/23/GZMB Myelo	CD7 , CD23 , CD14 , GZMB , IDO	deep paracortex
UPN109 Myelo	61	1942	CD7/23/GZMB Myelo	GZMB , CD7 , IDO , CD23 , CD14 , MX1 , CD103 , CD74	Activation spot
UPN109 Myelo	62	3355	CD7/23/GZMB Myelo	GZMB , CD7 , CD23 , IDO , CD14 , MX1 , CD103	Activation spot
UPN109 Myelo	63	1216	Myeloid undefined	MYCN , MYC , BCL2 , cMAF , CD74 , PU1 , CD4543 , ID2 , CD103 , CD68 , CD86 , AXL , MX1 , CD23	superficial paracortex
UPN109 Myelo	64	748	PU1 cMAF	CD11c , PU1 , cMAF , MYCN , TIM3 , CD86 , AXL , CD4 , BCL2 , CD4543 , CD74 , CD163 , HLADR , CD68	superficial paracortex
UPN109 Myelo	65	4129	Lyve1+ sinus Macs	Lyve1 , CD163 , CD31 , CD4	medullary sinus
UPN109 Myelo	66	12716	Lyve1+ sinus Macs	Lyve1 , CD31 , BCL2	medullary sinus
UPN109 Myelo	67	954	Lyve1+ sinus Macs	CD163 , PU1 , CD14 , cMAF , AXL , Lyve1 , CD4 , TIM3 , CD31 , MYCN	interstitial
UPN109 Myelo	68	1357	monocytes	LYZ , PU1 , cMAF , TIM3 , HLADR , CD68 , CD11c , CD163	interstitial
UPN109 Myelo	69	1507	CD7/23/GZMB Myelo	CD23 , CD7 , GZMB , IDO , CD14 , CD103	Activation spot
UPN109 Myelo	70	3462	PU1 cMAF	PU1 , CD74 , HLADR , CD11c , MYC , MYCN , CD86 , CD68 , CD4543 , ID2	interstitial
UPN109 Myelo	71	1189	monocytes	PU1 , LYZ , CD11c , HLADR , TIM3 , CD4543 , CD86 , CD74	interstitial
UPN109 Myelo	72	2649	Lyve1+ sinus Macs	Lyve1 , cMAF , CD14 , CD31 , AXL , CD163 , MYCN , CD4	interstitial
UPN109 Myelo	73	2758	CD7/23/GZMB Myelo	GZMB , CD23 , IDO , CD7	subcapsular sinus
UPN109 Myelo	74	2914	CD7/23/GZMB Myelo	CD23 , GZMB , IDO , CD7	subcapsular sinus
UPN109 Myelo	75	754	CD7/23/GZMB Myelo	CD23 , GZMB , CD103 , IDO , CD7 , AXL	subcapsular sinus
UPN109 Myelo	76	1128	Myeloid undefined	PDL1 , cMAF , MYCN , CD74 , CD86 , MYC , CD103 , CD23 , IDO , MX1 , GZMB , CD31 , BCL2 , CD68 , TIM3 , ID2 , PU1 , HLADR , AXL , CD7	superficial paracortex
UPN109 Myelo	77	1497	CD7/23/GZMB Myelo	GZMB , IDO , CD7 , CD23 , PDL1 , MX1 , CD74 , CD31 , CD103 , BCL2 , MYC , CD86 , MYCN , CD4 , AXL	Activation spot
UPN109 Myelo	78	3673	CD7/23/GZMB Myelo	CD7 , GZMB , CD23 , IDO , CD14 , MX1	Activation spot
UPN109 Myelo	79	1648	CD7/23/GZMB Myelo	CD7 , GZMB , IDO , CD23 , MX1 , CD14 , CD103 , AXL , CD74	Activation spot
UPN109 Myelo	80	46477	Macrophages	CD163 , BCL2 , CD4543 , CD4	medullary cords
UPN109 Myelo	81	2495	Macrophages	CD163 , CD11c , TIM3 , AXL , CD4543 , CD4 , CD68 , MYCN , BCL2 , CD74 , CD86 , HLADR	deep paracortex
UPN109 Myelo	82	883	monocytes	CD14 , CD86 , BCL2 , CD4543 , CD4 , MYCN	deep paracortex
UPN109 Myelo	83	15335	Macrophages	CD14 , CD163 , CD4 , TIM3 , AXL , CD31	deep paracortex
UPN109 Myelo	84	2012	CD7/23/GZMB Myelo	GZMB , CD7 , IDO , CD23 , MX1 , CD103 , CD74	Activation spot
UPN109 Myelo	85	896	CD7/23/GZMB Myelo	CD7 , GZMB , IDO , CD23 , MX1 , CD31 , CD74 , CD103	Activation spot
UPN109 Myelo	86	1833	CD7/23/GZMB Myelo	MYCN , CD14 , CD23 , BCL2 , CD74 , CD7 , GZMB , CD4 , MX1 , CD31 , CD103 , TIM3 , AXL , CD4543	Activation spot
UPN109 Myelo	87	3121	CD7/23/GZMB Myelo	GZMB , CD23 , IDO , CD7 , CD14 , CD103 , MX1	medullary cords
UPN109 Myelo	88	901	monocytes	LYZ , PU1 , CD86 , CD14 , CD4543 , CD11c , MYC	deep paracortex
UPN109 Myelo	89	3524	Macrophages	LYZ , CD163 , CD68 , CD4543 , CD4 , BCL2	interstitial
UPN109 Myelo	90	1440	CD7/23/GZMB Myelo	GZMB , CD23 , CD7 , IDO , MX1 , CD74 , CD31 , CD103 , AXL	Activation spot
UPN109 Myelo	91	1104	monocytes	LYZ , CD86 , CD14 , PU1 , CD4543 , CD11c	deep paracortex
UPN109 Myelo	92	11154	monocytes	LYZ , CD4543 , BCL2	interstitial
UPN109 Myelo	93	735	CD7/23/GZMB Myelo	CD23 , GZMB , IDO , CD7 , CD103 , AXL	subcapsular sinus
UPN109 Myelo	94	11179	CD7/23/GZMB Myelo	GZMB , CD23 , IDO , CD7 , MX1 , CD74 , CD103 , CD31	Activation spot
UPN104 global	-1	39591	HDBSCAN -1	TCF7 , CD3 , CD5 , CD4 , BCL2 , GATA3	0
UPN104 global	0	790	cDC2_brq1	CD207 , IRF4 , S100B , PU1 , CD1A , CD86 , CD74 , RORC , BCL6 , HLADR , TIM3 , CLEC9A , OX40 , CD1c , CD4 , CD56 , ZEB1 , CD4543 , CD248 , MYC , CD16	Fairy Circles
UPN104 global	1	616	cDC2_brq1	CD207 , CD86 , CD1A , S100B , CD4 , TIM3 , HLADR , IRF4 , OX40 , CD5 , PDL1 , CLEC9A , CD3 , CD1c , CD4543 , BCL6 , CD74 , PRDM1 , CD248 , CD10 , PU1 , CD56 , CD16 , AID , PD1 , CXCL13	Fairy Circles
UPN104 global	2	956	activated T cells (CD4)_brq1	CD4 , CD11c , IDO , CD3 , TIM3 , CD5 , CLEC9A , PDL1 , CD141 , TCF7 , CD303 , CD86 , PRDM1 , CD4543 , CD64 , CD1c , GATA3 , LYZ , CD68 , AID , OX40 , BCL2	0
UPN104 global	3	939	junk	PDL1 , PRDM1 , PD1 , BCL2 , CD14 , MYC , OX40 , GZMB , CD5 , CLEC10A , CD3 , CD4543 , PNAd , IRF8 , SOX9 , CD207 , TOX1 , CD137 , TCF4 , CD7 , CD31 , CD23 , AID , CD248 , AXL , TIM3 , FOXP3 , CD56	0
UPN104 global	4	2384	activated T cells (CD4)_brq1	CD4 , CD3 , CD86 , CD5 , TCF7 , PRDM1 , IDO , HLADR , PDL1 , CLEC9A , BCL2 , GATA3 , CD14 , TIM3 , CD207 , CD303 , OX40	Fairy Circles
UPN104 global	5	3632	CD23 CD7 Macs_brq1	GZMB , PD1 , CD14 , IRF8 , CD23 , CLEC10A , OX40 , CD137 , PDL1 , CD16 , SOX9 , CD248 , TCF4 , PNAd , CD56 , AXL , CD31 , TCRd , MYC , AID , CD141 , PRDM1 , CD34	medullary cords
UPN104 global	6	164	T reg_brq1	FOXP3 , CD4 , CD1A , PRDM1 , CD3 , CLEC9A , CD207 , CD86 , CD5 , S100B , CD10 , GATA3 , TOX1 , HLADR , IRF4 , BCL6 , OX40 , TIM3 , PDL1 , CD4543 , CD1c , CD69	0
UPN104 global	7	253	cDC2_brq1	IRF4 , CD1A , PU1 , CD1c , HLADR , CD86 , TIM3 , CD4 , RORC , CD74 , OX40 , PDL1 , CD207 , BCL6 , CLEC9A , CD16 , MYC , S100B , PD1 , CD5	Fairy Circles
UPN104 global	8	391	cDC2_brq1	IRF4 , S100B , CD1A , PU1 , CD207 , CD86 , HLADR , RORC , CD1c , CD4 , OX40 , CD74 , TIM3 , BCL6 , PDL1 , CD56 , CD141 , CLEC9A , CD4543 , CD16 , ZEB1 , CD248	Fairy Circles
UPN104 global	9	1243	CD4_brq1	CD1c , CD4 , CD3 , PRDM1 , HLADR , CD86 , CD5 , PDL1 , TIM3 , OX40 , TCF7 , CD1A , CD14 , CLEC9A , PD1 , CD207 , CD137 , BCL6 , BCL2 , IRF4 , GATA3 , CD303 , PNAd	Fairy Circles
UPN104 global	10	405	CD4_brq1	CD207 , CD3 , CD4 , CD86 , CD5 , PRDM1 , CD1A , TCF7 , S100B , CLEC9A , PDL1 , OX40 , CD14 , GATA3 , BCL6 , MYC , HLADR , BCL2 , TIM3	Fairy Circles
UPN104 global	11	197	PC lambda_brq1	CD137 , lambda , cMAF , CD64 , CD69 , AXL , FOXP3 , TOX1 , IRF4 , CD68 , TCF4 , TCRd , PDPN , ZEB1 , CD34 , OX40 , ID2 , BCL6 , CD31 , MYC , CD10 , PNAd	0
UPN104 global	12	410	PC lambda_brq1	lambda , CD137 , IRF4 , CD31 , AXL , TCRd , Lyve1 , PRDM1 , cMAF , AID , SOX9 , FOXP3 , CD10 , TCF4 , CD69 , ID2 , CD64 , MYC , PNAd , TOX1 , BCL6 , PDPN , MX1 , CXCL13 , ZEB1 , TIM3 , CLEC10A , CD103 , CD79a , CD248 , CD86	0
UPN104 global	13	355	junk	PDL1 , PRDM1 , PD1 , CD137 , MYC , CD14 , SOX9 , CD5 , CD3 , OX40 , CD207 , BCL2 , PNAd , GZMB , AID , CD4 , CD4543 , CLEC10A , TCF4 , TOX1 , CD31 , AXL , TIM3 , CD248 , CD7 , ID2 , TCF7 , IRF8 , CD23	0
UPN104 global	14	5907	pDC_brq1	IRF8 , TCF4 , CD74 , IRF4 , PDL1 , CD14 , PD1 , MX1 , CD4 , CD68 , CD141 , CD303 , TIM3 , TCRd , PU1 , LYZ , ZEB1 , GZMB , RORC , CLEC10A , SOX9 , OX40 , CD23 , PRDM1 , BCL2 , IDO	0
UPN104 global	15	425	cDC1_brq1	IRF8 , CD74 , CD141 , PU1 , TIM3 , S100B , RORC , PDL1 , TOX1 , BCL6 , LYZ , CD86 , CLEC9A , ZEB1 , HLADR , CD4 , TCRd , OX40 , PD1 , MYC , CD14 , IDO , ID2 , CD56	0
UPN104 global	16	378	T reg_brq1	IRF4 , FOXP3 , PRDM1 , CD3 , CD4 , CD5 , TOX1 , CD10 , CD69 , CLEC9A , GATA3 , TCRd , TIM3 , BCL2 , OX40 , BCL6	0
UPN104 global	17	5410	stromal cell MYC+	CD34 , CD31 , SOX9 , CD141 , PNAd , AXL , MYC , TCF4 , CD64 , CLEC10A , CD248 , ZEB1 , OX40 , CD56 , CD23 , GZMB , FOXP3 , AID , ID2 , PDPN , PD1 , cMAF , CD14 , TIM3 , MX1 , CD207 , CD7	0
UPN104 global	18	178	stroma (extranodal)	TCRd , ZEB1 , S100B , BCL6 , cMAF	Extranodal
UPN104 global	19	1542	endothelium	CD34 , vWF, CD31 , PNAd , MYC , SOX9 , TCF4 , AID , CD64 , TIM3 , CD141 , CD248 , AXL , CLEC10A , OX40 , CD207 , CD56 , ID2 , ZEB1 , GZMB , CD23 , FOXP3 , cMAF , PD1 , PDL1 , CD14 , PDPN , CD10 , MX1	paracortex NOS sinus
UPN104 global	20	186	T reg_brq1	FOXP3 , CD4 , PRDM1 , CD3 , S100B , CD86 , HLADR , CD5 , TIM3 , IRF4 , CLEC9A , PDL1 , GATA3 , TOX1 , OX40 , CD10 , CD1c , CD1A , CD141 , PD1	0
UPN104 global	21	4880	T reg_brq1	FOXP3 , PRDM1 , CD3 , CD4 , CD5 , CLEC9A , TOX1 , CD10 , GATA3 , CD69 , BCL6 , IRF4 , TCRd , TIM3 , SOX9 , BCL2 , CD14 , CD86 , IDO , CD4543 , PD1 , CD137	0
UPN104 global	22	1052	DC undef._brq1	IRF4 , PU1 , S100B , CD86 , HLADR , TIM3 , CD4 , CD74 , RORC , PDL1 , CD141 , CD1c , OX40 , CD1A , ZEB1 , CD3 , TCRd , CD5 , CD207 , IDO , PD1	Fairy Circles
UPN104 global	23	212	stroma (extranodal)	ZEB1 , TCRd , cMAF , CD34 , AXL , BCL6 , TCF4 , CD31 , Lyve1 , CXCL13 , CD103 , lambda , CD56 , MYC , CD303 , SOX9 , CD207 , PDPN , CD248	Extranodal
UPN104 global	24	10055	HEV	vWF, CD31 , PNAd , CD34 , AXL , CD64 , SOX9 , AID , TCF4 , cMAF , CD56 , CLEC10A , MYC , Lyve1 , CD248 , CD14 , CD141 , GZMB , PD1 , TIM3 , CD137 , CD163 , CD23 , ZEB1 , CD10 , OX40 , PDPN , lambda , LYZ , TOX1 , CD103	0
UPN104 global	25	59	DC undef._brq1	IRF4 , IRF8 , CD74 , ZEB1 , TCF4	0
UPN104 global	26	46	unclear	IRF4 , PRDM1 , CD31	0
UPN104 global	27	78	DC undef._brq1	OX40 , IRF4 , HLADR , TIM3 , CD16 , PU1 , PD1 , CD248 , PDL1 , S100B , CD141 , CD56 , CD86 , CD137 , CD74 , CD1c , CD4 , CD14 , RORC , CD207 , SOX9 , CD1A , MYC , GZMB , CD21	Fairy Circles
UPN104 global	28	122	ID2+ Ki-67+ Treg_brq1	FOXP3 , PRDM1 , Ki-67 , IRF4 , ID2 , CD3 , CD4 , CD10 , CD5 , GATA3 , BCL6 , TOX1	interstitial
UPN104 global	29	352	unclear	CD8 , cMAF , CD69 , CLEC9A , CD31 , CD64 , CD3 , PRDM1 , CXCL13 , IRF4 , CD163 , TIM3 , TCRd , TOX1 , CD1c	0
UPN104 global	30	604	ToBeRenamed	OX40 , CD16 , PD1 , HLADR , CD4 , CD248 , CD137 , CD86 , SOX9 , TIM3 , PDL1 , S100B , CD14 , CD207 , PRDM1 , PNAd , MYC , CD56 , CD141 , CD5 , CD4543 , CD1c , GZMB , AID , CD3 , TOX1 , CD31 , CD10 , ID2 , CD1A , TCF7 , CD74 , BCL2 , CLEC10A , TCF4 , GATA3 , CD21 , IDO , AXL , IRF4 , FOXP3 , PU1 , TCRd	0
UPN104 global	31	40	PC kappa_brq1	kappa, CXCL13 , IRF4 , BCL6 , CD64 , PRDM1 , cMAF , ID2 , ZEB1	0
UPN104 global	32	3669	CD4_brq1	HLADR , CD4 , S100B , CD86 , CD3 , PDL1 , OX40 , CD141 , CD5 , TIM3 , CD1c , TCF7 , PRDM1 , CD1A , PD1 , IRF4 , CLEC9A , CD14 , GATA3 , IDO , CD74 , CD207 , CD16 , CD8 , CD4543 , FOXP3 , AID , TOX1	Fairy Circles
UPN104 global	33	824	DC undef._brq1	IRF4 , HLADR , PU1 , CD86 , CD4 , TIM3 , CD1c , OX40 , RORC , CD74 , PDL1 , CD1A , PD1 , CD3 , CD5 , TCRd , CD16 , CD14 , CLEC9A , CD141 , PRDM1 , BCL2 , S100B , IDO	Fairy Circles
UPN104 global	34	1141	HEV	PNAd , CD34 , CD31 , MYC , CD141 , SOX9 , OX40 , CD14 , PDL1 , CLEC10A , TCF4 , TIM3 , PD1 , CD64 , ID2 , GZMB , CD248 , CD56	Fairy Circles
UPN104 global	35	656	CD8_brq1	CD8 , PRDM1 , CD3 , PD1 , CD5 , CD14 , CLEC10A , SOX9 , CD7 , CD137 , GZMB , CD4543 , OX40 , TOX1 , CD1c , CD23 , BCL2 , TIM3 , PNAd , TCF7 , CD31 , PDL1 , MYC , CLEC9A , CD207 , TCRd , CD248	0
UPN104 global	36	76	stroma (extranodal)	BCL6 , ZEB1 , S100B , cMAF , Lyve1 , TCRd , CD303 , CLEC9A	Extranodal
UPN104 global	37	3324	PC lambda_brq1	lambda , CD31 , cMAF , AXL , CD64 , CD69 , Lyve1 , CD10 , CD137 , TCF4 , AID , SOX9 , CD163 , PDPN , CXCL13 , CD248 , IRF4 , TIM3 , ZEB1 , PNAd , CD56 , CD103 , MYC , CD68 , TOX1 , ID2 , MX1 , CD207 , CLEC10A , BCL6 , CD34 , CD14 , CD30 , CD8 , PD1 , OX40 , GZMB , FOXP3	0
UPN104 global	38	200	cDC1_brq1	IRF8 , PU1 , CD74 , BCL6 , CD141 , TIM3 , Ki-67 , RORC , TOX1 , LYZ , ID2 , ZEB1 , PDL1 , MYC , CD86 , TCRd , PD1 , CLEC9A , HLADR , CD14 , OX40	0
UPN104 global	39	38	Centrocytes_brq1	lambda , CD21 , CD303 , CXCL13 , BCL6 , CD10 , PDPN , CD86 , CD79a	0
UPN104 global	40	66	plasmablasts_brq1	lambda , Ki-67 , ID2 , PRDM1 , IRF4	0
UPN104 global	41	91	PC kappa_brq1	kappa, CXCL13 , CD21 , IRF4 , CD303 , CD79a , BCL6 , CD86 , CD20 , CD10 , PDPN , PRDM1 , MX1 , Ki-67 , HLADR , CD69 , ID2 , CD74 , CD4543 , AID	0
UPN104 global	42	41	Macrophages_brq1	CD68 , lambda , CD163 , TIM3 , CD64 , AXL , cMAF , CD31 , BCL6 , CD10 , CD4 , PDL1	0
UPN104 global	43	1820	PC lambda_brq1	lambda , IRF4 , PRDM1 , cMAF , CD31 , AXL , CD64 , BCL6 , Lyve1 , ZEB1 , TCF4 , ID2 , CD137 , MYC , AID , CD10 , CD69 , CXCL13 , TCRd , SOX9 , CD163 , CLEC10A , MX1 , TIM3 , GZMB , CD14 , PD1 , CLEC9A , CD68 , CD103 , CD248 , OX40 , CD30 , CD23 , TOX1 , CD79a , CD86 , CD34	0
UPN104 global	44	290	Centroblasts_brq1	ID2 , AID , PAX5 , BCL6 , Ki-67 , CD21 , CD74 , CD20 , PU1 , PDPN , CD10 , CD86 , MX1 , TOX1 , HLADR , CD79a , CD4543 , ZEB1 , CXCL13 , IRF8 , CD303 , OX40	0
UPN104 global	45	4143	CXCL13_brq1	CXCL13 , cMAF , AXL , AID , TCF4 , CD79a , CD20 , CD141 , CD248 , PDPN , CD31 , SOX9 , CD69 , CD56 , ZEB1 , lambda , CD303 , IgD , PNAd , Lyve1 , ID2 , CD64 , OX40 , CD74 , MX1 , CD21 , MYC , CD34 , CD103 , CD10 , TIM3 , CD23 , CD1c , CD30 , GZMB , PAX5 , TOX1 , CD137 , CD11c	subcapsular sinus
UPN104 global	46	390	Centroblasts_brq1	CD21 , AID , CD20 , CXCL13 , BCL6 , ID2 , Ki-67 , CD74 , CD303 , CD79a , PAX5 , CD86 , PDPN , MX1 , CD10 , CD4543 , HLADR , PU1 , TOX1 , CLEC9A , CD69 , IRF8	0
UPN104 global	47	1322	Centroblasts_brq1	CD21 , CD20 , BCL6 , CXCL13 , Ki-67 , PDPN , CD74 , PAX5 , CD79a , CD86 , HLADR , TOX1 , ID2 , CD10 , CD303 , MX1 , CD4543 , AID , PU1 , CD69 , ZEB1 , CLEC9A , CD11c , IRF8	0
UPN104 global	48	39	plasmablasts_brq1	Ki-67 , IRF4 , ID2	0
UPN104 global	49	74	ID2+ Ki-67+ Treg_brq1	FOXP3 , ID2 , Ki-67 , PRDM1 , TOX1 , IRF4 , BCL6 , CD10 , GATA3	0
UPN104 global	50	492	immunoblasts_brq1	IRF4 , Ki-67 , PRDM1 , ID2 , TOX1 , TCRd , ZEB1 , MYC , BCL6 , FOXP3 , GATA3 , CD86 , CD3	0
UPN104 global	51	246	junk		spatial artifact
UPN104 global	52	47	cDC2_brq1	CD207 , IRF4 , CD1A , CD86 , PU1 , S100B	0
UPN104 global	53	1017	PC kappa_brq1	kappa, IRF4 , PRDM1 , cMAF , CD31 , ZEB1 , AXL , BCL6 , CD64 , TCRd , MYC , TCF4 , ID2 , SOX9 , lambda , CLEC10A , CD163 , GZMB , CD69 , AID , CD248 , MX1 , CD10 , PD1 , CD14 , CD103 , CD68 , CD34 , CD137 , CXCL13 , PDPN , CD56 , CD23 , Lyve1	0
UPN104 global	54	1208	NK_brq1	CLEC10A , CD23 , CD56 , GZMB , CD16	Extranodal
UPN104 global	55	793	ID2+ Ki-67+_brq1	ID2 , Ki-67 , BCL6 , ZEB1 , TOX1 , TCRd , cMAF , GATA3 , CXCL13 , CD10 , PRDM1 , MX1 , PDPN , IRF4 , TCF7 , TIM3 , CD303 , AID	0
UPN104 global	56	2583	ID2+ Ki-67+_brq1	Ki-67 , ID2 , TOX1 , BCL6 , MX1 , CD4543 , CD21 , AID , IRF4 , CD86 , TIM3 , ZEB1 , TCRd , PU1 , HLADR , PRDM1 , CD20 , CXCL13 , RORC , CD74 , CD68	0
UPN104 global	57	872	PC kappa_brq1	kappa, IRF4 , CD31 , CD64 , cMAF , CD69 , ID2 , CXCL13 , MX1 , CD10 , MYC , SOX9 , AXL , CD163 , PRDM1 , BCL6 , ZEB1 , TIM3 , TCF4 , AID , CLEC9A , Lyve1 , CD68 , CD207 , CLEC10A	0
UPN104 global	58	2050	PC kappa_brq1	kappa, IRF4 , PRDM1 , cMAF , BCL6 , CD31 , ZEB1 , CD64 , ID2 , CXCL13 , CD69 , MYC , MX1 , TCRd , CD10 , CD163 , TIM3 , CLEC9A , TCF4 , CD68 , SOX9 , Lyve1 , CD86 , CLEC10A , AID , AXL , CD137 , GZMB , CD14	0
UPN104 global	59	153	ID2+ Ki-67+ Treg_brq1	PRDM1 , FOXP3 , IRF4 , Ki-67 , ID2 , GATA3 , TOX1 , TCRd , CD3 , CD10 , CD4 , CD5 , ZEB1	0
UPN104 global	60	755	Lyve1+ endothelium	cMAF , ZEB1 , BCL6 , Lyve1 , CXCL13 , CD64 , TCRd , CD207 , CD303 , CD10 , PDPN , MX1 , ID2 , TCF4 , lambda , CD31 , AXL , CLEC9A , AID , TIM3 , SOX9 , MYC , CD141 , CD137 , CD34	subcapsular sinus
UPN104 global	61	86	unclear	CD21 , CLEC10A , MYC , SOX9 , PNAd , CD31 , CD23 , AID , CD56 , CD137 , TOX1 , PDPN , CD248 , MX1 , AXL , PRDM1 , CD74 , GZMB , CD69 , FOXP3 , CD64 , TCF4 , CD14 , Ki-67 , IRF8 , cMAF	0
UPN104 global	62	366	Centroblasts_brq1	AID , CD21 , BCL6 , ID2 , Ki-67 , CD20 , CD74 , PAX5 , CD79a , CXCL13 , CD86 , MX1 , PU1 , HLADR , CD303 , PDPN , TOX1 , CD10 , CD4543 , IRF8 , IgD , CLEC9A , CD69	0
UPN104 global	63	1412	CD4 CD69+_brq1	CD69 , CD4 , CD3 , CD303 , CLEC9A , CXCL13 , TCF7 , CD5 , BCL6 , TOX1 , CD20 , GATA3 , ID2	0
UPN104 global	64	1191	MZ B cells_brq1	IgD , CD79a , CD74 , CD20 , PAX5 , MX1 , CXCL13 , CD303 , PU1 , CD21 , CD1c , CLEC9A , PDPN , HLADR , ZEB1 , ID2 , BCL2 , BCL6	follicular
UPN104 global	65	2479	cDC2_brq1	CD1A , CD4 , CD86 , CD207 , CD5 , CD3 , HLADR , TCF7 , CD1c , OX40 , S100B , CLEC9A , PDL1 , TIM3 , BCL6 , CD4543 , PRDM1 , CD10 , GATA3 , TOX1 , PDPN , CD303 , ID2 , BCL2 , CD137 , MYC , PNAd , SOX9 , FOXP3 , AID , CD16 , CD11c , IRF4 , CD69 , PD1 , CD248	Fairy Circles
UPN104 global	66	16328	Macrophages_brq1	CD163 , CD31 , CD68 , TIM3 , CD64 , AXL , cMAF , CD4 , Lyve1 , CD141 , PDL1 , CLEC9A , CD14 , SOX9 , CD137 , MX1 , CD10 , BCL6 , TCF4 , lambda , CD207 , CXCL13 , LYZ , CD69 , ZEB1 , PNAd , ID2 , AID	medullary sinus
UPN104 global	67	370	Macrophages_brq1	PD1 , CLEC10A , GZMB , CD14 , CD163 , CD23 , PDL1 , IRF8 , SOX9 , CD31 , OX40 , PNAd , AID , CD137 , TIM3 , CD68 , TCF4 , MYC , CD86 , CD64 , CD16 , CD248 , CD141 , AXL , CD56 , CD4 , TOX1 , PRDM1 , Lyve1	0
UPN104 global	68	557	junk		spatial artifact
UPN104 global	69	234	cDC2_brq1	OX40 , S100B , CD16 , HLADR , CD207 , CD248 , CD1A , CD4543 , MYC , TIM3 , PDL1 , CD4 , SOX9 , CD5 , CD1c , PNAd , PD1 , CD137 , CD86 , PRDM1 , CD21 , CD10 , ID2 , CD56 , CD141 , CD14 , TCF7 , AID , TOX1 , PDPN , CD3 , CD31 , TCF4 , CD74 , BCL6 , CLEC9A , GATA3 , IRF4 , CD64	0
UPN104 global	70	117	NK_brq1	CLEC10A , CD23 , CD7 , CD16 , CD56 , RORC	Extrafollicular
UPN104 global	71	449	junk	CD23 , CLEC10A , CD7 , CD56 , CD16	Extranodal
UPN104 global	72	185	HEV	PNAd , CD34 , CD31 , IDO , MYC , CLEC10A , SOX9 , CD14 , OX40 , TCF4 , PD1 , AID , AXL , GZMB , PRDM1 , CD23 , CD248 , CD141 , PDL1 , CD137	Fairy Circles
UPN104 global	73	518	stroma (extranodal)	ZEB1 , BCL6 , TCRd , cMAF , S100B , CD303 , Lyve1 , CLEC9A , CXCL13 , CD10 , AXL	Extranodal
UPN104 global	74	696	PC kappa_brq1	kappa, CD79a , CD74 , CD20 , PAX5 , IgD , CXCL13 , CD303 , PU1 , CD1c , ZEB1 , CD21 , CLEC9A , CD69 , BCL6 , BCL2 , cMAF , MX1 , TCRd , ID2 , PDPN	0
UPN104 global	75	3203	Centroblasts_brq1	CD21 , CD20 , CXCL13 , PDPN , CD303 , Ki-67 , CD79a , CD86 , CD74 , BCL6 , HLADR , PAX5 , CD69 , MX1 , CD10 , CD4543 , TOX1 , AID , IgD , CD64 , CLEC9A , ID2 , PU1 , CD11c , PDL1	0
UPN104 global	76	669	CD4_brq1	OX40 , PRDM1 , CD5 , CD86 , CD207 , CD3 , CD4 , PD1 , PNAd , CD137 , SOX9 , PDL1 , HLADR , TCF7 , CD14 , TIM3 , MYC , BCL2 , CD4543 , ID2 , AID , CD248 , TOX1 , CD10 , CD1c , GATA3 , GZMB , CLEC9A , CD16 , FOXP3 , S100B , PDPN , CD141	0
UPN104 global	77	6578	junk		0
UPN104 global	78	92	unclear	PRDM1 , PDL1 , CLEC9A , SOX9	0
UPN104 global	79	81	NK_brq1	CLEC10A , CD23 , CD7 , ZEB1 , CD16	Extrafollicular
UPN104 global	80	4004	PC kappa_brq1	kappa, CD31 , CD64 , ZEB1 , cMAF , CD163 , IRF4 , CD69 , AXL , CD10 , Lyve1 , CXCL13 , MX1 , CD68	0
UPN104 global	81	5390	stromal cells	AXL , TCF4 , CD31 , CD103 , SOX9 , AID , PNAd , CLEC10A , TOX1 , CD56 , CD248 , MYC , cMAF , PDPN , CD23 , CD30 , CD34 , GZMB , PD1 , CD137 , CD14 , MX1 , CD207 , OX40 , CD64 , Lyve1 , RORC , CD21 , CD69 , CD10 , FOXP3 , IRF8 , CD7 , CD16 , ID2 , lambda , ZEB1 , TCRd	sinusoidal NOS
UPN104 global	82	1545	cDC2_brq1	CD1A , S100B , CD207 , HLADR , CD86 , CD4 , CD3 , CD5 , TCF7 , CLEC9A , PRDM1 , OX40 , BCL6 , TIM3 , PDL1 , CD1c , CD4543 , GATA3 , CD303 , MYC , CD10 , BCL2 , TOX1	Fairy Circles
UPN104 global	83	1547	cDC2_brq1	S100B , HLADR , CD86 , CD4 , CD1A , CD207 , CD3 , CD5 , OX40 , CD1c , PDL1 , TIM3 , CLEC9A , TCF7 , CD4543 , CD141 , CD303 , IRF4 , BCL6 , PRDM1 , GATA3 , CD56 , IDO , CD8 , MYC , CD16 , CD10	Fairy Circles
UPN104 global	84	297	unclear	CLEC10A , CD23 , IDO , CD56 , CD21	0
UPN104 global	85	200	stroma (extranodal)	ID2 , CD207 , AXL , cMAF , TCF4 , CD103 , AID , CD69 , MYC , PDPN , ZEB1 , Lyve1 , SOX9 , BCL6 , CD303 , CD56 , CD31 , PNAd , TCRd , CD248 , MX1 , CD21 , RORC , CD10 , CD5 , CLEC10A , CD34 , CD30 , OX40	Extranodal
UPN104 global	86	215	stroma (extranodal)	ID2 , AXL , CD207 , cMAF , TCF4 , Lyve1 , AID , CD69 , PDPN , MYC , CD31 , PNAd , CD103 , SOX9 , CD56 , ZEB1 , MX1 , CD248 , CD21 , CD303 , BCL6 , RORC , CLEC10A , CD30 , CD10 , TCRd , CD5 , OX40 , TOX1 , CD137 , CD34	Extranodal
UPN104 global	87	100	cDC2_brq1	CD207 , CD86 , TIM3 , CD4 , CD1A , PU1 , IRF4	0
UPN104 global	88	1754	CD23 CD7 Macs_brq1	CLEC10A , CD23 , CD31 , GZMB , SOX9 , PNAd , PRDM1 , CD14 , IRF8 , CD56 , CD137 , CD248 , CD21 , PD1 , CD7 , CD16	0
UPN104 global	89	1308	ToBeRenamed	ID2 , BCL6 , ZEB1 , CD69 , PDPN , cMAF , TIM3 , CD303 , MYC , TCRd , CD207 , CXCL13 , Ki-67 , MX1 , CD10 , Lyve1 , CD141 , CD1c , TOX1 , OX40 , RORC , AXL , CD64 , TCF4 , CLEC9A , SOX9 , PAX5 , CD56	interstitial
UPN104 global	90	280	CD4 CD69+_brq1	CD69 , CD4 , CD3 , CD5 , PRDM1 , PD1 , SOX9 , CD14 , BCL2 , TOX1 , TCF7 , CD137 , CD4543 , CLEC10A , CLEC9A , GZMB	0
UPN104 global	91	102	Lyve1+ endothelium	Lyve1 , CD103 , cMAF , CD31 , CD64 , AXL , ZEB1 , CXCL13 , TCF4 , AID , lambda , CD56 , CD141 , SOX9	0
UPN104 global	92	340	Lyve1+ endothelium	Lyve1 , CD64 , CLEC9A , cMAF , CD31 , CXCL13 , lambda , ZEB1 , CD303 , CD4 , CD163 , TIM3 , AXL , MX1 , AID , PDL1 , CD137 , TCF4 , CD10 , LYZ , CD68	0
UPN104 global	93	116	Lyve1+ endothelium	Lyve1 , CD64 , CLEC9A , CD16 , CXCL13 , cMAF , AXL , CD31 , CD163 , TIM3 , CD4 , lambda , MX1 , ZEB1 , CD303	0
UPN104 global	94	754	Lyve1+ endothelium	Lyve1 , CD64 , CLEC9A , CD16 , CD163 , AXL , CD31 , TIM3 , cMAF , CXCL13 , CD4 , lambda , MX1 , CD303 , ZEB1 , PDL1 , CD68 , AID , CD141 , CD10	0
UPN104 global	95	256	CD23 CD7 Macs_brq1	CLEC10A , CD23 , CD34 , GZMB , CD14 , IRF8 , SOX9 , CD16 , PD1 , CD31 , PDL1 , CD248 , CD56 , FOXP3 , MYC , PNAd , CD7 , OX40 , PRDM1 , CD137 , CD1A , Ki-67 , AXL , CD141 , AID , CD21 , CD64 , TCF4	interstitial
UPN104 global	96	507	CD23 CD7 Macs_brq1	CD34 , CD16 , CD31 , SOX9 , CLEC10A , CD23 , PNAd , GZMB , MYC , CD141 , CD56 , CD248 , CD14 , PD1 , PDL1 , CD7 , OX40 , CD64 , TIM3 , FOXP3 , TCF4 , AXL , AID , CD4543 , IRF8	interstitial
UPN104 global	97	621	Macrophages_brq1	CD163 , CD31 , CD68 , TIM3 , CD4 , AXL , PDL1 , IDO , CD64 , CD14 , CD137 , SOX9 , PD1 , AID , PNAd , CD141 , CLEC9A , OX40 , Lyve1 , CLEC10A , TCF4 , PRDM1 , GZMB , cMAF , TOX1	0
UPN104 global	98	355	unclear	CD10 , PDPN , cMAF , ID2 , CD207 , ZEB1 , BCL6 , CXCL13 , IDO , CD69 , CD64 , Lyve1 , CLEC9A , AID , CD137 , CD303 , MYC , TOX1 , BCL2 , PRDM1 , SOX9 , PAX5 , TCF7 , CD3 , CD4 , CD31 , PU1 , CD74 , AXL	spatial artifact
UPN104 global	99	238	PC lambda_brq1	CD137 , lambda , TCRd	0
UPN104 global	100	449	unclear	SOX9 , TCRd , PD1 , CD14 , IgD , AID , TCF4 , CD20 , Lyve1	0
UPN104 global	101	83	NK_brq1	CLEC10A , CD23 , CD7 , IDO , CD56	0
UPN104 global	102	138	Centrocytes_brq1	BCL6 , HLADR , ID2 , CD303 , PAX5 , CXCL13 , CD20 , CD69 , TIM3 , CD79a , CD1c , ZEB1 , OX40 , cMAF , TCRd , CD74 , IgD , CD86 , IRF4 , PDL1 , CD141 , PU1 , MX1	subcapsular sinus
UPN104 global	103	79	CD8_brq1	CD5 , CD3 , PRDM1 , CD7 , CD8 , CD86 , TCF7 , CD4 , BCL2 , CD14 , PDL1 , CD137 , PD1	0
UPN104 global	104	14337	CSR B cells_brq1	CD20 , CD74 , CD79a , IRF8 , BCL2 , PD1 , PAX5 , PU1 , GZMB , TCRd , CD4543 , IgD , CD14 , CLEC10A , CD23	medullary cords
UPN104 global	105	1629	CD23 CD7 Macs_brq1	CLEC10A , CD23 , CD16 , GZMB , IRF8 , CD14 , CD56 , PD1 , PDL1 , CD7 , CD31 , CD248 , SOX9 , PNAd , CD1A , CD137 , AXL , PRDM1 , CD4543 , CD21 , CD34 , MYC , IDO , Ki-67 , OX40	medullary sinus
UPN104 global	106	1090	endothelium	vWF, CD16 , CD31 , CLEC10A , CD34 , CD23 , PNAd , GZMB , CD56 , CD14 , PDL1 , SOX9 , PD1 , AXL , CD64 , CD7 , AID , IRF8 , CD248 , TIM3 , Lyve1 , MYC , LYZ , OX40 , TCF4 , CD163 , CD4543 , CD137 , MX1 , RORC , CD68 , TOX1	interstitial
UPN104 global	107	1374	MZ B cells_brq1	CD1c , IgD , CD79a , CD20 , CD74 , PAX5 , CXCL13 , PU1 , CD303 , CD21 , BCL2 , HLADR , PDPN , CD69 , ID2 , CLEC9A , lambda , BCL6	follicular
UPN104 global	108	11863	activated T cells (CD4)_brq1	IDO , CD3 , CD5 , TCF7 , CD4 , PRDM1 , BCL2 , GATA3 , CLEC9A , CD14 , MYC , PD1 , TOX1	0
UPN104 global	109	70	junk	CD74 , AXL , AID , TCRd , CD79a , CXCL13 , cMAF , CD20 , TCF4 , Lyve1 , CD21 , PU1 , PAX5 , ZEB1 , CD1c , IgD	0
UPN104 global	110	6171	Lyve1+ sinus Macs_brq1	Lyve1 , CD64 , cMAF , CLEC9A , ZEB1 , CD31 , AXL , CXCL13 , lambda , CD163 , MX1 , CD141 , AID , LYZ , TIM3	medullary sinus
UPN104 global	111	3191	Lyve1+ sinus Macs_brq1	CD64 , Lyve1 , cMAF , CLEC9A , ZEB1 , CD31 , CD163 , lambda , CXCL13 , TIM3 , MX1 , CD137 , AXL , CD4 , CD141 , TCF4 , CD303 , CD68 , PDL1 , LYZ , SOX9 , CD10 , PDPN	medullary sinus
UPN104 global	112	1208	CD23 CD7 Macs_brq1	CLEC10A , CD23 , CD16 , GZMB , CD14 , PD1 , IRF8 , SOX9 , CD31 , CD56 , AXL , CD248 , AID , PDL1 , TCF4 , MYC , CD30 , CD34 , CD7 , PNAd , TOX1 , CD137 , OX40 , Ki-67 , RORC , CD1A , PRDM1 , CD21 , FOXP3 , CD103 , CD4543 , CD141 , CD64	interstitial
UPN104 global	113	174	ILC3_brq1	PU1 , RORC , PD1 , CLEC10A , CD14 , TIM3 , IRF8 , OX40 , SOX9 , CD7 , GZMB , PNAd , MYC , CD23 , AXL , CD86 , CD31 , AID , CD141 , PRDM1 , BCL6 , CD64 , CD137 , CD4543 , TCF4 , CD1c , CD74 , CD56 , TOX1 , PDL1 , BCL2 , CD248 , TCRd , CD16 , CD68 , LYZ , CD163	0
UPN104 global	114	1321	activated T cells (CD8)_brq1	CD8 , CD3 , IDO , PRDM1 , CD5 , TCF7 , CLEC9A , CD4 , CD86 , TOX1 , TIM3 , BCL2 , GATA3 , CD1c , OX40 , PDL1 , CD4543 , CD137 , PD1 , CD69 , CD14	0
UPN104 global	115	661	MZ B cells_brq1	OX40 , IgD , PD1 , CD20 , CD14 , CD79a , CD74 , IRF8 , BCL2 , PAX5 , PU1 , CD4543 , TCRd , GZMB , MYC , CLEC10A , CD21 , PDL1 , CD23	medullary cords
UPN104 global	116	629	endothelium	TCF4 , AID , SOX9 , vWF , CD31 , AXL , MYC , CD30 , PNAd , CLEC10A , TOX1 , CD248 , CD23 , CD56 , GZMB , CD34 , CD103 , PD1 , CD14 , CD137 , OX40 , PDPN , cMAF , RORC , CD69 , CD207 , CD64 , MX1 , FOXP3 , CD16 , IRF8 , CD7 , PDL1	0
UPN104 global	117	523	activated T cells (CD4)_brq1	CD7 , TIM3 , CD11c , PRDM1 , PD1 , CD14 , CD4 , CD3 , CD4543 , SOX9 , CD5 , CLEC10A , GZMB , OX40 , PDL1 , PNAd , CD141 , CD137 , MYC , BCL2 , CD1c , TOX1 , CD23 , AID , CD86 , LYZ , TCF7 , CD31 , GATA3 , CD68	0
UPN104 global	118	375	stroma (extranodal)	S100B , ZEB1 , CD56 , AXL , TCRd , BCL6 , CD34	Extranodal
UPN104 global	119	886	ILC3_brq1	IRF4 , PU1 , RORC , CD86 , CD1c , HLADR , CD4 , TIM3 , OX40 , TCRd , CD74 , CD5 , BCL6 , ZEB1 , CD3 , CLEC9A , BCL2 , PRDM1 , CD1A , PDL1 , CD14	0
UPN104 global	120	2325	activated T cells (CD4)_brq1	IRF4 , PRDM1 , CD3 , CD86 , CD4 , CD5 , TCF7 , CD69 , TCRd , TOX1 , ZEB1 , TIM3 , BCL2 , MYC , GATA3 , BCL6 , FOXP3	Fairy Circles
UPN104 global	121	11100	CD4_brq1	CD4 , CD3 , CD5 , TCF7 , PRDM1 , CD86 , BCL2 , GATA3 , CD14 , PDL1 , CLEC9A , CD207 , HLADR , PD1 , OX40 , TIM3 , SOX9 , MYC	0
UPN104 global	122	1761	CD4_brq1	CD303 , CD3 , CD4 , TCF7 , CD86 , CLEC9A , CD5 , PRDM1 , BCL6 , TIM3 , PDL1 , AID , GATA3 , CXCL13 , MYC , ZEB1 , Lyve1 , BCL2 , CD10 , HLADR , OX40 , CD141 , CD14 , CD1A	0
UPN104 global	123	2746	CD4_brq1	S100B , CD4 , CD3 , PRDM1 , CD5 , CD86 , TCF7 , HLADR , OX40 , CD207 , PDL1 , CD1A , TIM3 , CLEC9A , CD14 , GATA3 , BCL6 , CD141 , BCL2 , PD1	0
UPN104 global	124	1765	CD4_brq1	S100B , CD3 , CD4 , TCF7 , CD5 , PRDM1 , CD8 , TIM3 , HLADR , CD86 , OX40 , CLEC9A , CD207 , IDO , PDL1 , PU1 , RORC , CD141 , CD14 , GATA3 , TOX1 , BCL2 , CD1A , PD1 , BCL6 , CD137 , CD4543 , TCRd , MYC , ID2 , CD1c , CD11c	0
UPN104 global	125	1035	activated T cells (CD8)_brq1	CD8 , CD3 , TIM3 , CD11c , CLEC9A , CD1c , PDL1 , PRDM1 , CD69 , TOX1 , CD4543 , CD4 , CD141 , CD303 , CD5 , TCF7 , CD68 , CD86 , CD64 , LYZ , CXCL13 , OX40	0
UPN104 global	126	441	MZ B cells_brq1	CD20 , CD74 , CD79a , PDPN , BCL2 , PAX5 , PU1 , IgD , ID2 , CD69 , TOX1 , CD21	interstitial
UPN104 global	127	154	Lyve1+ endothelium	Lyve1 , cMAF , TCRd , ZEB1 , BCL6 , CD163 , AXL , CD31 , CD303 , CXCL13 , PU1 , TCF4 , RORC , CLEC9A , CD64 , CD34	Extrafollicular
UPN104 global	128	2925	Lyve1+ endothelium	Lyve1 , CD64 , cMAF , CLEC9A , CD31 , CXCL13 , lambda , ZEB1 , AXL , CD163 , CD303 , TIM3 , MX1 , AID , TCF4 , CD141 , CD4 , CD10 , CD68 , CD137 , PDL1 , SOX9 , LYZ , CD16	0
UPN104 global	129	1107	CD23 CD7 Macs_brq1	CD23 , CD56 , CLEC10A , CD16 , GZMB , CD248 , IRF8 , PD1 , CD14 , PDL1 , CD7 , CD31 , PNAd , SOX9 , CD4543 , CD137 , CD21 , Ki-67 , CD34 , IDO , PRDM1	medullary sinus
UPN104 global	130	1294	NK_brq1	CD16 , CD7 , CD23 , CLEC10A , CD56 , GZMB , CD14 , IRF8 , PD1 , PDL1 , CD4543 , CD31 , CD248 , CD163 , CD64 , TIM3 , Lyve1	0
UPN104 global	131	61	Centrocytes_brq1	BCL6 , CD21 , CD86 , CD20 , HLADR , CD74 , PAX5 , CD79a , PU1 , MX1 , TOX1 , CXCL13 , Ki-67 , CD303 , CD10 , PDPN , CD4543 , IRF8	0
UPN104 global	132	2773	ToBeRenamed	BCL6 , ZEB1 , CD303 , cMAF , ID2 , CXCL13 , TCRd , TIM3 , PDPN , PAX5 , CD69 , CD20 , CD141 , IgD , Lyve1 , CD1c , CLEC9A , MX1 , CD79a , CD10 , MYC , CD21 , HLADR , PU1 , CD74	subcapsular sinus
UPN104 global	133	111	CD4_brq1	CD10 , PRDM1 , CD5 , CD4 , CD3 , TCF7 , CD86 , CD207 , BCL2 , OX40 , PD1 , SOX9 , TOX1 , CD14 , MYC , PDL1 , CD137 , PNAd , CLEC9A , GATA3	0
UPN104 global	134	5329	ILC3_brq1	PU1 , RORC , TIM3 , CD74 , CD64 , BCL6 , CD141 , CD1c , cMAF , LYZ , CD68 , CD163 , ZEB1 , AXL , CD207 , OX40 , IRF8 , IRF4 , CD31 , Lyve1 , CD86 , TCRd , CLEC9A , ID2 , AID , CD4543 , CD10 , TCF4 , CD4 , CD137 , SOX9 , MX1 , CD14 , MYC	interstitial
UPN104 global	135	256	junk	CD69 , TCRd , Lyve1 , CXCL13 , cMAF , CD79a , ZEB1 , CD74 , CD20 , CD1c , IgD , PAX5 , IRF8 , PU1	0
UPN104 global	136	734	B cells_brq1	PAX5 , BCL6 , ID2 , TCRd , IRF8	0
UPN104 global	137	766	MZ B cells_brq1	PAX5 , CD303 , CD79a , CD74 , CD20 , PU1 , BCL6 , CXCL13 , PDPN , ZEB1 , IgD , IRF4 , CD21 , HLADR , ID2 , BCL2 , Ki-67 , CD1c , CLEC9A	follicular
UPN104 global	138	1799	endothelium	CLEC10A , CD23 , AXL , CD34 , CD31 , CD103	subcapsular sinus
UPN104 global	139	169	Centrocytes_brq1	AID , CD21 , AXL , TOX1 , PDPN	0
UPN104 global	140	286	stroma (extranodal)	CD34 , TCRd , ZEB1 , cMAF , BCL6 , AXL , CD31 , TCF4 , CXCL13 , Lyve1 , SOX9 , MYC , CD248 , lambda , CD56 , CD64 , PDPN , MX1	Extranodal
UPN104 global	141	2881	stroma (extranodal)	TCRd , ZEB1 , cMAF , BCL6 , CD34 , Lyve1 , AXL , CD303 , TCF4 , CXCL13 , CD248 , lambda , CD56 , ID2	Extranodal
UPN104 global	142	11186	T reg_brq1	FOXP3 , CD3 , CD4 , PRDM1 , CD5 , CLEC9A , TCF7 , GATA3 , CD69 , TOX1 , BCL2 , TCRd , BCL6 , CD14	0
UPN104 global	143	117	unclear	PNAd , GZMB , CD34 , PD1 , CLEC10A , SOX9 , CD31 , CD14 , PRDM1 , MYC , CD23 , CD7 , OX40 , CD16 , CD248 , CD56 , PDL1	0
UPN104 global	144	1161	CD4_brq1	CD4 , CD3 , CD86 , PRDM1 , CD14 , TCRd , PDL1 , TIM3 , OX40 , BCL6 , HLADR	spatial artifact
UPN104 global	145	92	cDC1_brq1	HLADR , CD4 , CD86 , CD141 , PDL1 , CD11c , CD3 , IDO , TIM3 , CLEC9A , CD1c	0
UPN104 global	146	568	CD23 CD7 Macs_brq1	CD23 , CLEC10A , IRF8 , GZMB , CD14 , PD1 , CD16 , CD7 , CD56 , CD31 , SOX9 , PNAd , CD248 , AXL , CD34	interstitial
UPN104 global	147	1476	CD23 CD7 Macs_brq1	CD23 , CLEC10A , GZMB , CD14 , CD56 , CD31 , IRF8 , PNAd , PD1 , SOX9 , CD248 , AXL , CD16 , CD34 , CD21 , CD137 , MYC , CD7 , IDO , AID	medullary sinus
UPN104 global	148	487	CD4_brq1	CD4 , CD3 , CD5 , CD86 , PRDM1 , TCF7 , MX1 , PDL1 , CLEC9A , HLADR , BCL2 , CD303 , TIM3	0
UPN104 global	149	892	CD4 CD69+_brq1	CD5 , PRDM1 , CD3 , CD4 , CD86 , TCF7 , CD7 , BCL2 , CD14 , PD1 , PDL1 , SOX9 , CD137 , PNAd , TIM3 , MYC , CD207 , GATA3 , CLEC9A , OX40 , CD4543 , TOX1 , HLADR , FOXP3	0
UPN104 global	150	8665	extrafoll T fh_brq1	PRDM1 , CD14 , PD1 , CD5 , CD3 , CD7 , CD4 , TCF7 , BCL2 , GZMB , CLEC10A , SOX9 , PNAd , MYC , CD4543 , CD23 , TOX1 , CD137 , GATA3 , TIM3 , OX40 , PDL1 , IRF8 , FOXP3 , CD163 , CD31 , CLEC9A	spatial artifact
UPN104 global	151	175	junk	OX40 , PAX5 , CD14 , CD79a , IRF8 , PU1 , PD1 , CD74 , CD20 , BCL2 , CD4543 , IgD , MYC , IRF4 , GZMB , CD137	spatial artifact
UPN104 global	152	186	ILC3_brq1	PU1 , HLADR , RORC , CD86 , TIM3 , OX40 , CD74 , CD4 , CD1c , IRF4 , CD141 , CD207 , CD64 , BCL6 , LYZ , PDL1	0
UPN104 global	153	5780	DC undef._brq1	HLADR , CD86 , CD4 , OX40 , CD1c , TIM3 , PDL1 , CD3 , CD141 , CD5 , CLEC9A , CD303 , S100B , CXCL13 , CD74 , CD4543 , CD69 , CD20 , TCF7 , PRDM1 , IRF4 , CD79a , BCL6 , IgD , CD1A , CD21 , BCL2 , MX1 , PAX5	Fairy Circles
UPN104 global	154	357	T cells_brq1	HLADR , CD8 , CD3 , CD86 , CD4 , TIM3 , PDL1 , CD5 , OX40 , PRDM1 , CD1c , S100B , TCF7 , CLEC9A , CD141 , GATA3	0
UPN104 global	155	330	T reg_brq1	CD10 , PRDM1 , FOXP3 , CD5 , CD3 , CD4 , BCL2 , CLEC9A , SOX9 , CD207 , TOX1 , CD14 , PD1 , PNAd , MYC , GATA3 , CD137 , TIM3 , OX40 , CD69 , TCF7 , BCL6 , CD4543 , PDPN	0
UPN104 global	156	107	CD23 CD7 Macs_brq1	GZMB , PNAd , PD1 , CLEC10A , CD23 , CD14 , CD34 , PDL1 , SOX9 , MYC , OX40 , CD31 , IRF8 , AID , TCF4 , AXL , CD248 , CD86 , CD137 , TIM3 , CD56 , PRDM1 , CD16 , CD141 , TOX1 , FOXP3	interstitial
UPN104 global	157	5626	MZ B cells_brq1	PAX5 , PU1 , CD79a , CD74 , CD20 , PDPN , IgD , BCL6 , BCL2 , ZEB1 , IRF8 , cMAF , ID2 , CD4543 , IRF4 , CD21	follicular
UPN104 global	158	163	Centrocytes_brq1	PAX5 , BCL6 , CD79a , IRF4 , HLADR , IgD , CD20	0
UPN104 global	159	1510	T cells_brq1	CD8 , CD3 , PRDM1 , CD5 , CD4 , CD86 , TCF7 , PDL1 , TIM3 , CLEC9A , HLADR , CD1c , OX40 , GATA3 , CD14 , CD207 , BCL2 , CD137 , CD303	0
UPN104 global	160	82	unclear	cMAF , MYC , SOX9 , ZEB1 , CD207 , CD31 , CLEC10A , CD69 , MX1 , CD137 , PDL1 , OX40 , PDPN , TCF4 , CD21	0
UPN104 global	161	272	MZ B cells_brq1	PAX5 , IgD , CD79a , CD74 , PU1 , CD20 , BCL6 , ZEB1 , CXCL13 , MX1 , CD303 , PDPN , IRF4 , CD21 , cMAF , CLEC9A , HLADR , CD1c , ID2 , lambda	follicular
UPN104 global	162	3366	MZ B cells_brq1	PAX5 , IgD , CD79a , CD74 , PU1 , CD20 , BCL6 , PDPN , ZEB1 , CXCL13 , CD303 , CD21 , IRF4 , cMAF , BCL2 , IRF8 , CD4543 , ID2	follicular
UPN104 global	163	74	ILC3_brq1	PU1 , RORC , HLADR , CD86 , CD4 , IDO , OX40 , CD74 , CD141 , TIM3	0
UPN104 global	164	351	MZ B cells_brq1	CD79a , CD1c , IgD , CD20 , CD74 , CXCL13 , CD303 , PAX5 , MX1 , HLADR , CLEC9A , PU1 , CD21 , ID2 , CD69 , BCL2 , ZEB1 , BCL6 , PDPN , lambda	follicular
UPN104 global	165	1200	MZ B cells_brq1	CD1c , CD79a , CD20 , CD74 , CXCL13 , MX1 , CD303 , PAX5 , PU1 , IgD , ID2 , HLADR , CLEC9A , CD21 , CD69 , ZEB1 , CD141 , BCL6 , BCL2 , lambda , cMAF	follicular
UPN104 global	166	4089	stromal cells	TCF4 , AXL , SOX9 , AID , CLEC10A , PNAd , CD31 , cMAF , MYC , PD1 , CD23 , GZMB , CD248 , CD14 , IRF8 , CD64 , TOX1 , PDPN , CD141 , CD137 , CD103 , CD207	sinusoidal NOS
UPN104 global	167	164	T cells_brq1	HLADR , CD8 , CD3 , CD86 , CD4 , IDO , CD5 , TIM3 , OX40 , S100B , CLEC9A , PDL1 , PRDM1 , CD141 , TOX1 , PD1	0
UPN104 global	168	1265	activated T cells (CD4)_brq1	HLADR , CD4 , CD3 , CD86 , CD5 , IDO , S100B , TCF7 , OX40 , CLEC9A , TIM3 , PDL1 , PRDM1 , CD141 , PD1 , GATA3 , CD14 , CD1c , TOX1 , AID , BCL2	0
UPN104 global	169	195	unclear	CD7 , RORC , PD1 , TOX1 , CLEC10A , PRDM1 , GZMB , CD14 , BCL2 , CD23 , TCF7 , GATA3 , CD5	0
UPN104 global	170	322	ILC3_brq1	PU1 , RORC , TIM3 , IDO , CD74 , CD141 , IRF8 , CD86 , LYZ , HLADR , CD1c , OX40 , IRF4 , CD4 , BCL6 , CD64 , ZEB1 , TCRd	0
UPN104 global	171	779	endothelium	CD103 , vWF, AXL , CD31 , AID , TCF4 , CD56 , CD34 , SOX9 , PNAd , CLEC10A , CD248 , cMAF , MYC , PDPN , CD23 , TOX1 , ZEB1 , CD137 , GZMB , CD64 , lambda , CD10 , CD207 , CD69 , CD14 , MX1	0
UPN104 global	172	6034	stromal cells	CD103 , AXL , TCF4 , CD31 , AID , SOX9 , CD56 , CLEC10A , PNAd , cMAF , CD248 , CD34 , CD23 , PDPN , GZMB , MYC , CD64 , PD1 , CD14 , CD137 , CD10 , ZEB1 , Lyve1 , TOX1 , lambda , CD207 , TCRd , MX1 , OX40 , CD30 , CD16 , RORC , CD7	sinusoidal NOS
UPN104 global	173	460	Macrophages_brq1	CD68 , CD163 , AXL , CD31 , CD64 , TIM3 , Lyve1 , CD16 , CD4 , cMAF , BCL6 , PDL1 , MX1 , PU1 , SOX9 , CD137 , AID , CD14 , CD10 , TCF4 , CD141 , CLEC9A , RORC , lambda , CXCL13	0
UPN104 global	174	2536	Macrophages_brq1	CD68 , CD163 , CD31 , CD64 , AXL , TIM3 , PDL1 , BCL6 , cMAF , PU1 , CD4 , SOX9 , CD137 , Lyve1 , CD10 , AID , MX1 , OX40 , TCF4 , CD141 , PNAd , LYZ , CD14 , RORC , PDPN , CD1c , CLEC10A , CD56 , CD11c , CXCL13 , MYC , PD1 , CD86	0
UPN104 global	175	89	T reg_brq1	CD4 , CD3 , FOXP3 , CD86 , PRDM1 , CD14 , TIM3 , PDL1 , TCRd	0
UPN104 global	176	4650	ILC3_brq1	PU1 , AXL , CD10 , RORC , TCF4 , CD64 , CD163 , cMAF , CD31 , ZEB1 , GATA3 , LYZ , CD68 , CD207 , Lyve1 , ID2 , CD248 , CD141	0
UPN104 global	177	289	cDC2_brq1	CD207 , CD4 , CD5 , PRDM1 , CD3 , TIM3 , TCF7 , CLEC9A , CD1A , OX40 , CD4543 , CD86	0
UPN104 global	178	6692	MZ B cells_brq1	CD1c , CD79a , CD74 , CD20 , PAX5 , PU1 , CXCL13 , IgD , HLADR , CD141 , CD303 , CD21 , CD4543 , BCL2 , TIM3 , TCRd , LYZ	paracortex NOS
UPN104 global	179	850	CD23 CD7 Macs_brq1	GZMB , PD1 , CD23 , CLEC10A , CD14 , IRF8 , SOX9 , CD7 , PNAd , PDL1 , OX40 , CD16 , CD137 , AID , CD31 , PRDM1 , MYC , AXL , CD248 , CD56 , TOX1 , TCF4 , CD86 , BCL2 , TIM3 , CD141 , CD163 , CD4543 , CD68 , CD5 , CD3	0
UPN104 global	180	959	extrafoll T fh_brq1	PRDM1 , CD14 , PD1 , CD3 , CD5 , IDO , CD7 , CLEC10A , SOX9 , CD4 , MYC , BCL2 , GZMB , TCF7 , CD137 , PNAd , CD23 , OX40 , PDL1 , AID , TIM3 , CD31 , CD86 , CD4543 , CD248 , GATA3 , TOX1 , FOXP3 , CD207	spatial artifact
UPN104 global	181	128	CD8_brq1	CD8 , PU1 , CD3 , PRDM1 , TOX1 , RORC	0
UPN104 global	182	292	ILC3_brq1	IDO , RORC , CD4 , PU1 , CLEC9A , PRDM1 , CD5 , CD3 , GATA3 , TIM3 , TCF7 , TOX1 , BCL2	0
UPN104 global	183	142	junk	CD56 , GZMB , PD1 , TCRd , CD14 , IRF8 , PAX5 , CD137	0
UPN104 global	184	4032	NK_brq1	CD56 , CLEC10A , CD31 , CD23 , PNAd , SOX9 , CD248 , GZMB , PDPN , CD137 , AXL , MYC , CD14 , CD34 , PD1 , CD16 , CD64 , CD7 , OX40 , TCF4 , lambda , CD21 , AID , CD10 , PDL1 , CD68 , MX1 , CD103 , CD69 , PRDM1	0
UPN104 global	185	4244	MZ B cells_brq1	IgD , CD79a , CD20 , IRF8 , CD74 , PAX5 , BCL2 , PU1 , PD1 , CD4543 , TCRd , GZMB , CD14 , CD21 , MYC	medullary cords
UPN104 global	186	12392	MZ B cells_brq1	IgD , CD79a , CD20 , CD74 , PAX5 , PU1 , CD21 , CXCL13 , PDPN , CD303 , BCL2	follicular
UPN104 global	187	1825	CD23 CD7 Macs_brq1	CLEC10A , CD23 , GZMB , IRF8 , CD14 , CD16 , CD56 , SOX9 , PRDM1 , CD31 , PNAd , CD248 , PD1 , PDL1 , CD137 , CD4543 , CD7 , CD21 , MYC , Ki-67 , IgD , IDO , IRF4 , CD1A , CD64 , GATA3	medullary sinus
UPN104 global	188	3930	ToBeRenamed	CLEC10A , CD23 , CD56 , SOX9 , CD31 , PNAd , GZMB , PRDM1 , CD137 , CD14 , IRF8 , CD248 , AID , CD21 , AXL , MYC , CD16 , PD1 , PDPN , CD34 , TOX1 , CD103 , CD7 , CD30 , PDL1 , IDO , TCF4 , RORC , lambda , FOXP3 , CD64 , Ki-67	medullary sinus
UPN104 global	189	654	endothelium	CD34 , TCF4 , AXL , CD31 , CD103 , ZEB1 , CLEC10A , cMAF , SOX9 , CD248 , PNAd , AID , CD23 , CD30	subcapsular sinus
UPN104 global	190	216	CD4_brq1	CD86 , CD5 , CD4 , CD3 , PRDM1 , IDO , TCF7 , PDL1 , OX40 , HLADR , BCL2 , CD207 , TIM3 , CD14 , MX1 , PD1 , MYC , GATA3 , CD137 , CLEC9A , PNAd	0
UPN104 global	191	167	T reg_brq1	FOXP3 , CD4 , CD3 , CD86 , CD5 , PRDM1 , IDO , CLEC9A , TCF7 , HLADR , GATA3 , PDL1 , BCL2	0
UPN104 global	192	83	T reg_brq1	CD1c , FOXP3 , PRDM1 , CD4 , CD5 , CD3 , CD86 , CLEC9A , HLADR , PDL1 , OX40 , TIM3 , TOX1 , CD14 , CD137 , PD1 , PNAd , CD1A , SOX9 , CD207	0
UPN104 global	193	1028	T reg_brq1	FOXP3 , CD3 , CD4 , CD86 , PRDM1 , CD5 , CLEC9A , TCF7 , GATA3 , PDL1 , BCL2 , CD14 , TOX1 , CD207 , HLADR , CD10 , SOX9 , TIM3 , PD1 , OX40	0
UPN104 global	194	536	ILC3_brq1	PU1 , TIM3 , RORC , CD11c , CD4 , CD141 , CD74 , CD1c , LYZ , CD64 , CD4543 , CLEC9A , OX40 , CD86 , BCL6 , CD207 , PDL1 , CD68 , AID , HLADR , CD303	0
UPN104 global	195	2411	ILC3_brq1	PU1 , RORC , TIM3 , CD74 , CD141 , CD1c , CD11c , CD86 , LYZ , IRF4 , CD4 , CD64 , CD4543 , BCL6 , HLADR , OX40 , CLEC9A , CD207 , CD68 , AID , IRF8 , ZEB1 , AXL , PDL1 , TCRd , CXCL13 , PD1 , Lyve1 , CD303 , CD163 , CD31 , CLEC10A , MX1 , PNAd , CD14	0
UPN104 global	196	503	ILC3_brq1	PU1 , CD74 , IRF8 , RORC , PAX5 , ZEB1 , BCL2 , cMAF , BCL6 , TCRd , CD79a , CD68	0
UPN104 global	197	3752	Macrophages_brq1	CD68 , CD163 , PDL1 , TIM3 , LYZ , CD74 , CD64 , CD4 , CD14 , PD1 , OX40 , CD141	0
UPN104 global	198	1001	stromal cells	CLEC10A , SOX9 , AXL , CD23 , CD31 , TCF4 , AID , GZMB , PNAd , CD14 , CD248 , CD34 , PD1 , MYC , TOX1 , IRF8 , CD30 , FOXP3 , CD56 , CD137 , OX40 , CD103 , CD16 , PDPN , CD7 , CD21 , PDL1 , RORC , MX1 , CD64 , cMAF , CD69 , CD141	medullary sinus
UPN104 global	199	323	unclear	PD1 , OX40 , CD14 , CLEC10A , GZMB , MYC , TCF4 , SOX9 , CD23 , PDL1 , AID , CD248 , IRF8 , CD137 , PNAd , AXL , BCL2 , CD207 , CD31 , CD141 , TIM3 , TOX1 , PRDM1 , CD20 , TCRd , CD4543	0
UPN104 global	200	6835	junk	OX40 , PD1 , CD14 , BCL2 , IRF8 , CD20 , GZMB , TCRd , CD79a , CD74 , MYC , PAX5 , CLEC10A , CD4543 , SOX9 , PU1 , PDL1 , CD207 , CD137 , CD23 , PRDM1 , IgD , TOX1 , AID	spatial artifact
UPN104 global	201	212	stromal cells	AXL , cMAF , TCF4 , TCRd , ZEB1 , SOX9 , AID , CD31 , PNAd , CD30 , Lyve1 , CD103 , CD34 , CD56 , CLEC10A , PDPN , CD248 , MYC , CD207 , BCL6 , MX1 , ID2 , RORC , TOX1 , CD69 , CD10 , CD21	0
UPN104 global	202	5741	stromal cells	AXL , TCF4 , AID , SOX9 , CLEC10A , CD31 , PNAd , CD248 , TOX1 , CD30 , CD23 , MYC , GZMB , CD34 , CD56 , PD1 , CD103 , CD14 , cMAF , CD137 , OX40 , PDPN , CD64 , RORC , MX1 , CD69 , CD21 , CD207 , CD7 , IRF8 , FOXP3 , Lyve1	sinusoidal NOS
UPN104 global	203	322	CSR B cells_brq1	CD74 , PU1 , CD79a , PAX5 , CD20 , IRF8 , BCL2 , CXCL13	interstitial
UPN104 global	204	16912	CD8_brq1	CD8 , CD3 , PRDM1 , CLEC9A , TCF7 , CD69 , CD1c , TOX1 , CD5 , GATA3 , TCRd , CD4543 , TIM3 , cMAF	0
UPN104 global	205	1367	Macrophages_brq1	CD163 , CD8 , CD31 , TIM3 , CD68 , CD64 , CLEC9A , CD3 , AXL , PDL1 , cMAF , CD1c , CD69 , CD137 , Lyve1 , CD207 , TOX1 , SOX9 , CD141 , PRDM1 , CD4 , CXCL13 , MX1 , CD10 , BCL6 , CD4543	0
UPN104 global	206	3936	endothelium	CD34 , CLEC10A , CD31 , PNAd , AXL , CD141	interstitial
UPN104 global	207	711	stromal cell MYC+	CD34 , TCF4 , AXL , MYC , SOX9 , CD31 , PNAd , AID , CD248 , CD141 , CD64 , OX40 , CLEC10A , cMAF , PDPN , PD1 , CD14 , GZMB , CD207 , CD137 , ZEB1 , BCL2 , CD23	interstitial
UPN104 global	208	475	unclear	OX40 , CD16 , HLADR , CD137 , CD4 , PD1 , CD248 , CD86 , SOX9 , PRDM1 , PNAd , CD207 , PDL1 , MYC , TIM3 , CD56 , CD14 , CD5 , CD3 , AID , CD31 , CD141 , CD4543 , CD1c , ID2 , GZMB , CD69 , TOX1 , S100B , CD10 , TCF4 , CD74 , CD1A , CD64 , AXL , CLEC10A , TCF7 , BCL2 , TCRd , IDO , CLEC9A , GATA3 , CD21 , IRF8	0
UPN104 global	209	4547	CD16+ macs_brq1	CD16 , CD64 , CD163 , Lyve1 , CD31 , TIM3 , AXL , CD68 , PDL1 , MX1 , cMAF , GZMB , CD14 , lambda , CD56 , CD137 , LYZ , CLEC10A , CXCL13 , CLEC9A , PD1 , CD141 , CD4543 , CD23 , CD248 , ZEB1	medullary sinus
UPN104 global	210	1302	unclear	CD64 , CD10 , cMAF , Lyve1 , CXCL13 , PDPN , CD207 , AXL , CD137 , CD31 , MYC , ZEB1 , AID , TCF4 , ID2 , SOX9 , lambda , CLEC9A , TIM3 , MX1 , CD163 , CD303 , BCL6 , PNAd , CD68 , CD69 , TOX1 , PAX5 , CD141 , CD56	medullary sinus
UPN104 global	211	780	Macrophages_brq1	CD163 , TIM3 , CD31 , CD4 , CD68 , CD11c , PDL1 , CD64 , AXL , CD141 , AID , CD1c , CD14 , OX40 , CD86 , SOX9 , CD4543 , CLEC9A , CD137 , PD1 , BCL6 , PNAd , CD207 , CD74 , LYZ , TCF4 , Lyve1 , CD69 , CD10 , cMAF , CXCL13 , CLEC10A , GZMB , TOX1	0
UPN104 global	212	529	cDC1_brq1	HLADR , CD86 , CD4 , TIM3 , PDL1 , CD11c , CD141 , CD1c , CD303 , CLEC9A , OX40 , CD74 , CD3 , CXCL13 , CD4543 , CD68 , CD69 , BCL6 , S100B , LYZ	0
UPN104 global	213	235	junk	PDL1 , PDPN , PRDM1 , TCF7 , CD5 , ID2 , CD3 , BCL6 , BCL2 , CD207 , TOX1 , PNAd	spatial artifact
UPN104 global	214	178	unclear	BCL6 , CD303 , CXCL13 , ZEB1 , ID2 , cMAF , TIM3 , PDL1 , CD141 , CD69 , TCRd , PDPN , MYC , OX40 , CLEC9A , CD11c , CD1c , Lyve1 , HLADR , PAX5 , CD20	regional distr.
UPN104 global	215	15427	cDC1_brq1	CD11c , TIM3 , CD4 , CD303 , CD141 , CLEC9A , CD74 , CD1c , CXCL13 , PDL1 , CD4543 , CD68 , CD3 , CD79a , CD69 , BCL2 , LYZ , CD86 , CD20 , TCF7 , BCL6 , CD5 , IgD , CD64 , PAX5	0
UPN104 global	216	303	endothelium	CD34 , MX1 , MYC , CD141 , CD31 , CD64 , ZEB1 , cMAF , PNAd , TCF4 , SOX9 , AXL , ID2 , TIM3 , CD207	0
UPN104 global	217	11770	CSR B cells_brq1	MX1 , CD74 , CD303 , CLEC9A , CD79a , CXCL13 , CD141 , cMAF , CD20 , ZEB1 , PAX5 , ID2 , CD69 , TIM3 , CD64 , BCL6 , IRF8	follicular
UPN104 global	218	72	unclear	MYC , ZEB1 , CD10 , CD141 , CD207 , CD248 , CD56 , BCL6	0
UPN104 global	219	32	unclear	MYC	0
UPN104 global	220	120	Centrocytes_brq1	PU1 , CD10 , CD207 , cMAF , BCL6 , CD74 , ZEB1 , PDPN , PAX5 , ID2 , MYC , CD79a , Lyve1 , BCL2 , CD64 , CXCL13 , CD20 , AID	0
UPN104 global	221	291	unclear	CD10 , CD68 , CD64 , cMAF , CD207 , PDPN , ID2 , Lyve1 , BCL6 , CXCL13 , ZEB1 , CD31 , AID , MYC , CD163 , CD69 , AXL , CD137 , CD74 , SOX9 , PAX5 , BCL2 , PU1 , CD303 , TOX1 , TIM3 , CD79a , CD20 , TCF4 , lambda	0
UPN104 global	222	1504	stromal cell MYC+	CD10 , CD248 , PNAd , CD31 , cMAF , SOX9 , PDPN , CD137 , AXL , MYC , CD207 , CD56 , TCF4 , AID , lambda , CD69 , CD64 , ID2 , CXCL13 , OX40 , Lyve1 , CD163 , TIM3 , CD141 , ZEB1 , TOX1 , BCL6 , MX1 , CD21 , CD34 , CD68 , CD74 , CD103 , PDL1	regional distr.
UPN104 global	223	11766	cDC1_brq1	LYZ , TIM3 , CD4 , CLEC9A , CD3 , CD141 , CD5 , TCF7 , CD14 , PRDM1 , PD1 , CD4543 , GATA3	Fairy Circles
UPN104 global	224	9821	CD4_brq1	CD303 , CD3 , CD4 , TCF7 , CLEC9A , BCL6 , CD5 , PRDM1 , GATA3 , ZEB1 , CXCL13 , BCL2 , CD141 , MYC , TIM3 , CD69	0
UPN104 global	225	667	unclear	CD10 , cMAF , FOXP3 , PDPN , CD207 , BCL6 , ID2 , ZEB1 , CD69 , CLEC9A , CD64 , PRDM1 , Lyve1 , CD3 , CXCL13 , TOX1 , CD4 , BCL2 , MYC , AID , SOX9 , CD303 , CD137 , TCF7 , GATA3 , TIM3	0
UPN104 global	226	11917	junk	CD10 , PDPN , cMAF , CD207 , ID2 , ZEB1 , CD64 , BCL6 , CXCL13 , Lyve1 , CD69 , BCL2 , MYC , AID , PAX5 , CD303 , CD74 , CD20 , PU1 , CLEC9A , TOX1 , CD79a , CD137 , TCF7 , SOX9 , lambda , TCF4 , AXL , IgD , CD31 , PRDM1 , TIM3	spatial artifact
UPN104 global	227	43	Lyve1+ endothelium	CD64 , Lyve1 , CD31 , AID , PNAd , CD137 , CD248 , SOX9 , TCF4 , PDPN , cMAF , MYC , lambda , CD56 , CLEC10A , CD163	0
UPN104 global	228	7662	stromal cell MYC+	CD248 , SOX9 , CD31 , PNAd , CD56 , AXL , TCF4 , CLEC10A , CD34 , MYC , OX40 , CD64 , CD23 , GZMB , CD141 , PD1 , PDPN , CD137 , CD14 , cMAF , AID , CD69 , CD207 , lambda , ID2 , CD103	paracortex NOS sinus
UPN104 global	229	1715	junk	ID2 , BCL6 , CD69 , TCRd , PAX5 , TIM3 , PRDM1 , CD3 , CD4	spatial artifact
UPN104 global	230	4989	MZ B cells_brq1	CD303 , CD74 , CD79a , CD20 , CXCL13 , PAX5 , PU1 , IgD , CD21 , CLEC9A , CD69 , BCL6 , ZEB1 , CD141 , PDPN , ID2 , CD1c , BCL2	follicular
UPN104 global	231	97	junk	SOX9 , CD303 , ID2 , Lyve1 , cMAF , CD10 , CXCL13 , CD79a , CD20 , BCL2 , PDPN , PAX5 , BCL6 , CD74 , PU1 , IgD , TCRd , CD207 , CD69 , CD64 , ZEB1	0
UPN104 global	232	2882	junk	ID2 , CD303 , BCL6 , cMAF , ZEB1 , CXCL13 , Lyve1 , CD69 , CD207 , CLEC9A , PDPN , TCRd , CD10 , TCF7 , TIM3 , CD4 , PAX5 , CD3 , PRDM1 , CD64 , CD20 , BCL2	spatial artifact
UPN104 global	233	69	MYC+ B cells_brq1	MYC , CD79a , PAX5 , PU1 , IRF4 , CD74	0
UPN104 global	234	19974	MZ B cells_brq1	CD20 , CD74 , CD79a , PAX5 , PU1 , BCL2 , IgD , PDPN , CD21 , CXCL13 , CD1c	follicular
UPN104 global	235	490	MZ B cells_brq1	CD20 , CD74 , CD79a , IgD , CD21 , PAX5 , TCRd , CD1c	follicular
UPN104 global	236	68	Centroblasts_brq1	PAX5 , BCL6 , ID2 , CD20 , CD69 , IgD	0
UPN104 global	237	1988	junk	TCF7 , CLEC9A , CD3 , CD4 , GATA3 , BCL6 , cMAF , ZEB1 , TCRd , CD69 , CD5	spatial artifact
UPN104 global	238	3736	junk	PAX5 , TCRd , IRF8 , PD1 , GZMB	spatial artifact
UPN104 global	239	4146	cDC1_brq1	CD141 , ZEB1 , cMAF , BCL6 , CD64	0
UPN104 global	240	534	perifollicular stroma	CD141 , CD74 , CD79a , PAX5 , CD20 , PU1 , cMAF , PDPN , CD1c	follicular
UPN104 global	241	4334	CD4_brq1	CD3 , CD4 , PRDM1 , TCRd , CD14	spatial artifact
UPN104 global	242	611	CD4_brq1	CD3 , CD4 , PRDM1 , BCL6 , CD14 , TCRd , TCF7	spatial artifact
UPN104 global	243	627	perifollicular stroma	CD141 , cMAF , ZEB1 , CD64	follicular
UPN104 global	244	2030	CD4 CD69+_brq1	TOX1 , TCF7 , CD3 , BCL2 , GATA3 , CD5 , PRDM1 , CD69 , PD1 , CD4543 , TCRd	0
UPN104 global	245	18020	CD4_brq1	PRDM1 , CD5 , CD3 , TCF7 , PD1 , CD14 , CD4 , BCL2 , GATA3 , SOX9 , PNAd , GZMB , MYC , CLEC10A , CD137 , CLEC9A , TOX1 , TCRd , CD207 , OX40 , CD4543 , AID	0
UPN104 global	246	8071	CSR B cells_brq1	CD74 , PU1 , PAX5 , CD79a , TCRd , CD20 , CXCL13 , ZEB1	follicular
UPN104 global	247	1297	CSR B cells_brq1	CD74 , PAX5 , TCRd , CD79a , IRF8	follicular
UPN104 global	248	9958	CSR B cells_brq1	IRF8 , CD74 , PU1 , CD79a , PD1 , PAX5 , BCL2 , CD20 , CD14 , GZMB , TCRd , MYC , CLEC10A , CD4543 , CD23	medullary cords
UPN104 global	249	13723	MZ B cells_brq1	CD74 , PU1 , PAX5 , CD79a , BCL2 , CD20 , PDPN , IRF8 , IgD , ZEB1	follicular
UPN104 global	250	5452	CD4_brq1	CD5 , TCF7 , PRDM1 , CD3 , CD207 , BCL2 , CD4 , CD4543 , MYC , PDPN , ID2 , GATA3 , CD10 , SOX9 , PNAd , BCL6	0
UPN104 global	251	11130	CD4_brq1	TCF7 , CD5 , PRDM1 , CD3 , BCL2 , CD4 , GATA3 , BCL6 , MYC , CLEC9A , PDPN , CD207	0
UPN104 global	252	642	ToBeRenamed	ID2 , PDPN , cMAF , TCF7 , CD10 , CD207 , CD4 , CLEC9A , BCL6 , CD3 , CD69 , ZEB1 , CD64 , PRDM1 , BCL2 , TOX1 , CD303 , GATA3 , CD137 , MYC , CXCL13 , SOX9	regional distr.
UPN104 global	253	10192	CD4_brq1	TCF7 , CLEC9A , BCL6 , CD4 , CD3 , GATA3 , ZEB1 , cMAF , TCRd , CD69 , CD5 , CXCL13	0
UPN104 global	254	3092	CD4 CD69+_brq1	TCF7 , CD3 , BCL2 , CLEC9A , CD5 , GATA3 , CD4 , CD69 , PDPN , BCL6 , TOX1	0
UPN105 global	-1	38366	HDBSCAN -1	IRF8 , CD3 , BCL2 , CD74 , CD4 , TCF7	0
UPN105 global	0	19567	CD8_brq1	CD8 , CD3 , TCF7 , CD7 , BCL2 , PRDM1 , CD5 , CLEC9A , CD4543 , GATA3 , CD303 , CD4 , TCRd , CD69 , CD11c	0
UPN105 global	1	426	stroma (extranodal)	cMAF , ZEB1 , TCRd , BCL6 , S100B , CD10 , CD56 , AXL , CD248 , ID2 , MYC , PDL1 , TCF4	Extranodal
UPN105 global	2	5142	CD16+ macs_brq1	Lyve1 , CD64 , CD16 , cMAF , ZEB1 , AXL , CD31 , CD163 , CD303 , lambda , CLEC10A , CD11c , TCF4	medullary sinus
UPN105 global	3	35	unclear	TOX1	0
UPN105 global	4	3431	Centrocytes_brq1	CD20 , CD21 , PAX5 , MX1 , PU1 , CD303 , CD74	follicular
UPN105 global	5	270	endothelium	CD31 , CD34 , GZMB , SOX9 , MYC , PD1 , OX40 , vWF, CD248 , TCF4 , CD207 , CXCL13b , CD64 , PNAd , ID2 , TIM3 , CD23 , ZEB1 , AXL , PDPN , CD141 , AID , CD10 , PDL1 , TOX1 , FOXP3 , CD1c , CLEC10A , CD56 , CD11c , CD137 , LYZ , PRDM1 , CLEC9A , CD69	interstitial
UPN105 global	6	139	monocytes_brq1	PU1 , LYZ , TIM3 , CD64 , CD11c , CD86 , RORC , HLADR , CD4543 , CXCL13b , CD1c , CD141	0
[truncated: 1,503 more rows]
