# Supplementary material for: The normal human lymph node cell classification and landscape defined by high-dimensional spatial proteomics
Source: PLoS One. 2026 Apr 21;21(4):e0346693. doi: 10.1371/journal.pone.0346693 (PMC13099103; doi:10.1371/journal.pone.0346693)
Supplement: S8 Table — (XLSX) [file pone.0346693.s009.xlsx]

## Sheet: Legend
S8 Table. Comprehensive catalog of cell types.
This is an extended version of Table 1.
The table lists all cell types identified by BRAQUEsubclass and for stromal cells BRAQUEglobal.
For each cell type the following are listed:
	A name and a description
	The preferential location of the cell type, calculated on all cells of that type in all clusters. Note that an extended list of zones has been used.
	The markers frequency, divided into three tiers (≥70%, 50-69% and 30-49%), calculated on the frequency in all clusters of that cell type
	The list of markers ranking first to fifth, irrespectively of the number of clusters in which they rank on top.
	The total number of cells and the total number of clusters for that cell type
	A list of statistically significative neighboring cells, at 22 AND 44 pixels (10 AND 20 µm). “Self” indicate self-neighboring cells.
	A list of other cell populations which are statistically neighbors and have a statistically significant overlap with the cell type in question. “Self” indicate self-overlapping populations.
	UBERON: Uber-anatomy Ontology definition according to the Cell Ontology and Human Cell Atlas initiative (https://rdcu.be/dM6hW).
	Markers not listed are either not significant/negative or present in <30% of clusters. For single cluster information see S7 Table.

## Sheet: Table S8
Comprehensive granular classification of LN cells.			Markers frequency in cell-type defined clusters (in >70% of cells)
	Description	Location (% of cells)	70-100%	50-69%	30-49%	Markers ranked 1st-5th (bold: >30% of clusters)	n. cells	n. clusters		UBERON	Neighbors	Overlap
CD4										CL:0000084
CD4 naïve-like	TCF7hi naïve CD4	paracortex NOS, Fairy Circles (20-50%)	TCF7	GATA3, MYC	BCL6, CD30, cMAF, ID2, PRDM1	CD69, CD74, CD86, CXCL13, GATA3, IRF4, PD1, PDL1, S100B, TCF7, TOX1	145523	25		CL:0000895	self; CD4 poised, CD4 effector, CD4 IFN response, CD4 Treg activated, CD4 Tfh, Average CD4, CD8 naïve-like, CD8 S100B+ other, CD8 Treg resting, Average CD8, Centroblasts, Centrocytes, CD5+ T-zone cells, IgD+ CD27neg, PC kappa, PC lambda, plasmablasts, Average B cells, CD7/23/GZMB Myelo, GZMB+, GC macs, Lyve1+ sinus Macs, Lyve1+ CD16+ sinus Macs, Neutrophils, endothelium, marginal sinus stroma, pe…	self; CD4 effector S100B+, CD4 Treg resting, CD8 Treg activated, CD8 Treg resting
CD4 poised	TCF7hi CD4 with co-inhibitory receptors	paracortex NOS, deep paracortex (20-50%)	GATA3, GZMB, TCF7	CD137, MYC, TIM3	BCL6, CD30, CD69, CD86, LAG3, OX40, PD1, PDL1, PRDM1	CD86, IRF4, TCF7	129010	24			self; CD4 naïve-like, CD4 effector, CD4 effector S100B+, CD4 Treg resting, CD4 Treg activated, CD4 Tfh, Average CD4, CD8 effector, CD5+ MZ, CD5+ T-zone cells, IgD+ CD27neg, CSR CD27neg, PC kappa, PC lambda, IFNsignal B, DCmPh, GC macs, Lyve1+ sinus Macs, Lyve1+ CD16+ sinus Macs, Neutrophils, endothelium, Lyve1+ endothelium, marginal sinus stroma, perifollicular stroma, stromal cells, stromal cell…	self; CD4 effector, CD4 Treg resting, Average CD4, CD8 Treg activated
CD4 proliferating	Proliferating CD4	interstitial, medullary cords (20-50%)	ID2, Ki-67, TOX1	BCL6, IRF4, MX1, MYC, PRDM1	CD56, CD69, CD86, CXCL13	CD69, ID2, Ki-67	13484	14			self;	not self; CD4 Treg resting, CD4 Treg proliferating, CD8 proliferating, ID2+ Ki-67+ B cells, plasmablasts, ID2+ Ki-67+
CD4 effector	CD4 with activation and co-inhibitory receptors, TCF7avg (not low)	Fairy Circles, medullary cords (20-50%)		CD56, CD69, OX40, PD1, TIM3	CD23, CD86, CD137, cMAF, CXCL13, GZMB, IRF4, MYC, PDL1, PRDM1, TOX1	CD86	127683	55			not self; CD4 naïve-like, CD4 poised, CD4 effector S100B+, CD4 Treg resting, CD4 Treg activated, CD4 Treg S100B+ activated, CD4 Tfh, Average CD4, MYC+ B cells, Centrocytes, IgD+ CD27neg, CSR CD27neg, PC kappa, GC macs, Lyve1+ sinus Macs, Lyve1+ CD16+ sinus Macs, Neutrophils, unclear	not self; CD4 poised, CD4 Treg resting
CD4 effector S100B+	S100B+ CD4 with activation and co-inhibitory receptors	Fairy Circles (50-70%); superficial paracortex (20-50%)	CD56, CD69, OX40, PDL1, S100B, TIM3	CD23, CD103, HLADR, IRF4, PD1	CD86, cMAF, CXCL13, MYC	HLADR	36117	30			self; CD4 poised, CD4 effector, CD4 Treg activated, CD4 Treg S100B+ activated, CD8 S100B+ other, CD5+ MZ, IgD+ CD27neg, PC kappa, PC lambda, CD5+ kappa, CD5+ lambda, IFNsignal B, Average B cells, cDC2A CD5+, cDC2B CD5+, Lyve1+ CD16+ sinus Macs, Neutrophils, PU1 cMAF, endothelium, marginal sinus stroma, perifollicular stroma, stromal cells, unclear	self; CD4 naïve-like, CD4 Treg S100B+ activated, CD8 S100B+ other, cDC2A, cDC2A CD5+, cDC2B CD5+
CD4 exhausted	TCF7low CD4 with multiple exhaustion markers	medullary cords, Activation spot (20-50%) May be focal	CD56, CD86, CD103, GZMB, MYC, OX40, PD1	CD137, LAG3, MX1	CD23, CD30, CD69, CD74, CXCL13, EOMES, PRDM1, RORC, TIM3, TOX1	CD23, CD69, GZMB, IRF4	17193	15			self; CD4 poised, CD4 effector, Centrocytes, CD5+ MZ, cDC1B	not self; Average CD4
CD4 IFN response	MX1+ CD4	deep paracortex (≥70%); May be focal	MX1		CD56, CXCL13, TCF7	CD69, CD74, CD86, cMAF, CXCL13, GATA3, MX1, OX40, TCF7, TIM3	44546	15			self; CD4 naïve-like, CD4 Tfh, Lyve1+ sinus Macs, marginal sinus stroma	not self;
CD4 Treg resting	FOXP3+ Regulatory CD4; also named "central" Tregs	interstitial (≥70%);	FOXP3	CD30, MX1, TIM3, TOX1	BCL6, CD56, CD86, cMAF, GATA3, ID2, PRDM1	CD30, CXCL13, FOXP3, PDL1, PRDM1	50180	16		CL:0000815	not self; CD4 poised, CD4 effector, IgD+ CD27neg, IFNsignal B, Lyve1+ CD16+ sinus Macs, PU1 cMAF, marginal sinus stroma	not self; CD4 naïve-like, CD4 poised, CD4 proliferating, CD4 effector, CD4 Treg activated, CD4 Treg S100B+ activated, Average CD4, CD8 poised, CD8 S100B+ naïve like, CD8 effector, Average CD8
CD4 Treg activated	FOXP3+ Regulatory CD4 with activation or co-inhibitory receptors; also named "effectors" Tregs	interstitial (≥70%);	FOXP3, GATA3, IRF4, PRDM1, TIM3	CD69, CD86, cMAF, OX40, PD1, TOX1	BCL6, CD23, CD30, CD56, GZMB, ID2, MX1, MYC, PDL1	FOXP3, S100B	96405	41		CL:0000815	self; CD4 naïve-like, CD4 poised, CD4 effector, CD4 effector S100B+, CD4 Treg S100B+ activated, CD4 Treg proliferating, Average CD4, CD8 S100B+ other, Centrocytes, IgD+ CD27neg, Average B cells, cDC2A CD5+, cDC2B CD5+, Lyve1+ sinus Macs, Lyve1+ CD16+ sinus Macs, endothelium, marginal sinus stroma, perifollicular stroma, stromal cell MYC+	not self; CD4 Treg resting, CD8 Treg activated, CD8 Treg resting, cDC1B
CD4 Treg S100B+ activated	FOXP3+ S100B+ Regulatory CD4 with activation/co-inhibitory recept.	Fairy Circles (≥70%);	CD69, FOXP3, IRF4, OX40, PDL1, PRDM1, S100B, TIM3	GATA3, HLADR	CD23, CD56, CD86, cMAF, MX1, TOX1	FOXP3, HLADR	6403	17		CL:0000815	self; CD4 effector S100B+, CD4 Treg activated, CD5+ MZ, IgD+ CD27neg, Average B cells, cDC2A CD5+, endothelium, marginal sinus stroma, stromal cells	not self; CD4 effector S100B+, CD4 Treg resting, CD8 S100B+ other, CD8 Treg activated, cDC2A, cDC2A CD5+, cDC2B CD5+, Average DC
CD4 Treg proliferating	Proliferating FOXP3+ Regulatory CD4	interstitial, paracortex NOS (20-50%)	FOXP3, GATA3, ID2, IRF4, Ki-67, PRDM1, TOX1	cMAF, MX1	BCL6, CD86, MYC, TIM3	FOXP3, Ki-67	6735	19		CL:0000815	self; CD4 Treg activated	not self; CD4 proliferating, CD8 proliferating, CD8 Treg activated, CD8 Treg resting, CD5+ T-zone cells, immunoblasts
CD4 Tfh	Follicular T helper cells	GC + scattered (≥70%);	BCL6, CD56, CD69, CD137, CXCL13, ID2, Ki-67, PD1, TOX1	cMAF	CD30, CD86, MX1	BCL6, PD1, TOX1	6818	9		CL:0002038	self; CD4 naïve-like, CD4 poised, CD4 IFN response, CD4 Treg proliferating, Average CD4, CD8 poised, CD8 S100B+ naïve like, ID2+ Ki-67+ B cells, MYC+ B cells, Centroblasts, Centrocytes, CD5+ MZ, PC kappa, plasmablasts, CD5+ kappa, IFNsignal B, Average B cells, cDC1B, cDC1 prolif, NK, Monocytes, CD16+ monos, GC macs, Macrophages, Lyve1+ CD16+ sinus Macs, PU1 cMAF, endothelium, marginal sinus strom…	not self; ID2+ Ki-67+ B cells, MYC+ B cells, Centroblasts, Centrocytes, plasmablasts, Average B cells, GC macs
CD4 undefined	CD4 of uncertain phenotype	interstitial, superficial paracortex (20-50%)			CD30, cMAF	BCL6, CD69, CD74, cMAF, CXCL13	13599	8
Average CD4	Default assignment by BRAQUE		MX1	TCF7, TOX1	CD30, CD56, cMAF, CXCL13, GATA3, GZMB, ID2, IRF4, Ki-67, PD1, TIM3	CD86, cMAF, FOXP3, PDL1, TCF7	66918	4			not self; CD4 naïve-like, CD4 poised, CD4 effector, CD4 effector S100B+, CD4 IFN response, CD4 Treg activated, CD4 Tfh, Centrocytes, IgD+ CD27neg, Neutrophils, endothelium, Lyve1+ endothelium, marginal sinus stroma	not self; CD4 poised, CD4 exhausted, CD4 Treg resting
CD8										CL:0000084
CD8 naïve-like	TCF7hi/avg Naïve CD8	interstitial (50-70%);		BCL6, TCF7	CD69, cMAF, CXCL13, GATA3, PRDM1	BCL6, CD16, CD69, CD86, cMAF, CXCL13, RORC, TCF7	45890	42		CL:0000900	self; CD4 naïve-like, Average CD8, Average B cells, Lyve1+ sinus Macs, Lyve1+ CD16+ sinus Macs, marginal sinus stroma	not self; CD8 proliferating, CD8 Treg resting, CD5+ T-zone cells
CD8 poised	TCF7hi Naïve CD8 with co-inhibitory receptors; also named Tresident memory	interstitial (50-70%); Fairy Circles (20-50%)	CD23, MYC, PD1, PRDM1, TCF7	CD137, CXCL13, GATA3, GZMB, OX40	BCL6, CD69, CD86, ID2, LAG3, TIM3	CD56, CD74, CD86, cMAF, PD1, TCF7, TOX1	6993	10			not self; CD4 Tfh, Average CD8, IgD+ CD27neg, Neutrophils	not self; CD4 Treg resting, CD8 effector, CD8 Treg activated, Average CD8
CD8 S100B+ naïve like	S100B+ TCF7hi Naïve CD8	interstitial (≥70%);		BCL6, CXCL13, MYC, OX40, PD1, PRDM1, S100B, TCF7		MYC, S100B, TCF7	3171	2			not self; CD4 Tfh, CD8 Treg resting, immunoblasts, plasmablasts, IFNsignal B, GC macs, Neutrophils	not self; CD4 Treg resting, CD8 Treg resting, immunoblasts, plasmablasts, cDC1B
CD8 S100B+ other	S100B+ CD8 with co-inhibitory receptors; any TCF7, any FOXP3	interstitial (≥70%);	CD86, S100B, TIM3	FOXP3, GATA3, HLADR, IRF4, MYC, OX40, PDL1, PRDM1, TCF7	BCL6, CD23, CD56, CD137, CXCL13, GZMB, ID2, LAG3	CD86, EOMES, HLADR, S100B	16246	10			self; CD4 naïve-like, CD4 effector S100B+, CD5+ MZ, IgD+ CD27neg, IFNsignal B, Average B cells, cDC2B CD5+, DCmPh, GC macs, marginal sinus stroma, stromal cells	not self; CD4 effector S100B+, CD4 Treg S100B+ activated, CD8 Treg activated, CD8 Treg resting, cDC2A CD5+, cDC2B CD5+
CD8 proliferating	Proliferating CD8, any TCF7 value	interstitial (50-70%); medullary cords (20-50%)	Ki-67	CD86, EOMES, ID2, IRF4, PRDM1, TIM3	BCL6, GATA3, MX1, MYC, TOX1	BCL6, CD30, CD103, EOMES, ID2, Ki-67	4361	12			not self; PU1 cMAF, marginal sinus stroma	not self; CD4 proliferating, CD4 Treg proliferating, CD8 naïve-like, CD8 Treg resting, Average CD8, cDC1 prolif
CD8 effector	CD8 with co-inhibitory receptors, TCF7avg (not hi, neither low); also named Progenitor Exhausted	interstitial, medullary cords (20-50%)		CD23, CD137, GZMB, OX40, PD1, PDL1, PRDM1, TIM3	CD16, CD56, CD74, CD86, ID2, MYC	HLADR, IRF4, LAG3	34312	29			self; CD4 poised, CD8 poised, CD8 exhausted, Average CD8, Centrocytes, IgD+ CD27neg, GC macs, Macrophages	not self; CD4 Treg resting, CD8 poised, CD8 Treg activated, plasmablasts
CD8 exhausted	TCF7low CD8 with multiple co-inhibitory receptors	interstitial (50-70%); medullary cords (20-50%)	GZMB	CD23, PD1	CD69, CD74, CD137, MYC, OX40, TIM3, TOX1	CD74, CD103, GZMB, PD1, S100B, TIM3	18715	23		CL:0000910	self; CD8 effector, Centrocytes	not self;
CD8 IFN response	MX1+ CD8, any TCF7 value	interstitial, marginal/subcapsular z. (20-50%)	MX1	cMAF	CD74, CD86, CXCL13, TIM3	BCL6, CD69, CD74, CD86, cMAF, CXCL13, EOMES, MX1	10807	13			self; CD8 TCF7lo, Average CD8, IFNsignal B	not self;
CD8 TCF7lo	TCF7low with a naïve phenotype	interstitial, superficial paracortex (20-50%)		CD69, CXCL13	cMAF, TIM3	BCL6, CD69, CD74, CD86, cMAF, CXCL13, EOMES, ID2, PDL1, TOX1	3776	16			self; CD8 IFN response, marginal sinus stroma	not self; immunoblasts
CD8 Treg resting	FOXP3+ TCF7hi/avg Regulatory CD8, resting	interstitial, deep paracortex (20-50%)	FOXP3	CD69, GATA3, PRDM1, TCF7	CXCL13, LAG3, TOX1	FOXP3, GATA3, PRDM1, TCF7	4239	6			not self; IgD+ CD27neg, PU1 cMAF, marginal sinus stroma	not self; CD4 naïve-like, CD4 poised, CD4 Treg activated, CD4 Treg S100B+ activated, CD4 Treg proliferating, CD8 poised, CD8 S100B+ other, CD8 effector, CD8 Treg resting, immunoblasts, cDC1 prolif
CD8 Treg activated	FOXP3+ Regulatory CD8 with activation	interstitial (≥70%);	FOXP3, TIM3	CD69, CD86, GATA3, IRF4, PD1, PRDM1, TOX1	CD74, CD137, ID2, LAG3, MX1	CD56, CD137, EOMES, FOXP3	4172	8			not self; CD4 naïve-like, CD8 S100B+ naïve like, Average CD8	not self; CD4 naïve-like, CD4 Treg activated, CD4 Treg proliferating, CD8 naïve-like, CD8 S100B+ naïve like, CD8 S100B+ other, CD8 proliferating, CD8 Treg activated, Average CD8
CD8 undefined	CD8 of uncertain phenotype	medullary cords (50-70%); interstitial (20-50%)				CD86	6563	25
Average CD8	Default assignment by BRAQUE			CXCL13, MX1	OX40, PD1, PDL1, TIM3	CD69, CD86, MX1, PRDM1, S100B, TCF7, TOX1	31120	5			self; CD4 naïve-like, CD8 naïve-like, CD8 poised, CD8 effector, CD8 IFN response, CD8 Treg resting	not self; CD4 Treg resting, CD8 poised, CD8 proliferating, CD8 Treg resting
B cells										CL:0000236
ID2+ Ki-67+ B cells	ID2+ Proliferating B cells	GC + scattered (50-70%); interstitial (20-50%)	BCL6, ID2, Ki-67, TOX1	AID, CD86, PAX5	CD10, CD20, CD74, HLADR, IRF8, MYC, PRDM1, PU1, TCF7	BCL6, CD79a, ID2, Ki-67	18315	18			self; CD4 Tfh, Centroblasts, plasmablasts, ID2+ Ki-67+, stromal cell MYC+	self; CD4 proliferating, CD4 Tfh, MYC+ B cells, Centroblasts, plasmablasts, ID2+ Ki-67+, GC macs
MYC+ B cells	MYC+ B cells	interstitial, marginal zone (20-50%)	MYC	CD74, CD86, IRF8, PRDM1, TCF7	AID, BCL2, BCL6, CD1c, CD5, CD20, CD21, CD79a, Ki-67, PAX5, PDPN, PU1, TOX1	BCL6, IgD, IRF4, Ki-67, MYC, TOX1	19326	9			self; CD4 Tfh, PU1 cMAF, marginal sinus stroma	not self; CD4 Tfh, ID2+ Ki-67+ B cells, CD5+ MZ, CD5+ T-zone cells, IFNsignal B, Average B cells, GC macs
Centroblasts	GC dark-zone proliferating B cells	follicular (≥70%);	AID, BCL6, CD10, CD20, CD21, CD74, CD86, HLADR, ID2, IRF8, Ki-67, PAX5, PDPN, PU1, TOX1	CD23	MX1, PRDM1	BCL6, CD21, Ki-67	96464	91		CL:0009112	self; CD4 naïve-like, CD4 Tfh, CD8 naïve-like, CD8 Treg activated, ID2+ Ki-67+ B cells, Centrocytes, CD5+ MZ, plasmablasts, Average B cells, GC macs, Lyve1+ sinus Macs, Neutrophils, perifollicular stroma, stromal cells, unclear	self; CD4 Tfh, ID2+ Ki-67+ B cells, Centrocytes, plasmablasts, GC macs
Centrocytes	GC light-zone B cells	follicular (≥70%);	CD20, CD21, CD23, CD86, PDPN, TOX1	AID, BCL6, CD10, CD69, CD74, HLADR	CD11c, ID2, IRF8, PAX5, PU1	CD1c, CD21, CD23, IRF4, PDPN, PRDM1	35677	30		CL:0009111	self; CD4 naïve-like, CD4 effector, CD4 Treg activated, CD4 Tfh, Average CD4, CD8 effector, CD8 exhausted, Average CD8, Centroblasts, CD5+ MZ, IgD+ CD27neg, PC kappa, PC lambda, CD5+ lambda, Average B cells, cDC1A, cDC1B, cDC2B CD5+, pDC, ILC3, NK, Monocytes, CD16+ monos, GC macs, Macrophages, Lyve1+ sinus Macs, Neutrophils, Act Macs, PU1 cMAF, endothelium, HEV, marginal sinus stroma, stromal cel…	self; CD4 Tfh, Centroblasts, plasmablasts, Average B cells, GC macs
CD5+ MZ	CD5+ mature B cells, coexpressing PAX5 and TCF7	marginal zone (50-70%); follicular (20-50%)	CD5, TCF7	BCL2, TOX1	AID, CD11c, CD23, CD27, CD69, CD74, IRF8, MYC, PDPN, PRDM1, PU1	BCL2, CD5, CD27, IgD, IRF8, lambda	125346	38			self; CD4 poised, CD4 effector S100B+, CD4 exhausted, CD4 Treg S100B+ activated, CD4 Tfh, CD8 S100B+ other, Centroblasts, IgD+ CD27neg, CSR CD27neg, PC kappa, Average B cells, cDC2A CD5+, cDC2B CD5+, CD7/23/GZMB Myelo, GC macs, endothelium, Lyve1+ endothelium, marginal sinus stroma, stromal cells	not self; MYC+ B cells, IgD+ CD27+, CSR CD27+
CD5+ T-zone cells	CD5+ TCF7+ B cells	paracortex NOS (20-50%)	BCL6, CD5, CD86, PRDM1, TCF7	IRF4, MYC	CD1c, CD11c, HLADR, ID2, TOX1	CD1c, ID2, IRF4, MX1, TCF7	56274	22			self; IgD+ CD27neg, marginal sinus stroma	not self; CD4 Treg proliferating, CD8 naïve-like, MYC+ B cells, immunoblasts
IgD+ CD27neg	IgD+ mature B cells residing in the follicular mantle zone	follicular (≥70%);	CD20, CD79a, IgD, PAX5, PU1	CD1c, CD74, HLADR, MX1	BCL2, IRF8, PDPN	CD79a, IgD, IRF4	384855	122		CL:0000788	self; CD4 naïve-like, CD4 poised, CD4 effector, CD4 effector S100B+, CD4 exhausted, CD4 Treg resting, CD4 Treg activated, CD4 Treg S100B+ activated, CD4 Treg proliferating, Average CD4, CD8 poised, CD8 S100B+ other, CD8 effector, CD8 IFN response, CD8 Treg activated, CD8 Treg resting, Average CD8, Centrocytes, CD5+ MZ, CSR CD27neg, immunoblasts, PC kappa, PC lambda, plasmablasts, CD5+ kappa, CD5+…	not self; CSR CD27neg
CSR CD27neg	Mature B cells, IgDneg CD27 neg residing in the follicular mantle zone	follicular (≥70%);	CD74	BCL2, CD79a, PU1	CD1c, CD20, CD21, IRF8, MX1, PAX5, PDPN	CD1c, CD11c, CD20, CD21, CD23, IRF8, kappa, lambda, PDPN, PU1	139665	42		CL:0000788	self; CD4 poised, IgD+ CD27neg, Average B cells, Lyve1+ CD16+ sinus Macs, PU1 cMAF, marginal sinus stroma, unclear	not self; IgD+ CD27neg
IgD+ CD27+	CD27+ mature B cells, IgD+	medullary cords (50-70%);	BCL2, CD20, CD23, CD27, CD79a, IgD	IRF8, MYC, PRDM1, PU1	CD74	BCL2, CD21, CD69, CD86, HLADR, IRF8	42066	17		CL:0000787	self; CD4 naïve-like, CD5+ MZ, IgD+ CD27neg, CSR CD27+, Average B cells, ILC3, perifollicular stroma, unclear	not self; CD5+ MZ, CSR CD27+
CSR CD27+	CD27+ mature B cells, IgDneg	medullary cords (≥70%);	BCL2, CD20, CD23, CD27	CD5, CD74, CD79a, IRF8, MYC, PRDM1, TOX1	AID, CD69, PU1	BCL2, CD21, CD27, CD69, IRF8	72064	17		CL:0000787	self; CD4 poised, CD4 effector, Centroblasts, IgD+ CD27+, Lyve1+ sinus Macs, Lyve1+ CD16+ sinus Macs, PU1 cMAF, marginal sinus stroma, unclear	not self; CD5+ MZ, IgD+ CD27+
immunoblasts	Activated mature B cells	interstitial (20-50%)	CD5, CD69, IRF4, MYC, PRDM1	BCL2, CD27, TCF7		CD5, CD30, IRF4, Ki-67, MYC, TCF7	4931	6			self; CD8 S100B+ naïve like, PU1 cMAF, marginal sinus stroma, stromal cells	not self; CD4 Treg proliferating, CD8 TCF7lo, CD8 Treg activated, CD5+ T-zone cells, plasmablasts, ID2+ Ki-67+
PC kappa	Plasma cells kappa	medullary cords (≥70%);	CD27, CD69, IRF4, kappa, PRDM1	CD11c, CD23, CD86, ID2, MYC	AID, CD5, CD10, MX1, PDPN, TCF7, TOX1	IRF4, kappa, PRDM1	63474	30		CL:0000786	self; CD4 naïve-like, CD4 poised, CD4 effector S100B+, CD4 Treg activated, CD4 Tfh, Average CD4, Centrocytes, PC lambda, plasmablasts, CD5+ kappa, CD5+ lambda, IFNsignal B, Average B cells, cDC2A CD5+, cDC2B CD5+, GC macs, Macrophages, PU1 cMAF, Lyve1+ endothelium, stromal cells	self; PC lambda, plasmablasts, CD5+ kappa, CD5+ lambda
PC lambda	Plasma cells lambda	medullary cords (≥70%);	CD27, IRF4, lambda, PRDM1	AID, CD23, CD69	CD5, CD10, CD11c, ID2, MYC, PDPN, TOX1	IRF4, lambda, PRDM1	48072	27		CL:0000786	self; CD4 naïve-like, CD4 poised, CD4 effector S100B+, CD4 Treg activated, Centrocytes, PC kappa, plasmablasts, CD5+ kappa, CD5+ lambda, IFNsignal B, cDC2A CD5+, GC macs, Macrophages, PU1 cMAF	not self; PC kappa, plasmablasts, CD5+ kappa, CD5+ lambda
plasmablasts	Immature plasma cells	marginal zone, GC + scattered (20-50%)	IRF4, Ki-67, PRDM1	ID2, kappa, lambda, MX1, MYC	AID, BCL6, CD27, CD86, TOX1	ID2, IRF4, Ki-67, lambda, PRDM1	2161	6		CL:0000980	self; CD4 Tfh, CD8 S100B+ naïve like, ID2+ Ki-67+ B cells, Centroblasts, PC kappa, PC lambda, CD5+ kappa, CD5+ lambda, Average B cells, ID2+ Ki-67+, PU1 cMAF, marginal sinus stroma	not self; CD4 proliferating, CD4 Tfh, CD8 effector, ID2+ Ki-67+ B cells, Centroblasts, Centrocytes, immunoblasts, PC kappa, PC lambda, CD5+ kappa, CD5+ lambda, Average B cells, cDC1 prolif, ID2+ Ki-67+, pDC, CD16+ macs, GC macs, Lyve1+ CD16+ sinus Macs
CD5+ kappa	CD5+ CD27+ mature B cells, Ig light chain positive	medullary cords (≥70%);	CD5, CD27, kappa, PRDM1, TCF7	CD11c, CD69	AID, BCL2, CD23, IRF4, MX1, MYC	CD1c, CD27, kappa	56728	15			self; CD4 effector S100B+, CD4 Treg activated, CD4 Tfh, PC kappa, PC lambda, plasmablasts, CD5+ lambda, cDC2A CD5+, cDC2B CD5+, GC macs, Macrophages	self; PC kappa, PC lambda, plasmablasts, CD5+ lambda
CD5+ lambda	CD5+ CD27+ mature B cells, Ig light chain positive	medullary cords (≥70%);	CD5, CD27, lambda, TCF7	AID, CD11c, CD69, PRDM1	CD23, IRF4, MX1, TOX1	CD1c, CD5, CD27, CD86, IRF8, lambda	43704	26			self; CD4 effector S100B+, Centrocytes, PC kappa, PC lambda, plasmablasts, CD5+ kappa, cDC2A CD5+	not self; PC kappa, PC lambda, plasmablasts, CD5+ kappa, PU1 cMAF
IFNsignal B	Mature B cells with evidence of IFN signaling	marginal/subcapsular z., follicular (20-50%)	MX1	CD20	BCL2, CD74, HLADR	BCL2, CD1c, CD10, CD11c, CD20, CD27, CD86, ID2, IRF8, lambda, MX1	20036	16			self; CD4 poised, CD4 effector S100B+, CD4 Treg resting, CD4 Tfh, CD8 S100B+ naïve like, CD8 S100B+ other, CD8 proliferating, CD8 effector, CD8 IFN response, MYC+ B cells, PC kappa, Average B cells, DCmPh, Lyve1+ sinus Macs, endothelium, marginal sinus stroma, stromal cell MYC+	not self; MYC+ B cells, GC macs
Undefined B cells	B cells of uncertain phenotype	marginal zone (20-50%)		lambda	AID, CD10, CD11c, CD27, CD69, CD86, ID2, IRF4, MYC, PDPN, PRDM1	CD21, CD74, IRF4, kappa, lambda, PU1	35193	28
Average B cells	Default assignment by BRAQUE		CD5, CD11c, MYC	AID, CD23, CD69, HLADR, TOX1	CD21, CD30, CD74, CD79a, IRF8, lambda, MX1, PDPN, PRDM1, TCF7	CD11c, CD86, IgD	179345	6			not self; CD4 effector, CD4 effector S100B+, CD4 Treg activated, CD4 Treg S100B+ activated, CD4 Tfh, CD8 naïve-like, CD8 S100B+ other, CD8 effector, CD8 Treg resting, Centroblasts, Centrocytes, CD5+ MZ, IgD+ CD27neg, CSR CD27neg, IgD+ CD27+, plasmablasts, cDC2A CD5+, cDC2B CD5+, Average DC, CD16+ macs, CD7/23/GZMB Myelo, GC macs, Lyve1+ sinus Macs, Lyve1+ CD16+ sinus Macs, Act Macs, endothelium, …	not self; CD4 Tfh, MYC+ B cells, Centrocytes, plasmablasts, GC macs
DC										CL:0000451
cDC1A	Conventional Dendritic Cell type 1, full phenotype	interstitial, deep paracortex (20-50%)	CD74, CD141, CLEC9A, IDO, LYZ, TIM3	BCL6, CD11c, HLADR, MYC, PU1	CD4, CD31, CD86, IRF8, MYCN, RORC	IRF8, PU1, TIM3	31451	51		CL:0002394	self; Centrocytes, cDC1B, cDC1 prolif, ILC3, Average DC, Monocytes	not self; cDC1B, cDC1 prolif, Monocytes
cDC1B	Conventional Dendritic Cell type 1, partial phenotype	medullary cords (20-50%)	CD141	CD4, CD86, CD303, CLEC9A, MYC, PRDM1	BCL2, BCL6, CD5, CD7, CD11c, CD16, HLADR, IDO, MYCN, PDL1, TIM3	CD11c, CD86, cMAF, HLADR, OX40	33312	17		CL:0002394	self; CD4 naïve-like, CD4 Tfh, CD8 S100B+ other, Centrocytes, IgD+ CD27neg, IFNsignal B, cDC1A, DCmPh, Average DC, Macrophages, PU1 cMAF, marginal sinus stroma, perifollicular stroma	not self; CD4 Treg activated, CD8 S100B+ naïve like, cDC1A, cDC2A, cDC2B CD5+, DCmPh, ID2+ Ki-67+, Average DC, Macrophages, Neutrophils
cDC1 prolif	proliferating conventional Dendritic Cell type 1	interstitial (≥70%); deep paracortex (20-50%)	BCL6, CD74, CD141, CLEC9A, ID2, IRF8, Ki-67, LYZ, MYC, PU1, RORC, TIM3	IDO	HLADR, MX1, PRDM1	BCL6, IRF8, PU1, PDL1	1484	5			self; CD4 Tfh, cDC1A, Neutrophils	not self; CD8 proliferating, CD8 Treg activated, plasmablasts, cDC1A, ID2+ Ki-67+, Monocytes, Neutrophils
cDC2A	Conventional Dendritic Cell type 2, CD207+ CD5neg	Fairy Circles (50-70%); interstitial (20-50%)	CD1A, CD86, CD207, HLADR, IRF4	BCL6, CD1c, CLEC9A, PU1, RORC	CD74, PDL1, S100B	CD103, CD207, IRF4, PU1, S100B	17958	32		CL:0002399	self; cDC2A CD5+, Average DC, marginal sinus stroma, stromal cells	not self; CD4 effector S100B+, CD4 Treg S100B+ activated, cDC1B, cDC2A CD5+, cDC2B CD5+, Average DC
cDC2A CD5+	conventional Dendritic Cell type 2, CD207+ CD5+	Fairy Circles (≥70%);	CD1A, CD4, CD5, CD86, CD207, CLEC9A	BCL2, CD1c, CD45, HLADR, PRDM1, PDL1, S100B	CD7, MYC, OX40	CD1A, CD207	34731	50		CL:0002399	self; CD4 effector S100B+, CD4 Treg activated, CD4 Treg S100B+ activated, CD5+ MZ, IgD+ CD27neg, PC kappa, PC lambda, CD5+ kappa, CD5+ lambda, Average B cells, cDC2A, cDC2B CD5+, Average DC, Lyve1+ sinus Macs, Neutrophils, endothelium, marginal sinus stroma, stromal cells	self; CD4 effector S100B+, CD4 Treg S100B+ activated, CD8 S100B+ other, cDC2A, cDC2B CD5+, Average DC
cDC2B	Conventional Dendritic Cell type 2, CD207neg, CD5neg	interstitial, marginal/subcapsular z., Fairy Circles (20-50%)	CD86, IRF4, PU1	CD1c, HLADR	BCL6, PDL1, RORC, TIM3	AXL, CD31, CD45, HLADR, IRF4, PU1, S100B	15921	23		CL:0002399	self; CD8 S100B+ other, marginal sinus stroma	not self; Average DC
cDC2B CD5+	Conventional Dendritic Cell type 2, CD207neg, CD5+	Fairy Circles (≥70%);	BCL2, CD4, CD5, CD86, HLADR, PRDM1	CD1c, CD7, CLEC9A, MYC, PDL1	CD1A, CD45, IDO, IRF4, MYCN, S100B	CD86, cMAF, HLADR, IRF4, OX40, PU1	24007	36		CL:0002399	self; CD4 effector S100B+, CD4 Treg activated, Centrocytes, CD5+ MZ, IgD+ CD27neg, CD5+ kappa, Average B cells, cDC2A CD5+, Average DC, GC macs, endothelium, stromal cells, stromal cell MYC+	not self; CD4 effector S100B+, CD4 Treg S100B+ activated, CD8 S100B+ other, cDC1B, cDC2A, cDC2A CD5+, Average DC
DCmPh	Conventional Dendritic Cell, mixed type 1 and 2 phenotype	Fairy Circles (20-50%)	TIM3	CD1c, CD11c, CD45, CD86, CD141	AXL, BCL6, CD4, CD74, CD207, cMAF, CLEC9A, CLEC10A, HLADR, LYZ, MYC, MYCN, OX40, PRDM1, PU1, PDL1, RORC	HLADR, IRF4, PU1, S100B	42247	47			self; CD4 poised, CD8 S100B+ other, IFNsignal B, cDC1B, cDC2B CD5+, Average DC, GC macs, PU1 cMAF, marginal sinus stroma	self; cDC1B
ID2+ Ki-67+	ID2+ Proliferating cells, non T, non B	interstitial (≥70%);	ID2, Ki-67, PRDM1	MYC	AXL, BCL6, cMAF, IRF4, PU1	BCL2, CD16, ID2, IRF4, Ki-67, PRDM1	19943	13			self; ID2+ Ki-67+ B cells, immunoblasts, plasmablasts	not self; CD4 proliferating, ID2+ Ki-67+ B cells, immunoblasts, plasmablasts, cDC1B, cDC1 prolif
pDC	Plasmacytoid Dendritic cells	interstitial, deep paracortex, medullary cords (20-50%)	CD303, IRF8, MX1, TCF4	CD31, CD74	CD68, CLEC10A, IRF4	CD86, IDO, IRF8, TCF4	63090	37		CL:0001058	self;	not self; plasmablasts
ILC3	Innate lymphoid cells type 3	interstitial (50-70%); deep paracortex (20-50%)	PU1, RORC	CD11c, CD74, CLEC10A	AXL, CD1c, CD45, LYZ, MYC, TIM3	CD1c, CD11c, IRF4, IRF8, PU1, RORC, S100B	46938	45			self; Centrocytes, cDC1A, Average DC	self;
NK	Natural killer cells	deep paracortex (20-50%)	CD16, CD56	CD7, CD31, CLEC10A, MYC	AXL, CD5, HLADR, IDO, MYCN, OX40, S100B	CD56, CLEC10A, HLADR, OX40	8821	19		CL:0000623	not self; CD4 Tfh, Centrocytes, Neutrophils	not self; GC macs
DC undefined	DC cells of uncertain phenotype	medullary cords (20-50%)		BCL2, CD5, MYC	AXL, CD4, CD7, CD45, CLEC9A, CLEC10A, HLADR, MYCN, PRDM1	CD4, CD5, CD11c, CD86, CD303, HLADR, IDO, IRF4, IRF8, MYCN, S100B, TCF4	93032	51		CL:0000451
Average DC	Default assignment by BRAQUE		AXL, BCL6, CD31, CD56, CD74, CLEC9A, CLEC10A, MYC, OX40, TIM3	CD14, CD11c, CD45, CD68, CD86, CD141, CD163, CD207, cMAF, HLADR, ID2, IDO, IRF8, LYZ, MX1, MYCN, PRDM1, PU1, PDL1	CD1A, CD1c, CD7, CD16, CD103, CD303, IRF4, TCF4	CD207, TIM3	57998	6			self; Average B cells, cDC1A, cDC1B, cDC2A, cDC2A CD5+, cDC2B CD5+, DCmPh, ILC3	not self; CD4 Treg S100B+ activated, cDC1B, cDC2A, cDC2A CD5+, cDC2B, cDC2B CD5+
ID2+ Ki-67+ B cells	ID2+ Proliferating B cells (from BRAQUE2 on DC)	GC + scattered (50-70%); interstitial (20-50%)	BCL6, ID2, Ki-67, MX1	CD45, CD303	CD74, PRDM1	BCL6, CD11c, ID2, Ki-67	5023	8
Macrophages	Tissue macrophages (from BRAQUE2 on DC)	medullary cords (50-70%); deep paracortex (20-50%)		LYZ	CD11c, CD303, CLEC10A	CD11c, CD163, IRF8, PU1	40100	47
Monocytes	Monocytes (from BRAQUE2 on DC)	interstitial (50-70%);				BCL6, CD5, CD7, CD11c, CD31, CD86, CD303, CLEC9A, CLEC10A, ID2, IRF8, LYZ, PU1	39288	12		CL:0000576
Myeloid										CL:0000763
monocytes	Monocytes	interstitial (50-70%);	LYZ, PU1	CD14, CD45, CD86	CD11c, CD74, MYC, TIM3	AXL, BCL2, CD7, CD14, CD86, cMAF, LYZ	95970	30		CL:0000576	not self; CD4 Tfh, Centrocytes, cDC1A, Neutrophils	not self; cDC1A, cDC1 prolif, Neutrophils
CD16+ macs	CD16+ macrophages	sinusoidal NOS (50-70%);	AXL, CD4, CD16, CD31, CD163, TIM3	CD45, CD86, cMAF, MX1	BCL2, CD11c, CD68, MYC, MYCN, PDL1	AXL, CD16, CD163, LYZ	16979	15			self; CD5+ MZ, IgD+ CD27neg, IgD+ CD27+, Average B cells, CD16+ monos, Lyve1+ sinus Macs, Lyve1+ CD16+ sinus Macs, Lyve1+ endothelium	not self; plasmablasts, CD16+ monos, Lyve1+ sinus Macs, Lyve1+ CD16+ sinus Macs, Neutrophils, Average Myeloid
CD16+ monos	CD16+ alternative monocytes	interstitial, medullary cords, sinusoidal NOS (20-50%)	CD16, CD31	BCL2, CD45, MX1, MYC	AXL, CD11c, CD86, MYCN, TIM3	AXL, BCL2, CD11c, CD14, CD16, CD45, CD103, LYZ	9730	6		CL:0002397	self; CD4 naïve-like, CD4 Treg resting, CD4 Tfh, Centrocytes, IgD+ CD27neg, CD16+ macs, Lyve1+ sinus Macs, Lyve1+ CD16+ sinus Macs, Neutrophils, Average Myeloid	not self; CD16+ macs, Lyve1+ sinus Macs, Lyve1+ CD16+ sinus Macs, Neutrophils, Average Myeloid
CD7/23/GZMB Myelo	Activated macrophages	Activation spot (≥70%);	CD7, CD23, GZMB, IDO	CD103, MX1	AXL, CD14, CD74, CD86, MYC	CD7, CD16, CD23, CD68, GZMB	86575	44			self; CD4 naïve-like, CD4 poised, CD5+ MZ, IgD+ CD27neg, IFNsignal B, Average B cells, cDC1B, ILC3, GZMB+, marginal sinus stroma, perifollicular stroma	self; GZMB+
GZMB+	GZMB+ cells	Activation spot (50-70%);	GZMB	CD23, CD45, IRF8	CD4, CD74, CD86, IDO, MYC	CD14, CD74, GZMB, HLADR, Lyve1, MX1	4730	8			self; CD4 naïve-like, CD4 poised, CD4 exhausted, CD7/23/GZMB Myelo, PU1 cMAF, marginal sinus stroma	not self; CD7/23/GZMB Myelo, PU1 cMAF, Average Myeloid
phagocytes CD68+	CD68+ phagocyting macrophages (also tingible body macrophages)	interstitial (50-70%);	CD11c, CD68, CD74, CD86, MYC, PDL1	CD4, CD45, HLADR, LYZ, PU1, TIM3	AXL, BCL2, CD10, CD31, CD163, cMAF, ID2, MX1, MYCN	CD68, CD163	30714	20		CL:0000888	self; PU1 cMAF	not self;
GC macs	GC macrophages	follicular (≥70%);	CD11c, CD45, CD68, CD86, HLADR, ID2, IRF8, PU1	CD10, cMAF, Ki-67, MYC	CD23, CD74, PDL1	CD11c, CD68, CD86	5189	6			self; CD4 naïve-like, CD4 poised, CD4 effector, CD4 Tfh, Average CD4, CD8 poised, CD8 S100B+ naïve like, CD8 S100B+ other, CD8 effector, Centroblasts, Centrocytes, CD5+ MZ, PC kappa, PC lambda, CD5+ kappa, Average B cells, cDC2A CD5+, cDC2B CD5+, DCmPh, ILC3, Average DC, Macrophages, Lyve1+ CD16+ sinus Macs, PU1 cMAF, Average Myeloid, endothelium, marginal sinus stroma, stromal cells, unclear	not self; CD4 Tfh, ID2+ Ki-67+ B cells, MYC+ B cells, Centroblasts, Centrocytes, plasmablasts, IFNsignal B, Average B cells, NK, Lyve1+ CD16+ sinus Macs, PU1 cMAF, Average Myeloid
Macrophages	Resident tissue macrophages	medullary cords (50-70%); deep paracortex (20-50%)	CD4, CD163	BCL2, CD68, TIM3	AXL, CD14, CD31, CD45	CD163, cMAF, LYZ, PU1	140103	29		CL:0000235	self; CD4 naïve-like, CD4 poised, CD4 effector S100B+, CD4 Tfh, Centrocytes, CSR CD27neg, PC kappa, IFNsignal B, cDC1B, phagocytes CD68+, GC macs, Lyve1+ sinus Macs, Act Macs, PU1 cMAF, perifollicular stroma	not self; cDC1B, PU1 cMAF
Lyve1+ sinus Macs	Lyve1+ perivascular macrophages	medullary sinus (≥70%);	AXL, CD31, Lyve1	CD163, cMAF, MYC	CD4, CD11c, CD14, MX1, MYCN, TIM3	CD14, CD163, cMAF, Lyve1, LYZ	96071	46		CL:0000887	self; CD4 naïve-like, CD4 poised, CD4 effector, CD4 Treg activated, Average CD4, CD8 naïve-like, CD8 S100B+ other, Average CD8, MYC+ B cells, Centroblasts, Centrocytes, CD5+ MZ, IgD+ CD27neg, CSR CD27+, IFNsignal B, Average B cells, cDC1B, cDC2A CD5+, DCmPh, CD16+ macs, CD16+ monos, GZMB+, Macrophages, Lyve1+ CD16+ sinus Macs, Lyve1+ endothelium	self; CD16+ macs, CD16+ monos, Lyve1+ CD16+ sinus Macs, Average Myeloid, Lyve1+ endothelium
Lyve1+ CD16+ sinus Macs	CD16+ Lyve1+ perivascular macrophages	medullary sinus (≥70%);	AXL, CD4, CD11c, CD16, CD31, CD163, Lyve1, MX1	MYC, MYCN, TIM3	CD14, CD45, CD86, cMAF	CD16, CD23, Lyve1	27410	15		CL:0000887	self; CD4 naïve-like, CD4 poised, CD4 effector, CD4 effector S100B+, CD4 Treg resting, CD4 Treg activated, CD4 Tfh, Average CD4, CD8 naïve-like, CD8 effector, Average CD8, ID2+ Ki-67+ B cells, IgD+ CD27neg, CSR CD27neg, CSR CD27+, Average B cells, cDC1B, CD16+ macs, CD16+ monos, GC macs, Lyve1+ sinus Macs, Average Myeloid, Lyve1+ endothelium, stromal cell MYC+, unclear	self; plasmablasts, CD16+ macs, CD16+ monos, Lyve1+ sinus Macs, Neutrophils, Average Myeloid, Lyve1+ endothelium
Neutrophils	Neutrophils	interstitial, deep paracortex, medullary cords (20-50%)	CD10, CD16, CD86, LYZ, PU1	CD45		CD10, CD14, CD16, LYZ	11116	7		CL_0000775	self; CD4 naïve-like, CD4 effector, CD4 effector S100B+, CD4 Treg activated, Average CD4, CD8 poised, CD8 S100B+ naïve like, Centrocytes, cDC1 prolif, cDC2A CD5+, cDC2B CD5+, NK, Monocytes, CD16+ monos, Lyve1+ CD16+ sinus Macs, PU1 cMAF, marginal sinus stroma	not self; cDC1B, Monocytes, CD16+ macs, CD16+ monos, Lyve1+ CD16+ sinus Macs, PU1 cMAF, Average Myeloid, Lyve1+ endothelium
Act Macs	Activated macrophages	deep paracortex, marginal/subcapsular z. (20-50%)	MYC, TIM3	CD4, CD74, CD86, HLADR, IDO	BCL2, CD11c, CD23, CD31, CD45, CD103, CD163, GZMB, ID2, IRF8, MX1, MYCN, PDL1	CD10, CD11c, CD16, cMAF, MX1, PDL1	33633	15			self; Centrocytes, IgD+ CD27neg, Average B cells, Macrophages, Average Myeloid	not self; Average Myeloid
PU1 cMAF	PU1+ macrophages	interstitial (50-70%); deep paracortex (20-50%)	CD163, cMAF, PU1	AXL, CD11c, CD45, CD68, CD74, CD86, HLADR, MYC, MYCN, TIM3	BCL2, CD4, ID2	cMAF, PU1	27984	10			not self; CD4 effector S100B+, CD4 Treg resting, CD4 Tfh, CD8 proliferating, CD8 Treg activated, MYC+ B cells, Centrocytes, CSR CD27neg, CSR CD27+, immunoblasts, PC kappa, plasmablasts, cDC1B, GZMB+, phagocytes CD68+, GC macs, Macrophages, Neutrophils, endothelium	not self; CD5+ lambda, GZMB+, GC macs, Macrophages
Myeloid undefined	Myeloid cells of undefined phenotype	interstitial (20-50%)	MYC	AXL, BCL2, CD31, CD74, CD103, cMAF, ID2, MX1, TIM3	CD4, CD10, CD45, CD68, CD86, CD163, MYCN	CD10, CD11c, CD14, cMAF, IRF8, Lyve1, LYZ, MYCN, PDL1	23879	14
Average Myeloid	Default assignment by BRAQUE		HLADR, TIM3	AXL, CD7, CD10, CD11c, CD14, CD16, CD23, CD68, CD74, CD86, cMAF, GZMB, ID2, IDO, MX1, MYC, PDL1, PU1	CD4, CD31, CD45, CD103, IRF8, Ki-67, Lyve1, LYZ, MYCN	CD163, LYZ	53097	6			self; GC macs, Lyve1+ sinus Macs, Lyve1+ CD16+ sinus Macs, Neutrophils	not self; CD16+ macs, CD16+ monos, GZMB+, GC macs, Lyve1+ sinus Macs, Lyve1+ CD16+ sinus Macs, Neutrophils, Act Macs, Lyve1+ endothelium
Stromal Cells										CL:0000057
endothelium	Endothelial cells	diffuse, interstitial and extranodal	CD14, CD31, CD34, CD64, SOX9, TCF4	AID, AXL, CD141, CD248, MYC, PNAd, vWF, ZEB1	CD137, CD207, CD23, CD56, CD68, CLEC10A, cMAF, CXCL13, GZMB, MX1, OX40, PD1, PDPN, TIM3	CD16, CD3, CD34, CD4, HLADR, vWF	167539	74		CL:0000071	self; CD4 naïve-like, CD4 poised, CD4 proliferating, CD4 effector, CD4 effector S100B+, CD4 Treg activated, CD4 Treg S100B+ activated, CD4 Treg proliferating, CD4 Tfh, Average CD4, CD8 S100B+ other, CD8 IFN response, ID2+ Ki-67+ B cells, Centrocytes, CD5+ MZ, CD5+ T-zone cells, IgD+ CD27neg, CSR CD27+, IFNsignal B, Average B cells, cDC1B, cDC2A CD5+, cDC2B CD5+, pDC, Average DC, GC macs, marginal…	not self;
HEV	PNAd+ endothelial cells	paracortex; intranodal	CD248, CD31, CD34, CD64, PNAd	AID, CD14, CD141, MYC, PD1, SOX9, TCF4, vWF	AXL, CD137, CD23, CD303, CD56, CD86, CLEC10A, CLEC9A, CXCL13, GZMB, LYZ, MX1, MYCN, OX40, PDL1, PDPN, TIM3, TOX1, ZEB1	CD3, CD31, CD34, CD4, Ki-67, PAX5, PNAd, PU1	54324	27		UBERON:8410038	self; Average CD4, Centrocytes, IgD+ CD27neg, IFNsignal B, Average B cells, endothelium, marginal sinus stroma	self;
Lyve1+ endothelium	Lyve1+ lymphatic endothelium	medullary cords sinusoidal lining and extranodal	AXL, CD163, CD303, CD31, CD64, cMAF, Lyve1, ZEB1	AID, CD14, CXCL13, LYZ, TCF4	CD137, CD4, CD68, lambda, MX1, MYC, MYCN, SOX9, TIM3, vWF	CLEC9A, Lyve1, TCRd, vWF	59949	26		CL:0002138	self; CD4 poised, CD4 effector, CD4 Tfh, Average CD4, Average CD8, CD5+ MZ, IgD+ CD27neg, Average B cells, DCmPh, Lyve1+ sinus Macs, Lyve1+ CD16+ sinus Macs, Average Myeloid	not self; Lyve1+ sinus Macs, Lyve1+ CD16+ sinus Macs, Neutrophils, Average Myeloid
stroma (extranodal)	non-endothelial stromal cells in the perinodal space	extranodal	BCL6, cMAF, ZEB1	AXL, CD248, CD34, TCRd	CD10, CD207, CD303, CD56, MYC, PDPN, S100B, TCF4	CD16, FOXP3, IRF8, MYCN, PU1, S100B, ZEB1	48707	50			self; IgD+ CD27neg, Average B cells, Neutrophils, PU1 cMAF, unclear	not self;
perifollicular stroma	non-endothelial stromal cells delimitating the B cell follicles	paracortical crowding around the B cell follicles	CD11c, CD14, CD141, TIM3	CXCL13, MYC, ZEB1	CD1c, CD248, CD303, CD31, CD64, CD74, CD79a, CLEC9A, cMAF, IgD, OX40, PAX5, PNAd, PDPN, SOX9	CD14, CD141, CD206, CD31, CD79a, PNAd	70458	11			self; CD4 effector S100B+, CD4 exhausted, Centroblasts, CD5+ MZ, cDC1B, cDC2A CD5+, CD7/23/GZMB Myelo, Macrophages, Lyve1+ sinus Macs, Act Macs, PU1 cMAF, marginal sinus stroma, stromal cell MYC+	not self;
stromal cells	non-endothelial stromal cells (fibroblasts, myofibroblasts, FRC, smooth muscle cells)	diffuse, interstitial	AID, AXL, CD248, CD34, CD5, CD56, CD64, CLEC10A, MYC, PNAd, SOX9, TCF4	CD103, CD137, CD21, CD23, CD31, CD74, cMAF, GZMB, MX1, PD1, TOX1	CD11c, CD14, CD303, CD68, CD7, EOMES, IDO, LAG3, Lyve1, PDPN, TIM3, ZEB1	AXL	277535	100			self; CD4 naïve-like, CD4 poised, CD4 effector, CD4 effector S100B+, CD4 IFN response, CD4 Treg activated, CD4 Treg S100B+ activated, CD4 Tfh, Average CD4, CD8 naïve-like, CD8 S100B+ other, CD8 IFN response, CD8 Treg activated, Average CD8, MYC+ B cells, Centrocytes, CD5+ MZ, CD5+ T-zone cells, IgD+ CD27neg, CSR CD27neg, immunoblasts, plasmablasts, Average B cells, cDC1B, cDC2A, cDC2A CD5+, cDC2B…	not self;
stromal cell MYC+	MYC+ non-endothelial stromal cells (fibroblasts, myofibroblasts, FRC, smooth muscle cells)	diffuse, interstitial	AID, AXL, CD137, CD14, CD207, CD23, CD248, CD31, CD34, CD56, CD64, CLEC10A, cMAF, CXCL13, GZMB, MYC, OX40, PD1, PNAd, PDPN, SOX9, TCF4, ZEB1	CD10, CD11c, CD141, CD69, TIM3, TOX1	CD103, CD1c, CD21, CD7, LYZ, MX1, PDL1, PRDM1	CD206, CD248, vWF	37622	25			self; CD4 naïve-like, CD4 poised, CD4 effector S100B+, CD4 Treg activated, CD4 Treg S100B+ activated, Average CD4, CD8 S100B+ other, ID2+ Ki-67+ B cells, MYC+ B cells, Centrocytes, IgD+ CD27neg, IgD+ CD27+, IFNsignal B, Average B cells, cDC1B, marginal sinus stroma, perifollicular stroma	not self;
FDC subpop			BCL6, CD21, CD23, CD4543, CD74, CD79a, CD86, CXCL13, PAX5, PD1, PDPN, TOX1	CD20, GZMB	AID, CLEC10A, IgD, LAG3, MX1, MYC, MYCN, PRDM1, PU1, SOX9	CD21, CD23, CD248, PNAd	4071	5		CL:0000442
			Markers frequency in cell-type defined clusters
			70-100%	50-69%	30-49%	Markers ranked 1st-5th	n. cells	n. clusters
CD4
TCF7lo				CD86, FOXP3, IRF4, PRDM1, TIM3, TOX1	BCL6, CD23, CD30, CD56, CD69, CD137, cMAF, GATA3, GZMB, ID2, MX1, MYC, OX40, PD1	FOXP3	98871	80
TCF7hi			TCF7	GATA3	BCL6, CD30, CD69, CD137, GZMB, ID2, MYC, PD1, PRDM1	CD86, Ki-67, S100B, TCF7	263772	50
TCF7avg				CD69, TIM3	CD23, CD56, CD86, cMAF, CXCL13, GATA3, ID2, IRF4, MX1, MYC, OX40, PD1, PDL1, PRDM1, TOX1	FOXP3, HLADR	331053	158
CD8
TCF7lo					CD69, CD74, GZMB, PD1, TIM3, TOX1	CD103, cMAF, EOMES, S100B	35068	58
TCF7hi			TCF7		BCL6, CXCL13, GATA3, MYC, PRDM1	CD56, CD86, cMAF, RORC, TCF7	31864	46
TCF7avg					CD86, CXCL13, OX40, PRDM1, TIM3	HLADR	92313	92
