# Supplementary material for: The normal human lymph node cell classification and landscape defined by high-dimensional spatial proteomics
Source: PLoS One. 2026 Apr 21;21(4):e0346693. doi: 10.1371/journal.pone.0346693 (PMC13099103; doi:10.1371/journal.pone.0346693)
Supplement: S9 Table — (XLSX) [file pone.0346693.s010.xlsx]

## Sheet: Legend
S9 Table. Neighborhood relationship between cell types.
The table contains all statistical significance values for each cell type (rows) versus the others (columns). The table contains all values, however, only the values equal or smaller than p 8.094544277157197e-06 (approx. 0.0000081) are shown as a red box.
NB: the table contains all the numbers, which are not visualized because of conditional formatting.

## Sheet: Table S9
Cell Type Neighborhood	CD4 naïve-like	CD4 poised	CD4 proliferating	CD4 effector	CD4 effector S100B+	CD4 exhausted	CD4 IFN response	CD4 Treg resting	CD4 Treg activated	CD4 Treg S100B+ activated	CD4 Treg proliferating	CD4 Tfh	Average CD4	CD8 naïve-like	CD8 poised	CD8 S100B+ naïve like	CD8 S100B+ other	CD8 proliferating	CD8 effector	CD8 exhausted	CD8 IFN response	CD8 TCF7lo	CD8 Treg activated	CD8 Treg resting	Average CD8	ID2+ Ki-67+ B cells	MYC+ B cells	Centroblasts	Centrocytes	CD5+ MZ	CD5+ T-zone cells	IgD+ CD27neg	CSR CD27neg	IgD+ CD27+	CSR CD27+	immunoblasts	PC kappa	PC lambda	plasmablasts	CD5+ kappa	CD5+ lambda	IFNsignal B	Average B cells	cDC1A	cDC1B	cDC1 prolif	cDC2A	cDC2A CD5+	cDC2B
CD4 naïve-like	7.85962e-147	1.85818e-175	0.00262201	1.79654e-56	0.144127	0.856065	9.18581e-12	0.014964	5.00691e-67	0.00480614	0.0545339	3.37662e-15	1.7828e-110	7.75925e-16	0.00977335	0.322857	9.81455e-13	0.32248	0.387287	0.51884	0.749163	0.916402	0.0375356	2.61067e-20	4.07837e-21	0.321022	3.78916e-05	6.88678e-06	6.03334e-124	0.0929465	1.61048e-06	4.4655e-92	0.00582374	0.00558328	0.00065318	0.00357667	1.72333e-21	3.47304e-19	2.82047e-09	0.302211	0.0869644	0.0143812	2.66485e-07	0.044913	0.162003	0.670452	1	0.0417298	0.083569
CD4 poised	5.10577e-145	3.12851e-148	0.889214	2.29862e-39	1.13595e-24	0.322005	0.326033	4.58329e-09	2.9389e-09	1.70607e-05	0.516326	4.28472e-55	1.26873e-22	0.497219	0.000167799	1	0.516227	0.728463	1.24427e-19	0.880019	0.184341	0.0951059	0.941471	0.883885	0.0935792	0.529759	0.552163	0.00767429	1	3.08542e-35	6.79534e-08	9.33635e-94	2.13115e-19	1	0.000328878	0.348954	3.94747e-15	1.33693e-10	0.00313043	0.0252799	0.000107798	3.11045e-06	0.33601	0.672917	0.584871	0.583638	0.520612	0.398072	0.506113
CD4 proliferating	0.0686933	0.351585	2.0208e-27	1	0.00304126	1	1	0.0811767	1	0.575082	0.113443	0.204103	0.0675652	0.703848	1	0.539128	0.240023	0.207757	0.865287	0.860975	0.788312	1	0.777501	1	1	2.88056e-05	1	0.00010883	0.657022	0.780427	0.385302	1	0.451582	1	1	1	0.91942	0.429626	0.130291	0.686554	1	0.598419	0.905232	0.855336	0.809934	1	0.88511	0.652254	1
CD4 effector	3.88909e-35	1.48904e-19	0.420436	0.289175	3.21276e-69	0.00741552	0.000289228	5.5819e-17	2.74792e-55	1.21417e-06	0.52566	5.89124e-07	8.96589e-65	0.43709	0.0635461	0.00132158	0.0836146	0.8181	0.6133	0.508688	0.637417	0.958408	0.431214	0.766437	0.746958	0.75619	1.55112e-08	0.884768	8.23716e-112	0.00173667	0.00527613	1.42977e-61	9.88474e-07	0.0100065	1.61503e-05	0.108426	1.66058e-09	0.000276602	0.29051	0.0393061	0.176061	0.00043618	0.0395453	0.771756	0.00118911	0.586795	1	0.0023126	0.0212694
CD4 effector S100B+	0.839745	8.27614e-18	0.062881	2.37172e-76	0	0.892426	0.438541	2.86712e-05	8.02216e-11	1.52083e-122	0.931382	1	0.00600096	0.348401	0.960442	0.211424	1.42365e-24	0.41831	0.513119	0.56122	0.30562	1	0.377586	1	0.886331	0.0808354	0.000637812	1	1	5.31391e-66	0.427809	1.35461e-187	1	1	1	0.62621	1.89514e-21	2.33887e-19	0.146699	3.43192e-19	2.07604e-15	1.9054e-10	6.67959e-42	1	0.565812	1	0.174165	4.97423e-73	1
CD4 exhausted	0.117391	5.68686e-13	1	3.29831e-09	0.97776	1.517e-35	0.0562742	1	0.923422	0.697426	1	1	0.000203733	1	0.549111	1	0.929785	1	0.301408	0.00274884	1	1	1	0.42717	0.621136	0.782775	0.650923	1.48811e-05	2.62055e-09	3.84607e-14	1	3.53944e-05	0.0302622	1	1	1	0.150994	0.962896	1	0.121328	0.713651	0.0184235	0.880452	0.88238	2.92605e-08	0.776028	1	0.720134	0.775871
CD4 IFN response	1.9459e-07	0.305073	0.893096	0.456195	0.191136	0.106722	7.94308e-28	0.287952	0.735411	1	0.821914	8.26192e-11	0.284295	0.531699	0.458774	1	1	1	0.592698	0.869558	1	1	1	0.349638	0.567072	0.770915	1	0.120093	1	0.555722	0.89774	0.0168363	1	1	1	1	0.270683	0.239147	1	0.359398	0.739443	1	0.8237	0.402991	0.6653	0.760024	1	0.43203	1
CD4 Treg resting	0.00691071	1.01443e-06	0.355751	5.2367e-15	0.371975	1	0.186467	0.00136022	0.000284184	0.323695	1	1	0.0142567	0.869565	0.00186585	0.00205191	1	1	0.49768	1	0.691416	1	1	1	0.611918	1	1	0.134944	0.136553	0.047557	1	6.84513e-06	1	0.736256	0.00571324	0.00748416	0.758176	0.487588	0.0992133	0.782427	1	1.6288e-11	0.0682607	0.401065	0.0626712	0.569673	0.707836	0.153134	0.855631
CD4 Treg activated	4.61582e-78	1.19206e-09	1	6.54377e-81	7.47418e-31	0.838675	0.15552	4.49655e-05	1.66476e-08	5.0451e-19	8.27941e-15	0.019007	6.09281e-11	0.614832	0.00223445	1	4.41899e-06	0.9344	0.178664	0.953453	0.786193	0.190109	0.302591	0.00257757	0.102366	0.603126	1	0.366987	6.32833e-19	0.483877	1	3.02819e-22	0.0303298	0.000579467	1	0.781897	2.95402e-05	0.0495469	0.208159	0.0351444	0.275294	0.00566665	4.1238e-19	0.683603	0.0241882	0.0631606	4.10575e-05	1.22483e-47	0.593681
CD4 Treg S100B+ activated	0.00043514	0.000485528	0.580225	0.000189361	1.35961e-102	0.808292	1	0.535545	1.50181e-14	9.73358e-21	0.807107	1	0.0644	0.521946	1	1	0.000857566	1	0.535566	0.765615	0.813099	1	0.720319	0.73795	0.913978	0.851051	1	0.026343	1	9.33439e-10	0.850008	1.03432e-16	1	1	1	1	0.0289568	0.0528034	1	0.000562265	0.220074	1	1.03521e-07	0.669716	0.688422	1	0.0160413	7.87464e-20	1
CD4 Treg proliferating	0.0908321	1	0.00696558	0.269424	0.703867	1	0.886977	1	9.06702e-13	0.295695	9.59555e-12	1.82137e-05	0.0705285	0.22888	1	1	0.425825	0.0719755	0.735563	0.921322	0.747111	1	0.261453	0.315976	1	0.474028	0.462103	0.900559	0.884797	1	0.0442033	0.0377312	1	0.776272	0.874684	0.333612	0.616263	0.696198	0.621736	0.560615	0.728994	0.741246	0.0028071	1	1	1	0.571934	0.895003	1
CD4 Tfh	4.4845e-09	5.12386e-39	0.13837	3.27521e-05	1	0.597961	3.76963e-14	1	0.0809807	1	6.81571e-06	6.65097e-24	5.34101e-08	1	4.36913e-28		0.051616	0.269695	1	0.841564	1	1	1	1	0.0847914	1.23763e-10	4.42662e-34	2.18572e-142	3.75619e-53	3.04587e-62	0.000379536	0.000319155	1	0.173944	3.69262e-05	0.10133	3.28102e-06	0.0643155	4.97599e-23	1.31276e-10	0.261717	9.86041e-31	8.84152e-43	0.0753706	7.55489e-39	2.18512e-12	1	1	0.805994
Average CD4	7.29452e-76	2.92676e-15	0.0465452	1.208e-67	4.68144e-07	0.00195885	6.19235e-07	0.000906509	3.72463e-10	0.0567533	0.130166	1.81772e-09	3.64932e-05	0.165039	0.0781928	0.55421	0.0265406	1	0.103139	0.847247	1	0.887885	0.950835	0.00102643	0.000110555	0.975557	0.557859	0.42422	1.69503e-10	0.698414	0.458844	4.65342e-24	0.0313247	0.00121418	0.0869633	1	0.0047638	0.369717	0.953043	0.40415	0.147997	0.00168525	3.19376e-05	0.546851	0.807667	1	0.586761	0.0665113	0.505059
CD8 naïve-like	2.91219e-15	0.00513049	0.368696	0.756025	1	1	0.737366	0.87202	0.685402	1	0.914191	1	0.0490179	2.91539e-11	0.0329605	0.0644933	0.262105	0.291465	0.00116647	1	0.81497	0.0299037	0.144297	0.0573998	2.36041e-11	0.859084	1	0.000162577	1	0.262186	0.286681	0.0165859	1	1	1	0.197797	0.239158	0.660783	0.244994	0.817661	0.420449	1	1.83319e-08	1	0.90803	0.729973	1	0.768291	1
CD8 poised	0.0301996	0.000663059	1	0.0367989	0.183375	0.161207	0.546104	0.00082619	0.00363585	1	1	5.37271e-20	0.166391	0.0216242	0.000100208	1	1	1	1.27223e-05	0.730351	0.158041	1	3.34302e-05	0.0748021	3.57859e-09	0.922559	1	1	1	0.721847	1	2.68151e-06	1	0.0320443	1	0.501815	0.869071	1	0.0316707	0.94577	1	1	1	0.912322	0.303473	1	0.598088	0.749303	0.679104
CD8 S100B+ naïve like	0.28554	1	0.670239	0.00910342	0.286558	1	1	0.000404526	1	1	1		0.520792	0.0348881	1	0.000128974	1	1	1	1	1	0.0297215	1	1.0465e-17	0.00102818	1	1	1	1	1	1	1	0.356805	1	1		1	1		1	1	5.96587e-08	0.505978	1	0.00921457	1	1	0.465293	1
CD8 S100B+ other	3.25993e-08	0.852831	0.213717	0.0663928	8.93698e-25	0.377684	0.935655	1	3.69374e-05	0.00190997	0.808254	0.0179357	0.25552	0.014434	1	1	1.24625e-22	1	0.000531554	0.728541	0.831839	1	0.0299913	0.707945	0.00185263	0.713123	1	1	0.0514309	3.17991e-06	0.587111	7.08181e-14	0.00325175	1	0.00122236	0.513951	0.837205	0.826862	0.0087753	0.810584	0.759211	3.14509e-06	3.8856e-12	1	0.00151841	1	0.401781	0.00012574	0.203024
CD8 proliferating	0.299451	1	0.156604	0.549803	0.76302	1	1	1	0.935763	1	0.0660685	0.446058	1	0.336954	1	1	1	1	1	1	1	1	1	0.334925	0.370174	1	1	1	1	1	0.93156	1	1	1	1	0.532263	1	1	0.916538	1	1	5.79359e-05	1	0.897841	0.0159155	1	1	1	1
CD8 effector	0.207124	2.14351e-15	0.45425	0.00708436	0.016346	0.207799	0.717402	0.515886	0.012913	0.940413	0.732777	1	0.360231	0.012977	1.15508e-12	1	0.0003211	1	7.85246e-12	4.03825e-15	0.00224479	0.688049	0.410753	0.847317	7.22292e-26	0.950955	0.491844	0.51427	7.14628e-22	0.484388	0.535123	4.15429e-33	0.00145497	0.689417	0.0026677	1	0.494862	0.790868	0.419656	0.659271	0.503641	3.3414e-05	1	0.189414	0.136099	1	0.815095	0.858202	0.829783
CD8 exhausted	0.831583	0.352871	0.973152	1	1	0.00327159	0.936526	1	0.820339	0.874053	1	1	0.42304	1	0.869832	1	0.658947	1	3.29486e-09	8.75894e-09	0.569848	0.422893	0.805875	1	0.873939	0.65105	0.770229	0.242518	2.8914e-07	0.558994	0.561475	0.602357	1	1	1	1	0.330469	0.454512	0.921326	0.711433	0.531335	0.17702	0.82915	0.0382066	0.187217	1	1	0.258864	1
CD8 IFN response	0.914703	0.0649932	0.810516	0.693819	0.115803	1	0.868751	0.806756	0.609321	0.819525	1	0.800724	0.636684	0.853446	0.155184	1	1	1	0.0589967	0.839139	3.21612e-15	1.62e-08	0.825083	0.0568884	1.0023e-11	0.825735	1	0.487007	0.840698	0.849703	1	1.18658e-05	4.60566e-05	0.581541	1	0.757612	0.90812	1	1	0.852554	0.894406	5.93607e-07	0.89639	0.930014	0.00875392	1	1	0.0800289	1
CD8 TCF7lo	0.556768	0.535407	1	0.118536	1	1	1	1	0.0493751	0.821893	1	1	0.853271	0.257096	1	0.275348	0.791611	1	1	0.159634	7.87689e-08	1.9356e-11	1	0.797951	0.00135618	1	0.765223	1	1	0.563069	0.642625	0.760161	1	1	0.606616	0.0267012	0.672632	0.679883	0.790301	0.238554	0.377751	0.512986	0.836963	0.272529	1	0.452277	0.237209	0.722027	1
CD8 Treg activated	0.851087	0.432253	0.59269	0.672533	0.723295	1	0.652075	1	0.604729	0.853112	0.44529	1	1	0.27769	2.39351e-05	1	0.0283351	1	0.0167901	1	1	1	0.0126152	1	0.686792	0.905433	1	0.00444288	0.00834526	0.809495	1	3.81644e-07	1	1	1	0.764999	0.494908	0.826217	0.498566	0.944117	1	5.31899e-05	0.00146048	0.726689	0.537104	1	0.596057	0.891461	1
CD8 Treg resting	9.21567e-17	0.181597	0.90627	0.430451	1	0.790533	0.426453	1	0.000865499	1	0.759563	1	4.50694e-05	0.000428011	0.0749237	1.79545e-15	0.4013	0.30044	1	0.69156	0.10842	0.790482	0.619666	0.00655136	1.18779e-25	1	0.00311095	1	1	0.728113	1	0.000584082	1	1	1	1	0.90983	1	1	0.163258	0.655128	1	1.64951e-05	0.752879	0.364912	1	1	0.867067	1
Average CD8	4.86471e-20	0.0525406	0.696731	0.94762	0.938972	0.603556	0.397466	0.608367	0.164695	0.82443	0.526269	0.0585303	0.000776711	3.14831e-12	4.33315e-08	0.000709534	0.00152273	0.420891	2.17931e-12	0.862911	2.67709e-14	0.000955503	0.265095	8.67581e-30	1.53988e-06	0.88044	0.485726	0.0217189	0.00104097	0.454937	0.95633	0.0695419	0.226326	0.430331	0.103414	0.897338	0.686569	0.932478	0.686766	0.793327	0.890066	0.276648	0.987024	0.275377	0.756607	0.809506	1	0.967501	1
ID2+ Ki-67+ B cells	0.91133	0.720667	0.000129965	1	0.804483	0.475548	1	0.598332	0.634698	0.871178	0.524917	4.32373e-10	0.784132	0.734283	0.824381	1	0.718146	1	1	1	0.885298	1	0.773202	0.650519	0.968935	9.46333e-73	0.00596702	8.89305e-26	0.0207909	0.00864005	1	0.927587	0.857052	0.934207	1	1	0.0237526	0.265759	7.71795e-11	0.500492	1	0.938096	0.469211	0.704801	0.169151	1	1	0.103141	1
MYC+ B cells	0.61957	0.65481	1	0.127679	0.00258578	0.153389	1	0.143916	1	1	0.723514	1.77812e-29	0.162594	1	1	1	1	1	0.14695	0.677806	1	1	1	0.000632228	0.892506	0.0102507	3.99473e-61	0.467581	0.62715	0.601585	0.82829	0.819447	0.957717	0.502782	1	0.570214	0.93447	1	0.789936	0.888356	0.4259	0.000140927	0.000339852	0.28329	0.2764	0.32212	1	0.000991686	1
Centroblasts	3.02504e-10	0.512833	0.274374	0.907751	1	2.40052e-05	0.00158092	0.00020989	0.00183838	0.00216154	0.641965	2.82026e-148	7.58914e-05	2.2478e-09	1	1	1	1	0.0355706	0.445522	0.00455358	1	7.53228e-11	1	4.6452e-05	8.4531e-37	0.00774023	0	1.76706e-149	7.61003e-09	1	0.41486	0.111714	0.239499	0.000678395	0.015368	0.747623	0.0418744	1.7662e-17	0.012377	0.188478	1	3.23736e-08	0.598021	0.00366858	0.291898	1	1	1
Centrocytes	9.13171e-108	1	0.538433	5.30189e-159	1	0.000578068	1	0.0550226	2.20439e-23	1	0.213748	6.35191e-44	2.15767e-15	1	1	1	0.0058153	1	1.39763e-29	1.57939e-10	0.778257	0.745757	0.00191613	1	1.0575e-06	6.53131e-05	0.869511	2.25586e-101	0	5.45648e-11	0.00466482	1.82607e-194	0.0772953	0.896996	2.7434e-05	1	6.64637e-12	4.84721e-11	0.00449169	0.0747389	3.06255e-08	0.173958	3.75175e-87	7.12732e-13	3.28052e-10	0.0296446	1	1	1
CD5+ MZ	0.188542	7.58885e-45	1	8.56929e-05	1.30816e-77	1.53998e-16	0.000783134	0.0126902	0.478452	4.10221e-12	0.387921	4.01629e-70	0.184477	0.0179658	0.0307255	1	8.62383e-10	1	0.233398	0.000330133	0.950026	0.0670672	0.645772	0.574894	0.424373	0.644757	0.806008	7.07703e-09	0.182264	6.70871e-96	0.0121594	1.90783e-117	8.69692e-07	0.652411	0.055721	0.428983	2.07347e-06	0.898214	0.203018	0.423157	0.0607383	0.00453561	3.02088e-42	0.863762	0.000637896	0.654056	1	9.05899e-47	0.0518368
CD5+ T-zone cells	0.759413	2.60377e-05	0.252985	0.00529528	0.111989	1	0.69111	1	0.577601	0.850507	0.00703769	0.0147935	0.844446	0.179546	1	1	0.862155	0.858291	0.418162	0.911471	1	0.53862	1	1	0.385575	0.522878	0.127902	1	0.0789268	0.0808311	1.81242e-11	2.05077e-06	0.631182	1	1	0.376668	0.869834	0.0873463	0.746133	0.66477	1	0.0899991	0.0038674	1	1	1	1	0.612762	1
IgD+ CD27neg	8.61284e-174	1.43031e-178	0.388556	1.12127e-118	4.36742e-233	4.61567e-27	0.326542	1.46175e-09	1.26217e-93	3.11899e-21	4.95115e-07	0.0687878	1.87581e-51	0.0792386	1.31987e-11	1	1.35612e-19	1	4.94991e-56	0.0237172	5.85073e-08	0.0191123	4.21254e-11	9.88338e-14	6.17539e-29	0.138797	0.0521358	0.35116	2.70031e-07	1.36608e-224	0.0013519	5.62585e-120	7.02843e-173	0.0381766	0.522456	2.97568e-06	4.16094e-27	1.58745e-19	3.52434e-19	4.06509e-34	1.02391e-10	0.956246	2.63866e-17	2.18829e-23	3.32109e-50	0.000167106	1.04727e-07	9.70119e-124	1
CSR CD27neg	0.0151602	3.21607e-10	0.277555	7.77946e-05	1	0.0311265	1	1	0.171293	1	1	1	0.180681	1	1	0.0484916	0.0185235	1	0.0149266	1	1.50078e-05	0.836458	1	1	0.397317	0.601181	0.00101125	0.811422	1	0.000100699	0.0781269	1.85434e-75	1.58727e-20	1	1	1	1	0.0483668	0.736326	1	1	0.0696004	1.19798e-25	1	1	1	1	1	1
IgD+ CD27+	1.57951e-09	1	1	0.0291623	1	1	1	0.532954	0.00074175	1	0.776563	0.340923	0.00146497	1	0.0065417	1	1	1	1	1	0.0450864	1	1	1	0.581951	0.906011	0.639369	0.00222461	0.161187	6.9645e-12	1	2.67823e-14	1	6.71539e-48	1.11897e-67	1	0.0460837	0.54703	1	0.902265	0.188453	0.197174	1.81229e-27	0.0825652	0.0570717	0.760544	1	1	1
CSR CD27+	0.00131864	3.70313e-14	1	6.56811e-15	1	1	1	0.00143073	1	1	0.880135	0.00190541	0.443934	1	1	1	0.000611457	1	0.669948	1	0.802973	0.616536	1	1	0.138028	0.839561	0.900364	1.5784e-07	0.375488	0.0848314	1	0.0892226	1	3.32073e-77	2.06294e-44	1	0.442868	0.491258	0.60202	0.12242	0.02232	1	0.00362334	0.141045	1	1	1	1	1
immunoblasts	0.00245383	0.398966	0.827993	0.170221	1	1	1	0.000235901	0.448976	1	0.651986	0.199582	0.816888	0.317308	0.297218		0.158381	1	1	1	0.826633	0.0139168	1	1	0.798123	1	0.849149	0.593133	1	0.831494	0.536104	8.0351e-05	1	1	0.735684	5.70721e-12	0.306145	0.469029	0.109529	0.00200677	0.279243	0.82339	0.896981	0.339265	0.762263	0.31421	1	1	0.805031
PC kappa	9.60614e-10	3.71811e-16	0.282871	0.243781	2.69864e-24	0.250581	0.494318	0.00206442	1.06493e-10	0.00810521	0.253708	3.78919e-12	1.82236e-06	0.552854	0.597245	1	0.175144	1	0.365547	0.506489	0.956449	0.0349274	0.777506	0.0875105	0.700018	0.0435741	1	5.24963e-05	4.58978e-12	0.00646756	0.0103935	0.0805774	1	0.789674	0.0589287	0.0403644	0	6.68058e-235	2.2438e-35	0	3.20771e-57	4.45974e-08	4.1742e-06	0.678113	0.860219	0.000454588	1	8.72786e-13	0.488918
PC lambda	2.77708e-12	2.46813e-14	0.463637	0.0901345	3.68249e-19	0.0535673	0.0164611	0.0126784	4.81026e-06	0.0185704	0.402659	0.00107055	0.00772674	0.946052	0.850081	1	1	1	0.83374	1	0.612049	0.517236	0.782411	1	0.940113	0.260152	1	0.0173134	4.29234e-11	0.551407	0.101732	7.88979e-05	0.0190616	1	0.170294	0.294237	3.8617e-231	2.59703e-250	2.79509e-25	2.90551e-37	0	1.79623e-06	0.17007	0.924565	0.00800889	0.216497	0.103034	3.73834e-09	0.554903
plasmablasts	9.53559e-05	0.0146169	0.267316	0.0764798	0.260254	1	0.871259	0.0344109	0.159261	1	0.700532	1.27035e-19	1	0.0926804	0.0197106		0.0191349	1	0.460815	0.855136	1	1	0.4225	0.832043	0.282286	1.54128e-20	0.793242	1.08194e-16	0.00291629	0.152572	0.708452	0.0076888	0.536817	1	0.657659	0.427076	3.29026e-26	1.93911e-24	7.92698e-25	3.50065e-09	7.02963e-25	0.644527	8.80895e-16	1	1	0.00118424	1	0.852207	0.494592
CD5+ kappa	0.117353	0.000998313	0.213746	0.524176	6.46808e-20	0.164237	0.215708	0.283614	2.85267e-06	1.22193e-05	0.0718942	1.98578e-15	0.00599334	0.80838	1	1	0.00994121	1	0.621616	0.377246	0.94145	0.805174	0.806691	0.657304	0.84323	0.71379	0.778824	0.899829	0.770303	0.507622	0.0508157	0.0727246	1	0.824937	0.127838	0.000195431	0	8.78584e-37	1.13606e-09	9.44405e-238	9.43426e-13	0.0245218	0.0363704	0.803274	0.197882	0.210001	0.0218082	8.27899e-11	0.926875
CD5+ lambda	0.0158816	1.65599e-05	0.444477	0.305252	2.94875e-13	1	0.0986002	1	0.302027	0.0501773	0.867604	0.0529962	0.00472679	0.442893	1	1	0.405686	1	0.0465864	0.784152	1	1	0.374064	0.690063	0.969179	0.821454	0.568133	0.281054	9.26065e-08	0.0236737	1	0.929991	1	0.224438	0.00582112	0.0746499	2.01189e-63	0	2.43416e-27	9.11011e-16	8.65198e-98	0.567481	0.000942412	0.289217	0.779042	1	1	9.27099e-10	0.844505
IFNsignal B	0.00672436	1.01335e-10	0.601798	0.000518643	1.41692e-09	0.313589	1	1.56593e-21	0.00330273	1	0.848068	4.35628e-34	0.000751921	1	1	2.03528e-09	1.14895e-06	3.07635e-09	3.53161e-06	0.132859	7.20948e-08	0.744999	0.000128981	1	0.0654883	0.160615	4.70265e-06	1	0.199135	0.405684	0.563251	0.000170443	0.155311	0.141022	1	1	4.54799e-06	2.72701e-05	0.571604	0.23775	0.04971	3.41727e-147	2.22756e-06	0.0620088	0.000175737	1	0.000380844	1	1
Average B cells	7.38631e-05	0.861056	0.741032	3.352e-06	5.51098e-46	0.197094	0.400546	0.0539782	4.20258e-24	5.95646e-08	0.000369576	3.78883e-35	0.0147576	2.16825e-10	0.373684	0.773169	1.53812e-15	1	5.67652e-15	0.0110491	0.704556	0.889471	0.000140084	2.62698e-06	0.0538149	0.00341119	0.000153622	1.07706e-12	9.03533e-104	4.41192e-74	0.754198	2.58303e-16	1.05014e-29	3.88195e-27	0.0271402	0.603198	0.840265	0.130587	8.92556e-15	0.0315251	0.000284207	1.88535e-05	0.0341968	0.000348914	0.00438948	1	1.62229e-05	2.5593e-34	0.685346
cDC1A	0.000175348	0.886068	0.670827	0.71011	0.930534	0.820034	0.0328044	0.907732	0.587036	0.224631	1	0.0226001	0.427633	1	0.712764	1	0.920759	0.719344	1	0.816504	0.724961	0.294956	0.447763	1	1	0.818665	0.788937	1	1.31769e-09	0.828035	1	2.97642e-05	1	0.0144568	0.0539465	0.189413	0.905553	0.846443	0.468537	0.670933	0.531627	1	0.815479	1.03891e-95	3.56032e-31	3.03122e-12	1	0.027154	0.104066
cDC1B	1.48856e-13	0.385541	0.949484	0.331418	1	0.0784539	0.904405	0.400626	0.333826	0.221959	0.598974	3.02337e-42	0.900961	0.0234518	0.401557	0.0289089	4.48779e-06	0.0842358	8.85534e-06	0.0900022	0.03122	1	0.745406	0.0607879	0.240535	0.390088	0.955503	0.0711229	6.00448e-08	0.00450105	0.382165	2.91984e-11	1	0.0112384	1	0.763463	1	0.00826123	1	0.269735	0.962468	2.03244e-09	0.00767565	1.09773e-32	6.02434e-122	0.588775	0.496768	0.240349	1
cDC1 prolif	1	1	1	0.772093	1	1	0.526265	0.548435	0.103106	1	1	4.5009e-11	1	1	1	1	1	1	1	0.59277	1	0.598609	1	1	0.815078	0.735195	0.0521779	0.353725	0.101265	0.828654	1	0.0107655	1	1	1	0.761515	0.00152426	0.164194	0.000447767	0.0598704	0.802741	1	0.892776	3.0972e-09	0.464165	2.76743e-22	1	1	1
cDC2A	0.623367	0.621766	1	0.235517	0.489012	1	0.451434	0.520896	0.0351977	0.03901	1	1	0.802677	1	0.573694	1	0.344224	1	0.161901	1	1	0.438444	0.656351	1	1	0.891473	1	1	1	1	1	0.0856354	1	1	1	1	1	0.184734	1	0.060247	1	0.0415223	0.000257016	1	0.419613	1	5.30666e-41	1.44805e-179	1
cDC2A CD5+	0.382059	0.47487	1	0.520567	2.26064e-70	0.751941	0.411108	0.325229	1.19009e-10	1.67103e-20	0.630651	1	0.968988	0.905721	0.932643	0.0815626	0.106309	1	0.484922	0.502331	0.00114381	0.16031	0.418372	0.837824	0.214378	0.0348188	0.297819	1	1	4.81157e-43	0.0959023	1.54854e-84	1	1	1	0.806246	1.1668e-12	2.00929e-09	1	9.41729e-17	1.07474e-13	1	1.4962e-54	0.172061	0.829278	1	4.58213e-252	0	1
cDC2B	0.144717	0.0187382	0.841983	0.464273	1	0.86526	1	0.146986	0.595518	1	1	0.593227	0.961492	1	1	1	2.1145e-07	1	0.806678	1	1	1	1	1	1	1	1	1	1	0.628513	1	1	1	1	1	0.640344	0.0997404	0.0519454	0.877212	0.392327	0.413491	1	0.850245	0.168493	1	1	1	1	1.89887e-16
cDC2B CD5+	0.272514	0.523456	0.611755	0.857077	7.49026e-62	1	0.893804	1	2.23811e-07	4.3604e-05	1	0.00770773	0.896975	0.966859	0.233226	1	0.00179024	1	1	0.0684888	0.516604	0.242023	0.435344	0.809202	1	0.20183	1	1	9.58477e-14	2.30011e-09	0.00941649	8.14992e-50	1	1	1	0.305902	0.000116436	0.00141852	0.375882	1.43609e-08	0.0033343	1	7.74555e-31	0.295118	0.049848	1	0.328421	5.90043e-20	1
DCmPh	0.00772761	5.85395e-09	0.115669	0.27385	0.295727	0.775994	0.190173	0.944475	0.736922	0.103811	0.855891	0.0010121	0.0903178	0.265367	0.482015	1	1.35725e-06	0.465632	0.956309	0.68911	0.802268	0.918284	0.0818368	0.872814	0.617327	0.897015	0.803621	5.13041e-05	1	0.020948	0.073342	0.01131	1	1	1	1	0.0015435	2.22679e-05	0.824076	0.00627229	0.000294629	2.30639e-07	0.000280897	0.131327	7.24373e-44	0.0296249	1	0.000528051	1
ID2+ Ki-67+	0.8772	0.4801	0.572392	1	0.935429	0.816007	1	1	0.751891	0.838955	0.0387284	0.778418	0.852121	0.819921	1	1	0.915873	1	1	0.944188	1	0.442165	1	0.728187	0.757568	2.74794e-10	0.00291618	0.900531	0.932548	0.740154	1	0.0108016	1	0.714753	1	2.90806e-06	0.128024	1	2.19774e-21	0.907078	0.590981	0.881516	0.371686	0.552169	0.932546	0.160185	1	1	1
pDC	0.87237	0.0204586	0.845926	0.613719	0.68736	0.0576568	0.839872	1	0.231438	0.749086	1	0.284992	0.00122391	0.48267	0.934534	1	0.926668	0.65432	0.661756	0.680287	1	0.904008	1	1	0.490303	0.625971	0.542032	0.610585	0.0799427	3.71939e-05	0.79735	0.412372	0.858662	0.637719	0.240167	0.764283	0.871476	0.656463	0.644415	0.0165301	1	1	0.219861	0.290542	2.78683e-05	1.75777e-05	1	0.982072	0.861742
ILC3	0.660234	0.620598	0.683784	0.852233	0.00687758	1	0.784156	0.397242	0.369059	0.521428	1	0.00937173	0.503666	1	1	1	0.318051	1	0.801109	1	0.624516	0.870918	0.400289	0.764358	0.767533	0.900992	0.31858	0.0510427	5.35712e-21	0.407036	0.955902	0.00104855	1	0.000312044	0.278738	0.926079	0.900894	0.851455	0.826285	0.967831	0.974339	0.783794	0.0643944	1.86668e-28	0.375364	0.0893354	0.701926	0.0414023	0.786743
NK	0.795556	1	1	0.147094	0.836971	1	1	1	0.783873	1	1	3.58899e-06	0.685419	1	1	1	1	1	0.0248042	0.20269	0.536557	1	1	1	0.437522	1	0.52007	1	1.4535e-09	1	1	0.158972	1	1	1	0.277473	0.383214	0.72947	0.868008	1	1	1	0.903534	0.484256	0.000469227	1	0.611862	1	1
Average DC	0.305386	0.328699	0.407773	0.390516	0.292889	1	0.508535	0.36057	0.569293	0.000648717	1	0.00194527	0.549192	0.798441	0.496673	1	0.479293	1	0.922711	0.959011	0.477085	0.897265	0.959097	0.345109	0.939938	0.900114	0.647596	0.385161	0.441744	0.246328	0.0554862	0.379469	1	8.45939e-06	0.00321982	0.914752	0.74834	0.870616	0.124569	0.138602	0.0183685	0.0211022	3.44711e-12	3.26581e-17	1.28343e-32	0.328943	7.15822e-09	2.90169e-38	0.517437
Monocytes	0.985353	0.894984	1	1	0.412415	0.507567	1	0.266107	0.618809	1	1	7.85488e-51	0.71935	1	1	1	0.524607	0.732298	0.863123	1	0.863739	1	0.6936	1	0.592336	1	0.661318	1	3.19648e-08	0.624851	1	0.458458	0.676397	1	0.119679	1	1	0.692566	1	1	1	1	0.83973	6.32409e-08	7.41153e-05	0.00326498	1	1	1
CD16+ macs	0.283958	0.00271087	1	0.550171	0.687713	0.205047	1	1	0.000780645	1	1	1	0.000689247	0.53441	0.731083	1	1	1	0.157868	0.196443	1	1	1	0.588863	0.144519	0.0698167	1	1	1	2.01706e-07	1	1.1178e-08	1	4.37186e-06	1	0.134445	1	0.619604	0.308457	0.397464	1	1	2.06702e-12	0.905813	0.0088699	1	1	0.0230385	1
CD16+ monos	1.86329e-08	0.000964043	1	0.0951206	0.0209557	0.585784	1	5.68789e-12	0.393183	0.0362822	1	1.00419e-47	0.0514688	0.00118048	1	0.375574	0.142484	1	0.604505	0.270276	0.0768774	0.236914	0.0707488	0.746924	0.0290027	0.0387166	0.0931004	1	4.22214e-11	0.014468	1	1.94882e-07	0.040606	0.69616	0.0403379	0.128947	0.918738	0.804912	0.890528	0.490021	0.824258	0.137257	0.515327	0.391724	0.906362	1	1	1.74352e-05	1
CD7/23/GZMB Myelo	4.23576e-28	3.11566e-09	1	0.879263	1	0.0532371	1	1	0.0188162	1	1	0.0765399	0.00458078	1	1	0.00116929	1	1	0.806784	1	1	1	1	0.148368	0.437654	0.000122837	9.36201e-06	1	1	1.65875e-36	1	6.91912e-67	1	0.632977	1	1	0.00654025	0.0042774	1	0.869478	0.615192	7.48558e-09	3.14247e-10	1	1.49537e-10	1	1	1	1
GZMB+	4.04852e-22	1.09842e-08	1	0.180582	1	1.38218e-06	1	1	1	1	1	1	0.0131858	1	1	1	1	1	0.438894	0.536755	1	0.846265	1	1	1	1	1	1	1	1	1	0.116434	1	1	1	1	1	1	1	0.688436	0.0233535	1	0.135575	1	1	1	1	1	1
phagocytes CD68+	0.168461	0.070483	1	0.971809	0.0413321	1	1	0.139319	0.252392	1	0.778791	1	0.651656	1	0.787126	1	1	1	0.126049	0.642101	0.598548	1	0.0310245	0.663204	0.8745	1	1	0.911465	0.408814	0.739057	0.884327	0.000315294	1	1	1	1	0.530362	0.34592	0.502482	0.850236	0.830417	1	0.010959	1	0.823179	0.742481	1	1	1
GC macs	1.31501e-25	5.59265e-48	0.0793569	1.41567e-14	1	1	0.742377	1	0.000113767	1	0.0371791	1.29161e-08	1.71157e-10	0.0137835	4.39679e-06		2.36677e-10	0.13394	1.05839e-09	0.735992	0.289735	0.275189	1	1	0.0311676	0.435451	0.0621996	1.19643e-215	2.52046e-117	1.50405e-18	0.0433345	0.0100632	1	0.367907	0.00161864	0.100812	9.92641e-11	8.30645e-14	0.319885	8.82136e-17	1	0.702994	2.24943e-08	4.82453e-05	0.101773	0.622547	1	2.89972e-06	1
Macrophages	5.35165e-06	1.62781e-07	0.00569465	0.000663096	4.16735e-06	0.33146	0.713858	0.222819	0.147223	0.840963	0.00614049	3.19478e-13	0.0478387	0.611386	0.838585	0.54868	0.764846	1	1.16405e-05	0.809861	0.203752	0.357775	0.754267	0.751319	0.0133347	0.642243	0.0228843	0.000110856	2.24834e-16	0.632918	0.504631	0.000881469	2.72278e-08	0.0992796	0.755105	1	4.00038e-14	0.327346	0.869278	2.17549e-05	0.173515	2.85306e-08	0.000205845	0.937976	3.78192e-09	0.153129	0.0337285	0.439165	0.203643
Lyve1+ sinus Macs	2.46767e-99	2.86802e-63	0.00525189	1.59984e-15	1	0.0222033	8.16146e-06	1	1.39722e-112	2.2479e-05	0.515629	1	7.48185e-28	1.56579e-36	0.00230097	1	6.51569e-12	1	0.000413336	0.115343	1	1	1	1	2.53819e-11	2.16553e-05	2.90329e-07	3.34657e-10	1.58503e-30	6.22208e-32	0.0961298	2.36233e-137	0.005941	0.257542	1.36407e-66	0.000732995	0.123159	0.629607	0.202214	0.00127056	0.750927	4.17258e-45	9.53142e-33	0.505934	2.44367e-15	0.0127766	1	9.78376e-29	1
Lyve1+ CD16+ sinus Macs	3.97456e-126	1.07646e-31	0.000510868	1.22028e-81	4.40117e-26	1	1	2.21019e-65	4.5185e-25	1	0.0878185		3.25264e-10	2.63055e-21	1	1	3.7861e-05	1	3.02679e-06	0.0206554	0.0380008	1	0.0101638	1	1.40596e-09	7.75712e-06	0.0249945	1	1	7.75158e-05	1	6.56019e-49	4.52903e-129	1	4.10216e-15	0.198111	0.544185	0.0870273	0.058957	0.0015158	0.473217	1	2.41222e-84	0.0573721	3.7462e-11	1	1	1	1
Neutrophils	7.84342e-43	0.791941	7.40907e-05	4.12077e-12	5.47151e-07	0.84071	1	1	7.50997e-08	0.141143	1	0.200397	2.50209e-10	1.66277e-05	8.154e-14		0.594182	0.0514769	1	0.0308989	0.446887	1	1	1	0.0356816	0.0033875	0.8803	0.102152	4.80521e-09	1	0.0341215	0.00410087	1	0.925992	0.200197	1	0.767704	0.626976	1	0.783573	0.715267	0.53185	0.00771485	0.429776	0.0700222		0.241053	5.22755e-06	0.309386
Act Macs	0.241163	0.96905	0.504148	0.0514499	1	0.853618	0.71575	0.409243	0.481763	0.12684	1	1	0.822394	1	1	1	1	1	1	0.932974	0.0539749	0.838997	1	1	0.879975	0.264709	1	1	3.22913e-06	0.000510119	0.613938	4.53901e-09	1	0.641129	1	1	0.904117	0.8847	1	0.75852	0.68361	0.0122085	1.04137e-06	0.600683	0.796431	0.63907	1	1	1
PU1 cMAF	0.0161214	0.0227147	1	0.776356	1.92891e-13	1	9.15497e-06		0.857569	0.101683	1		0.0537403	0.630665	0.555653	0.355345	0.381229		0.194144	0.106273	0.670032	0.532611		0.253903	0.163457	0.702507		1		0.596997	1	0.00593926	2.26954e-13	0.775524	7.40787e-06		5.93721e-10	1.81052e-05		4.93385e-05	0.0097323	0.430227	0.915889	0.0138364		1	0.433663	1	0.0706827
Average Myeloid	2.78113e-05	1	0.877038	0.281367	0.691538	0.0570163	1	0.792898	0.894442	1	1	0.396891	0.715261	0.0754981	1	1	0.675584	1	0.318098	1	1	1	0.919975	1	0.80004	1	0.744261	1	0.941109	0.785972	0.882515	0.000645842	1	1	1	1	1	0.324584	0.532094	0.0768558	1	1	0.467945	0.670192	1	1	1	0.252649	1
endothelium	1.32769e-115	6.55313e-71	9.83718e-07	1.26283e-68	6.8125e-78	0.82715	0.000815684	0.0306299	1.92452e-85	1.11322e-14	1.17397e-09	4.41187e-17	2.16115e-53	0.00273824	0.361928	1	6.46947e-14	1	0.0337072	0.267592	6.22355e-10	0.669954	1	2.32041e-05	0.00021109	3.80964e-23	0.000929412	8.95733e-06	1.26951e-64	7.46914e-44	1.33363e-13	1.31472e-169	4.15921e-05	2.57916e-05	1.71929e-06	0.228071	1	0.848255	0.166076	0.787625	0.537017	3.8044e-26	7.81887e-135	0.34194	8.52014e-16	0.71114	1	2.67628e-24	0.671642
HEV	0.439614	0.766386	1	0.93852	0.347992	0.771673	1	1	0.000285461	1	0.611097	1	4.65804e-09	0.833696	0.482259	1	0.00116534	1	0.269389	0.462337	0.381482	1	1	1	0.108995	0.000922	1	1	1.19028e-21	0.00076939	1	4.55189e-62	1	0.0234207	1	1	0.401942	0.816187	1	0.00232846	0.965797	1.94364e-07	1.159e-44	0.518969	4.71014e-05	1	1	1	1
Lyve1+ endothelium	1	2.13719e-21	1	7.58446e-10	1	1	1	1	1	1	1	2.94198e-11	5.43601e-24	0.00297511	1	1	1	1	0.0133315	0.331557	0.148543	1	1	1	1.8674e-11	0.714206	0.308586	1	1	2.41929e-21	1	3.28689e-20	1	1	1	1	0.00048086	0.00792127	0.527739	0.961145	0.0177658	1	1.09169e-30	0.814273	1.23881e-05	1	1	1	1
marginal sinus stroma	2.0613e-168	1.79353e-147	0.0293446	6.56795e-51	2.06042e-268	1.83244e-13	3.35786e-118		8.703e-141	2.06774e-48	3.59231e-05		3.22154e-175	1.18955e-160	0.268613	4.76574e-35	2.76314e-24		2.31553e-11	1.18702e-24	3.11656e-21	7.00629e-22		4.84939e-06	1.19177e-62	2.77729e-32		1.29825e-08		2.8527e-169	1.01232e-25	3.9016e-295	1.33896e-241	3.33097e-42	4.65064e-249		3.56808e-20	2.01581e-13		4.06885e-34	1.81325e-13	3.6449e-48	7.9922e-199	6.76262e-15		1	3.64976e-56	3.35359e-113	3.06919e-45
stroma (extranodal)	0.236531	1	1	0.38101	1	0.139739	1	1	1	1	1	1	0.0378957	1	1	1	1	1	1	1	1	1	1	1	0.534627	0.382206	1	1	1	2.25441e-05	0.334413	2.95331e-07	1	1	1	1	0.184178	0.137852	0.714754	0.00972933	0.00173691	1	4.02722e-09	1	1	1	1	1	1
perifollicular stroma	0.332692	0.152006	0.0492651	5.34084e-05	7.43885e-09	1.9928e-07	0.690922	1	0.838857	0.141135	0.822008	0.00552666	0.177224	0.379233	0.341947	1	1	1	0.0659209	1	0.708907	0.05471	1	0.0408116	0.618615	0.378172	0.777008	5.58765e-11	0.0304676	6.46419e-06	0.541406	0.2628	0.00722278	0.00045521	0.272083	0.00286302	0.180579	0.309282	0.15904	0.760902	0.00676396	0.0289989	0.403461	0.155989	1.25894e-23	0.597092	1	3.873e-07	1
stromal cells	3.46046e-44	3.37634e-31	0.365904	4.12196e-12	4.74555e-97	0.122925	2.72479e-09	6.03286e-05	1.76573e-37	3.73161e-28	0.119347	8.75082e-33	3.02766e-80	1.4707e-23	0.168328	0.134407	1.19004e-15	1	0.589688	0.201392	8.485e-12	0.00518406	6.55415e-13	0.000501838	4.62069e-23	0.00148147	1.17613e-07	0.0970331	3.86777e-133	3.4397e-20	9.18528e-17	1.63183e-170	2.33021e-13	0.00295777	0.054444	7.45676e-37	0.885694	0.122203	1.84696e-10	0.757432	0.742068	0.006511	7.20401e-77	0.0188729	1.78272e-21	0.539151	2.85323e-22	3.05415e-65	0.0788845
stromal cell MYC+	1.76898e-60	2.63512e-23	0.180439	0.000220318	2.67826e-06	0.972261	0.000218745	1	2.88061e-27	2.31248e-06	0.00145107	1	8.9873e-21	0.00325737	0.397243	0.761614	1.00935e-08	1	0.20803	0.05017	0.2214	0.0306358	1	0.197896	1.6948e-05	1.61553e-13	6.85163e-07	2.23912e-05	6.0121e-38	0.186686	0.00585007	4.31013e-119	1	1.26879e-09	1	0.00334744	5.57269e-05	0.00116865	0.00143783	0.396181	0.215335	3.37207e-27	1.58648e-33	1.59062e-05	2.30558e-11	0.101567	1	0.755289	0.0403244
unclear	5.0674e-102	0.00788906	2.46696e-13	1	7.81833e-12	0.962479	8.70991e-09	0.00118645	0.830716	0.189504	1.16808e-05	0.00184971	0.715623	1	0.867605	0.58491	5.44519e-25	0.229572	7.42965e-08	0.572395	0.00215444	0.654186	0.276157	0.0487782	0.270998	0.274626	5.22382e-28	9.58539e-20	3.92214e-28	5.83958e-80	0.0216869	1.61055e-08	0.508453	1.03632e-32	7.41112e-28	0.820648	2.30779e-05	0.367386	0.801884	0.196568	0.459914	0.117903	3.56629e-51	0.32373	1.29905e-07	0.120089	2.84126e-07	4.66469e-16	0.386094
[truncated: 30 more columns]
