# Supplementary material for: The normal human lymph node cell classification and landscape defined by high-dimensional spatial proteomics
Source: PLoS One. 2026 Apr 21;21(4):e0346693. doi: 10.1371/journal.pone.0346693 (PMC13099103; doi:10.1371/journal.pone.0346693)
Supplement: S10 Table — (XLSX) [file pone.0346693.s011.xlsx]

## Sheet: Legend
S10 Table. Overlap between cell types.
The table contains all statistical significance values for each cell type (rows) versus the others (columns). The table contains all values, however, only the values of significance “0” which have a neighborhood value equal or smaller than p 8.094544277157197e-06 (approx. 0.0000081) are shown as a green box.
NB: the table contains all the numbers, which are not visualized because of conditional formatting.

## Sheet: Table S10
Cell Type Overlap	CD4 naïve-like	CD4 poised	CD4 proliferating	CD4 effector	CD4 effector S100B+	CD4 exhausted	CD4 IFN response	CD4 Treg resting	CD4 Treg activated	CD4 Treg S100B+ activated	CD4 Treg proliferating	CD4 Tfh	Average CD4	CD8 naïve-like	CD8 poised	CD8 S100B+ naïve like	CD8 S100B+ other	CD8 proliferating	CD8 effector	CD8 exhausted	CD8 IFN response	CD8 TCF7lo	CD8 Treg activated	CD8 Treg resting	Average CD8	ID2+ Ki-67+ B cells	MYC+ B cells	Centroblasts	Centrocytes	CD5+ MZ	CD5+ T-zone cells	IgD+ CD27neg	CSR CD27neg	IgD+ CD27+	CSR CD27+	immunoblasts	PC kappa	PC lambda	plasmablasts	CD5+ kappa	CD5+ lambda	IFNsignal B	Average B cells	cDC1A	cDC1B	cDC1 prolif	cDC2A	cDC2A CD5+	cDC2B
CD4 naïve-like	0	1	1	1	0	1	1	0	1	1	1	1	1	1	1	1	1	1	1	1	1	1	0	0	1	1	1	1	1	1	1	1	1	1	1	1	1	1	1	1	1	1	1	1	1	1	1	1	1
CD4 poised	1	0	1	0	1	1	1	0	1	1	1	1	0	1	1	1	1	1	1	1	1	1	0	1	1	1	1	1	1	1	1	1	1	1	1	1	1	1	1	1	1	1	1	1	1	1	1	1	1
CD4 proliferating	1	1	0.0377	1	1	1	1	0	1	1	0	1	1	1	1	1	1	0	1	1	1	1	1	1	1	0	1	1	1	1	1	1	1	1	1	1	1	1	0	1	1	1	1	1	1	1	1	1	1
CD4 effector	1	0	1	0.0618	1	1	1	0	1	1	1	1	1	1	1	1	1	1	1	1	1	1	1	1	1	1	1	1	1	1	1	1	1	1	1	1	1	1	1	1	1	1	1	1	1	1	1	1	1
CD4 effector S100B+	0	1	1	1	0	1	1	1	1	0	1	1	1	1	1	1	0	1	1	1	1	1	1	1	1	1	1	1	1	1	1	1	1	1	1	0.999426	1	1	1	1	1	1	1	1	1	1	0	0	1
CD4 exhausted	1	1	1	1	1	0.0619	1	1	1	1	1	1	0	1	1	1	1	1	1	1	1	1	1	1	1	1	1	1	1	1	1	1	1	1	1	1	1	1	1	1	1	1	1	1	1	1	1	1	1
CD4 IFN response	1	1	1	1	1	1	0.0404	1	1	1	1	1	1	1	1	1	1	1	1	1	1	1	1	1	1	1	1	1	1	1	1	1	1	1	1	1	1	1	1	1	1	1	1	1	1	1	1	1	1
CD4 Treg resting	0	0	0	0	1	1	1	0.0003	0	0	1	1	0	1	0	0	1	1	0	1	1	1	1	1	0	1	1	1	1	1	1	1	1	1	1	1	1	1	1	1	1	1	1	1	1	0.999989	1	1	1
CD4 Treg activated	1	1	1	1	1	1	1	0	1	1	1	1	1	1	1	1	1	1	1	1	1	1	0	0	1	1	1	1	1	1	1	1	1	1	1	1	1	1	1	1	1	1	1	1	0	1	1	1	1
CD4 Treg S100B+ activated	1	1	1	1	0	1	1	0	1	0.0433	0.997897	1	1	1	1	1	0	1	1	1	1	1	0	1	1	1	1	1	1	1	1	1	1	1	1	1	1	1	1	1	1	1	1	1	1	1	0	0	1
CD4 Treg proliferating	1	1	0	1	1	1	1	1	1	0.997897	0.1033	1	1	1	1	1	1	0	1	1	1	1	0	0	1	1	1	1	1	1	0	1	1	1	1	0	1	1	1	1	1	1	1	1	1	1	1	1	1
CD4 Tfh	1	1	1	1	1	1	1	1	1	1	1	0.0237	1	1	1	N/A	1	1	1	1	1	1	1	1	1	0	0	0	0	1	1	1	1	1	1	1	1	1	0	1	1	1	0	1	1	1	1	1	1
Average CD4	1	0	1	1	1	0	1	0	1	1	1	1	0.9976	1	1	1	1	1	1	1	1	1	1	1	1	1	1	1	1	1	1	1	1	1	1	1	1	1	1	1	1	1	1	1	1	1	1	1	1
CD8 naïve-like	1	1	1	1	1	1	1	1	1	1	1	1	1	0.8465	1	1	1	0	1	1	1	1	1	0	1	1	1	1	1	1	0	1	1	1	1	1	1	1	1	1	1	1	1	1	1	1	1	1	1
CD8 poised	1	1	1	1	1	1	1	0	1	1	1	1	1	1	0.0406	1	1	1	0	1	1	1	0	1	0	1	1	1	1	1	1	1	1	1	1	1	1	1	1	1	1	1	1	1	1	1	1	1	1
CD8 S100B+ naïve like	1	1	1	1	1	1	1	0	1	1	1	N/A	1	1	1	0.0006	1	1	1	1	1	1	9.11561e-06	0	1	1	1	1	1	1	1	1	1	1	1		1	1		1	1	1	1	1	0	1	1	1	1
CD8 S100B+ other	1	1	1	1	0	1	1	1	1	0	1	1	1	1	1	1	0.0483	1	9.39674e-11	1	1	1	0	0	1	1	1	1	1	1	1	1	1	1	1	1	1	1	1	1	1	1	1	1	1	1	1	0	1
CD8 proliferating	1	1	0	1	1	1	1	1	1	1	0	1	1	0	1	1	1	0.0748	1	1	1	1	1	0	0	1	1	1	1	1	0.915613	1	1	1	1	1	1	1	1	1	1	1	1	1	1	0	1	1	1
CD8 effector	1	1	1	1	1	1	1	0	1	1	1	1	1	1	0	1	9.39674e-11	1	0.1902	1	1	1	0	1	0.420837	1	1	1	1	1	1	1	1	1	1	1	1	1	0	1	1	1	1	1	1	1	1	1	1
CD8 exhausted	1	1	1	1	1	1	1	1	1	1	1	1	1	1	1	1	1	1	1	0.1668	1	1	1	1	1	1	1	1	1	1	1	1	1	1	1	1	1	1	1	1	1	1	1	1	1	1	1	1	1
CD8 IFN response	1	1	1	1	1	1	1	1	1	1	1	1	1	1	1	1	1	1	1	1	0.0952	1	1	1	1	1	0.00042762	1	1	1	1	1	1	1	1	1	1	1	1	1	1	1	1	1	1	1	1	1	1
CD8 TCF7lo	1	1	1	1	1	1	1	1	1	1	1	1	1	1	1	1	1	1	1	1	1	0.1444	1	1	1	1	0.776372	1	1	1	1	1	1	1	1	0	1	1	0.0121869	1	1	1	1	1	1	1	1	1	1
CD8 Treg activated	0	0	1	1	1	1	1	1	0	0	0	1	1	1	0	9.11561e-06	0	1	0	1	1	1	0.0336	0	3.08118e-10	1	1	1	1	1	1	1	1	1	1	0	1	1	1	1	1	1	1	1	1	0	1	1	1
CD8 Treg resting	0	1	1	1	1	1	1	1	0	1	0	1	1	0	1	0	0	0	1	1	1	1	0	0.1997	0	1	1	1	1	1	1	1	1	1	1	1	1	1	1	1	1	1	1	1	1	1	1	1	1
Average CD8	1	1	1	1	1	1	1	0	1	1	1	1	1	1	0	1	1	0	0.420837	1	1	1	3.08118e-10	0	0.2827	1	1	1	1	1	1	1	1	1	1	1	1	1	1	1	1	1	1	1	1	1	1	1	1
ID2+ Ki-67+ B cells	1	1	0	1	1	1	1	1	1	1	1	0	1	1	1	1	1	1	1	1	1	1	1	1	1	0	0	0	1	1	1	1	1	1	1	1	1	1	0	1	1	1	1	1	1	1	1	1	1
MYC+ B cells	1	1	1	1	1	1	1	1	1	1	1	0	1	1	1	1	1	1	1	1	0.00042762	0.776372	1	1	1	0	0.0259	0.30806	1	0	0	1	0.0242193	1	1	1	1	1	1	1	1	0	0	1	1	1	1	1	1
Centroblasts	1	1	1	1	1	1	1	1	1	1	1	0	1	1	1	1	1	1	1	1	1	1	1	1	1	0	0.30806	0	0	1	1	1	1	1	1	1	1	1	0	1	1	1	1	1	1	1	1	1	1
Centrocytes	1	1	1	1	1	1	1	1	1	1	1	0	1	1	1	1	1	1	1	1	1	1	1	1	1	1	1	0	0	1	1	1	1	1	1	1	1	1	0	1	1	1	0	1	1	1	1	1	1
CD5+ MZ	1	1	1	1	1	1	1	1	1	1	1	1	1	1	1	1	1	1	1	1	1	1	1	1	1	1	0	1	1	0.2542	1	1	1	0	0	1	1	1	1	1	1	1	1	1	1	1	1	1	1
CD5+ T-zone cells	1	1	1	1	1	1	1	1	1	1	0	1	1	0	1	1	1	0.915613	1	1	1	1	1	1	1	1	0	1	1	1	0.0946	1	1	1	1	0	1	1	1	1	1	1	1	1	1	1	1	1	1
IgD+ CD27neg	1	1	1	1	1	1	1	1	1	1	1	1	1	1	1	1	1	1	1	1	1	1	1	1	1	1	1	1	1	1	1	1	0	1	1	1	1	1	1	1	1	1	1	1	1	1	1	1	1
CSR CD27neg	1	1	1	1	1	1	1	1	1	1	1	1	1	1	1	1	1	1	1	1	1	1	1	1	1	1	0.0242193	1	1	1	1	0	0.0036	1	1	1	1	1	1	1	1	1	1	1	1	1	1	1	1
IgD+ CD27+	1	1	1	1	1	1	1	1	1	1	1	1	1	1	1	1	1	1	1	1	1	1	1	1	1	1	1	1	1	0	1	1	1	0.0203	0	1	1	1	1	1	1	1	1	1	1	1	1	1	1
CSR CD27+	1	1	1	1	1	1	1	1	1	1	1	1	1	1	1	1	1	1	1	1	1	1	1	1	1	1	1	1	1	0	1	1	1	0	0.0135	1	1	1	1	1	1	1	1	1	1	1	1	1	1
immunoblasts	1	1	1	1	0.999426	1	1	1	1	1	0	1	1	1	1	N/A	1	1	1	1	1	0	0	1	1	1	1	1	1	1	0	1	1	1	1	0.0086	1	1	0	1	1	1	1	1	1	1	1	1	1
PC kappa	1	1	1	1	1	1	1	1	1	1	1	1	1	1	1	1	1	1	1	1	1	1	1	1	1	1	1	1	1	1	1	1	1	1	1	1	0	0	0	0	0	1	1	1	1	1	1	1	1
PC lambda	1	1	1	1	1	1	1	1	1	1	1	1	1	1	1	1	1	1	1	1	1	1	1	1	1	1	1	1	1	1	1	1	1	1	1	1	0	0.0001	0	0	0	1	1	1	1	1	1	1	1
plasmablasts	1	1	0	1	1	1	1	1	1	1	1	0	1	1	1	N/A	1	1	0	1	1	0.0121869	1	1	1	0	1	0	0	1	1	1	1	1	1	0	0	0	0.0311	0	0	1	0	1	1	0	1	1	1
CD5+ kappa	1	1	1	1	1	1	1	1	1	1	1	1	1	1	1	1	1	1	1	1	1	1	1	1	1	1	1	1	1	1	1	1	1	1	1	1	0	0	0	0	0	1	1	1	1	1	1	1	1
CD5+ lambda	1	1	1	1	1	1	1	1	1	1	1	1	1	1	1	1	1	1	1	1	1	1	1	1	1	1	1	1	1	1	1	1	1	1	1	1	0	0	0	0	0.0044	1	1	1	1	3.25813e-09	1	1	1
IFNsignal B	1	1	1	1	1	1	1	1	1	1	1	1	1	1	1	1	1	1	1	1	1	1	1	1	1	1	0	1	1	1	1	1	1	1	1	1	1	1	1	1	1	0.0112	1	1	1	1	1	1	1
Average B cells	1	1	1	1	1	1	1	1	1	1	1	0	1	1	1	1	1	1	1	1	1	1	1	1	1	1	0	1	0	1	1	1	1	1	1	1	1	1	0	1	1	1	1	1	1	1	1	1	1
cDC1A	1	1	1	1	1	1	1	1	1	1	1	1	1	1	1	1	1	1	1	1	1	1	1	1	1	1	1	1	1	1	1	1	1	1	1	1	1	1	1	1	1	1	1	0.0063	0	0	1	1	1
cDC1B	1	1	1	1	1	1	1	1	0	1	1	1	1	1	1	0	1	1	1	1	1	1	1	1	1	1	1	1	1	1	1	1	1	1	1	1	1	1	1	1	1	1	1	0	0.0017	1	0	4.67502e-09	1
cDC1 prolif	1	1	1	1	1	1	1	0.999989	1	1	1	1	1	1	1	1	1	0	1	1	1	1	0	1	1	1	1	1	1	1	1	1	1	1	1	1	1	1	0	1	3.25813e-09	1	1	0	1	0.0252	1	1	1
cDC2A	1	1	1	1	0	1	1	1	1	0	1	1	1	1	1	1	1	1	1	1	1	1	1	1	1	1	1	1	1	1	1	1	1	1	1	1	1	1	1	1	1	1	1	1	0	1	0.0144	0	1
cDC2A CD5+	1	1	1	1	0	1	1	1	1	0	1	1	1	1	1	1	0	1	1	1	1	1	1	1	1	1	1	1	1	1	1	1	1	1	1	1	1	1	1	1	1	1	1	1	4.67502e-09	1	0	0	1
cDC2B	1	1	1	1	1	1	1	1	1	1	1	1	1	1	1	1	1	1	1	1	1	1	1	1	1	1	1	1	1	1	1	1	1	1	1	1	1	1	1	1	1	1	1	1	1	1	1	1	0.0291
cDC2B CD5+	1	1	1	1	0	1	1	1	1	0	0.999999	1	1	1	1	1	0	1	1	1	1	1	0.999924	1	1	1	1	1	1	1	1	1	1	1	1	1	1	1	1	1	1	1	1	1	0	1	0	0	1
DCmPh	1	1	1	1	1	1	1	1	1	1	1	1	1	1	1	1	1	1	1	1	1	1	1	1	1	1	1	1	1	1	1	1	1	1	1	1	1	1	1	1	1	1	1	1	0	1	1	1	0.999509
ID2+ Ki-67+	1	1	0	1	1	1	1	1	1	1	1	1	1	1	1	1	1	1	1	1	1	1	1	1	1	0	1	1	1	1	1	1	1	1	1	0	1	1	0	1	1	1	1	1	0	0	1	1	1
pDC	1	1	1	1	1	1	1	1	1	1	1	1	1	1	1	1	1	1	1	1	1	1	1	1	1	1	1	1	1	1	1	1	1	1	1	1	1	1	0	1	1	1	1	1	1	6.1655e-05	1	1	1
ILC3	1	1	1	1	1	1	1	1	1	1	1	1	1	1	1	1	1	1	1	1	1	1	0.00766914	1	1	1	1	1	1	1	1	1	1	1	1	1	1	1	1	1	1	1	1	1	1	1	1	1	1
NK	1	1	1	1	1	1	1	1	1	1	1	1	1	1	1	1	1	1	1	1	1	1	1	1	1	1	1	1	1	1	1	1	1	1	1	1	1	1	1	1	1	1	1	1	1	1	1	1	1
Average DC	1	1	1	1	1	1	1	1	1	0	1	1	1	1	1	1	1	1	1	1	1	1	1	1	1	1	1	1	1	1	1	1	1	1	1	1	1	1	1	1	1	1	1	1	0	1	0	0	0
Monocytes	1	1	1	1	1	1	1	1	1	1	1	1	1	1	1	1	1	1	1	1	1	1	1	1	1	1	1	1	1	1	1	1	1	1	1	1	1	1	1	1	1	1	1	0	1	0	1	1	1
CD16+ macs	1	1	1	1	1	1	1	1	1	1	1	1	1	1	1	1	1	1	1	1	1	1	1	1	1	1	1	1	1	1	1	1	1	1	1	1	1	1	0	1	1	1	1	1	1	1	1	1	1
CD16+ monos	1	1	1	1	1	1	1	1	1	1	1	1	1	1	1	1	1	1	1	1	1	1	1	1	1	1	1	1	1	1	1	1	1	1	1	1	1	1	1	1	1	1	1	1	1	1	1	1	1
CD7/23/GZMB Myelo	1	1	1	1	1	1	1	1	1	1	1	1	1	1	1	1	1	1	1	1	1	1	1	1	1	1	1	1	1	1	1	1	1	1	1	1	1	1	1	1	1	1	1	1	1	1	1	1	1
GZMB+	1	1	1	1	1	1	1	1	1	1	1	1	1	1	1	1	1	1	1	1	1	1	1	1	1	1	1	1	1	1	1	1	1	1	1	1	1	1	1	1	1	1	1	1	1	1	1	1	1
phagocytes CD68+	1	1	1	1	1	1	1	1	1	1	1	1	1	1	1	1	1	1	1	1	1	1	1	1	1	1	1	1	1	1	1	1	1	1	1	1	1	1	1	1	1	1	1	1	1	1	1	1	1
GC macs	1	1	1	1	1	1	1	1	1	1	1	0	1	1	1	N/A	1	1	1	1	1	1	1	1	1	0	0	0	0	1	1	1	1	1	1	1	1	1	0	1	1	0	0	1	1	1	1	1	1
Macrophages	1	1	1	1	1	1	1	1	1	1	1	1	1	1	1	1	1	1	1	1	1	1	1	1	1	1	1	1	1	1	1	1	1	1	1	1	1	1	0.000156037	1	1	1	1	1	0	1	1	1	1
Lyve1+ sinus Macs	1	1	1	1	1	1	1	1	1	1	1	1	1	1	1	1	1	1	1	1	1	1	1	1	1	1	1	1	1	1	1	1	1	1	1	1	1	1	1	1	1	1	1	1	1	1	1	1	1
Lyve1+ CD16+ sinus Macs	1	1	1	1	1	1	1	1	1	1	1	N/A	1	1	1	1	1	1	1	1	1	1	1	1	1	1	1	1	1	1	1	1	1	1	1	1	1	1	0	1	1	1	1	1	1	1	1	1	1
Neutrophils	1	1	1	1	1	1	1	1	1	1	1	1	1	1	1	N/A	1	1	1	1	1	1	1	1	1	1	0.553241	1	1	1	1	1	1	1	1	1	1	1	1	1	1	1	1	1	0	N/A	1	1	1
Act Macs	1	1	1	1	1	1	1	1	1	1	1	1	1	1	1	1	1	1	1	1	1	1	1	1	1	1	1	1	1	1	1	1	1	1	1	1	1	1	1	1	1	1	1	1	1	1	1	1	1
PU1 cMAF	1	1	1	1	1	1	1	N/A	1	1	1	N/A	1	1	1	1	1	N/A	1	1	1	1	N/A	1	1	1	N/A	1	N/A	1	1	1	1	1	1	N/A	1	1	N/A	1	0	1	1	1	N/A	1	1	1	1
Average Myeloid	1	1	1	1	1	1	1	1	1	1	1	1	1	1	1	1	1	1	1	1	1	1	1	1	1	1	1	1	1	1	1	1	1	1	1	1	1	1	1	1	1	1	1	1	1	1	1	1	1
endothelium	1	1	1	1	1	1	1	1	1	1	1	1	1	1	1	1	1	1	1	1	1	1	1	1	1	1	1	1	1	1	1	1	1	1	1	1	1	1	1	1	1	1	1	1	1	1	1	1	1
HEV	1	1	1	1	1	1	1	1	1	1	1	1	1	1	1	1	1	1	1	1	1	1	1	1	1	1	1	1	1	1	1	1	1	1	1	1	1	1	1	1	1	1	1	1	1	1	1	1	1
Lyve1+ endothelium	1	1	1	1	1	1	1	1	1	1	1	1	1	1	1	1	1	1	1	1	1	1	1	1	1	1	1	1	1	1	1	1	1	1	1	1	1	1	1	1	1	1	1	1	1	1	1	1	1
marginal sinus stroma	1	1	1	1	1	1	1	N/A	1	1	1	N/A	1	1	1	1	1	N/A	1	1	1	1	N/A	1	1	1	N/A	1	N/A	1	1	1	1	1	1	N/A	1	1	N/A	1	1	1	1	1	N/A	1	1	1	1
stroma (extranodal)	1	1	1	1	1	1	1	1	1	1	1	1	1	1	1	1	1	1	1	1	1	1	1	1	1	1	1	1	1	1	1	1	1	1	1	1	1	1	1	1	1	1	1	1	1	1	1	1	1
perifollicular stroma	1	1	1	1	1	1	1	1	1	1	1	1	1	1	1	1	1	1	1	1	1	1	1	1	1	1	1	1	1	1	1	1	1	1	1	1	1	1	1	1	1	1	1	1	1	1	1	1	1
stromal cells	1	1	1	1	1	1	1	1	1	1	1	1	1	1	1	1	1	1	1	1	1	1	1	1	1	1	1	1	1	1	1	1	1	1	1	1	1	1	1	1	1	1	1	1	1	1	1	1	1
stromal cell MYC+	1	1	1	1	1	1	1	1	1	1	1	1	1	1	1	1	1	1	1	1	1	1	1	1	1	1	1	1	1	1	1	1	1	1	1	1	1	1	1	1	1	1	1	1	1	1	1	1	1
unclear	N/A	N/A	N/A	N/A	N/A	N/A	N/A	1	N/A	N/A	N/A	1	N/A	N/A	N/A	N/A	N/A	1	N/A	N/A	N/A	N/A	1	N/A	N/A	N/A	1	N/A	1	N/A	N/A	N/A	N/A	N/A	N/A	1	N/A	N/A	1	N/A	N/A	N/A	N/A	N/A	1	N/A	N/A	N/A	N/A
[truncated: 30 more columns]
