# Supplementary material for: The normal human lymph node cell classification and landscape defined by high-dimensional spatial proteomics
Source: PLoS One. 2026 Apr 21;21(4):e0346693. doi: 10.1371/journal.pone.0346693 (PMC13099103; doi:10.1371/journal.pone.0346693)
Supplement: S11 Table — (XLSX) [file pone.0346693.s012.xlsx]

## Sheet: Table S11
List of cases scored for TCF7+ PAX5+ cells by IF
List of samples containing TCF7+ PAX5+ cells by IF image analysis at low power.
	presence of TCF7+ Pax5+ cells	sex	age	site
UPN31_4	yes	F	45	axillary
UPN32_4	yes	M	74	inguinal
UPN33_4	no	M	47	LTC
UPN104	yes	F	55	axillary
UPN105	yes	F	48	axillary
UPN106	no	F	62	inguinal
UPN107	yes	F	55	axillary
UPN108	yes	F	71	inguinal
UPN109	yes	F	53	axillary
UPN134_4	no	F	54	LTC
UPN135_5	no	F	24	submand
UPN136_4	yes	M	57	iliac
UPN137_4	yes	M	75	inguinal
UPN141_4	no	F	32	LTC
UPN142_4	no	M	13	supraclav
UPN143_4	no	F	5	axillary
