# Supplementary material for: The normal human lymph node cell classification and landscape defined by high-dimensional spatial proteomics
Source: PLoS One. 2026 Apr 21;21(4):e0346693. doi: 10.1371/journal.pone.0346693 (PMC13099103; doi:10.1371/journal.pone.0346693)
Supplement: S12 Table — (XLSX) [file pone.0346693.s013.xlsx]

## Sheet: Legend
S12 Table. Spatial frequency allocation of cell types.
Each cell type is distributed by frequency on the spatial landscape landmarks (extended list; see S14 Table).
Allocation for individual LN is also reported.

## Sheet: Table S12
Spatial Definition (detailed space definitions)	ALL CASES: % of the total cell number per cell type																					frequency of positive location (N. LN with >25% of cells)																				UPN104: % of the total cell number per cell type
CD4	CD4 naïve-like	CD4 poised	CD4 proliferating	CD4 effector	CD4 effector S100B+	CD4 exhausted	CD4 IFN response	CD4 Treg resting	CD4 Treg activated	CD4 Treg S100B+ activated	CD4 Treg proliferating	CD4 Tfh	CD4 undefined	Average CD4								CD4 naïve-like	CD4 poised	CD4 proliferating	CD4 effector	CD4 effector S100B+	CD4 exhausted	CD4 IFN response	CD4 Treg resting	CD4 Treg activated	CD4 Treg S100B+ activated	CD4 Treg proliferating	CD4 Tfh	CD4 undefined	Average CD4							CD4 naïve-like	CD4 poised	CD4 proliferating	CD4 effector	CD4 effector S100B+	CD4 exhausted	CD4 IFN response	CD4 Treg resting
interstitial	0.0172344	0.028959	0.348042	0.0475474	0	0	0.0273201	0.886728	0.854416	0	0.373868	0	0.212001	0								0	1	2	1	0	0	1	4	3	0	2	0	1	0							0.038574	0	0	0	0	0	0.9125	0.9191
paracortex NOS	0.265656	0.499426	0.125037	0.0124057	0	0	0	0.0070546	0.0267621	0	0.383222	0	0	0								1	1	1	1	0	0	0	0	0	0	3	0	0	0							0	0	0	0	0	0	0	0
superficial paracortex	0.0316651	0.0411596	0.00786117	0.121191	0.337957	0.0271041	0.110268	0.0143882	0.0263161	0	0	0	0.351423	0								1	0	0	1	1	0	1	0	1	0	0	0	1	0							0	0	0	0.0645648	0	0	0	0.0174523
deep paracortex	0.0810044	0.293768	0.0476861	0.0348754	0.0202952	0.0468214	0.840614	0.0669988	0.0218661	0.0220209	0	0	0	0								0	3	0	1	0	1	2	0	0	1	0	0	0	0							0	0	0	0.0265169	0	0	0.0875	0.0495025
marginal/subcapsular z.	0.0202786	0	0	0.0312179	0	0.109696	0	0	0	0	0	0	0	0								0	0	0	0	0	1	0	0	0	0	0	0	0	0							0	0	0	0	0	0	0	0
Fairy Circles	0.241666	0.0849624	0.127707	0.317012	0.641748	0	0	0.00251096	0.0602458	0.977979	0.150111	0	0	0								1	1	1	2	4	0	0	0	1	5	1	0	0	0							0.961426	1	0.862861	0.436579	1	0	0	0
follicular	0	0	0	0	0	0.109754	0	0	0	0	0	0	0	0								0	0	0	0	0	1	0	0	0	0	0	0	0	0							0	0	0	0	0	0	0	0
marginal zone	0.0689376	0	0.105977	0	0	0	0	0	0	0	0	0	0	0								1	0	1	0	0	0	0	0	0	0	0	0	0	0							0	0	0	0	0	0	0	0
GC + scattered	0	0	0.0172797	0	0	0	0	0	0	0	0.0927988	1	0	0								0	0	0	0	0	0	0	0	0	0	0	2	0	0							0	0	0.137139	0	0	0	0	0
medullary cords	0.00841791	0.0452523	0.220409	0.41643	0	0.342465	0.00534279	0.0189119	0.00269696	0	0	0	0.0386793	0								0	0	1	2	0	1	1	0	0	0	0	0	0	0							0	0	0	0.472339	0	0.758523	0	0
sinusoidal NOS	0	0	0	0	0	0	0	0	0	0	0	0	0	0								0	0	0	0	0	0	0	0	0	0	0	0	0	0							0	0	0	0	0	0	0	0
paracortical sinus	0	0	0	0	0	0	0	0	0	0	0	0	0	0								0	0	0	0	0	0	0	0	0	0	0	0	0	0							0	0	0	0	0	0	0	0
subcapsular sinus	0	0	0	0	0	0	0	0	0	0	0	0	0	0								0	0	0	0	0	0	0	0	0	0	0	0	0	0							0	0	0	0	0	0	0	0
medullary sinus	0	0	0	0	0	0	0	0	0	0	0	0	0.131039	0								0	0	0	0	0	0	0	0	0	0	0	0	1	0							0	0	0	0	0	0	0	0
Activation spot	0	0.00317805	0	0.0193213	0	0.259931	0	0	0.0076967	0	0	0	0	0								0	0	0	0	0	2	0	0	0	0	0	0	0	0							0	0	0	0	0	0	0	0
2nd Activation spot	0	0	0	0	0	0	0.0164549	0	0	0	0	0	0	0								0	0	0	0	0	0	1	0	0	0	0	0	0	0							0	0	0	0	0	0	0	0
Extranodal	0	0	0	0	0	0	0	0	0	0	0	0	0	0								0	0	0	0	0	0	0	0	0	0	0	0	0	0							0	0	0	0	0	0	0	0
NA	0	0	0	0	0	0	0	0	0	0	0	0	0	1								0	0	0	0	0	0	0	0	0	0	0	0	0	5							0	0	0	0	0	0	0	0
spatial artifact	0.26514	0	0	0	0	0	0	0	0	0	0	0	0	0								1	0	0	0	0	0	0	0	0	0	0	0	0	0							0	0	0	0	0	0	0	0
regional distr.	0	0.00329432	0	0	0	0.104228	0	0.00340773	0	0	0	0	0.266858	0								0	0	0	0	0	0	0	0	0	0	0	0	1	0							0	0	0	0	0	0.241477	0	0.0139455
	1	1	1	1	1	1	1	1	1	1	1	1	1	1																												1	1	1	1	1	1	1	1
CD8	CD8 naïve-like	CD8 poised	CD8 S100B+ naïve like	CD8 S100B+ other	CD8 proliferating	CD8 effector	CD8 exhausted	CD8 IFN response	CD8 TCF7lo	CD8 Treg resting	CD8 Treg activated	CD8 undefined	Average CD8									CD8 naïve-like	CD8 poised	CD8 S100B+ naïve like	CD8 S100B+ other	CD8 proliferating	CD8 effector	CD8 exhausted	CD8 IFN response	CD8 TCF7lo	CD8 Treg resting	CD8 Treg activated	CD8 undefined	Average CD8								CD8 naïve-like	CD8 poised	CD8 S100B+ naïve like	CD8 S100B+ other	CD8 proliferating	CD8 effector	CD8 exhausted	CD8 IFN response
interstitial	0.580323	0.590591	0.992747	0.798289	0.555148	0.405456	0.661822	0.387804	0.21822	0.398443	0.766059	0.217888	0									2	1	1	2	2	2	3	3	2	1	3	2	0								0.114184	0	0	0	0	0	0	1
paracortex NOS	0.080693	0.00586301	0	0	0	0	0	0	0	0.0629866	0	0	0									0	0	0	0	0	0	0	0	0	1	0	0	0								0	0	0	0	0	0	0	0
superficial paracortex	0.132513	0.0742171	0.00725323	0.064816	0.00321027	0.0121532	0.0107935	0.179513	0.418167	0.044586	0.170182	0.0417492	0									1	1	1	0	1	0	0	1	1	1	1	1	0								0.52532	0.612751	1	0	1	0	0.114322	0
deep paracortex	0.0325997	0.0683541	0	0.0370553	0.13873	0.0964094	0.017526	0	0	0.414485	0	0.0286454	0									0	2	0	1	1	2	1	0	0	1	0	1	0								0.183874	0.362456	0	1	0	0	0	0
marginal/subcapsular z.	0.0730442	0.036894	0	0.044257	0	0.0082187	0	0.234293	0.150159	0	0	0.0019808	0									1	0	0	0	0	0	0	1	1	0	0	0	0								0	0	0	0	0	0	0	0
Fairy Circles	0.0052299	0.221078	0	0.0555829	0	0.0674108	0	0	0	0	0.0637584	0	0									0	1	0	1	0	2	0	0	0	0	1	0	0								0.0261799	0	0	0	0	0	0	0
follicular	0	0	0	0	0	0	0	0	0	0	0	0	0									0	0	0	0	0	0	0	0	0	0	0	0	0								0	0	0	0	0	0	0	0
marginal zone	0.0358684	0	0	0	0	0.0348858	0	0	0	0	0	0.00319976	0									1	0	0	0	0	0	0	0	0	0	0	0	0								0.150442	0	0	0	0	0	0	0
GC + scattered	0	0	0	0	0	0	0	0.152309	0	0	0	0	0									0	0	0	0	0	0	0	1	0	0	0	0	0								0	0	0	0	0	0	0	0
medullary cords	0.0597298	0.003003	0	0	0.27402	0.353171	0.287149	0.0147127	0.183528	0.0794999	0	0.649551	0									1	0	0	0	1	2	3	0	1	1	0	3	0								0	0.0247934	0	0	0	0.754493	0.701991	0
sinusoidal NOS	0	0	0	0	0	0	0	0	0	0	0	0	0									0	0	0	0	0	0	0	0	0	0	0	0	0								0	0	0	0	0	0	0	0
paracortical sinus	0	0	0	0	0	0	0	0	0	0	0	0	0									0	0	0	0	0	0	0	0	0	0	0	0	0								0	0	0	0	0	0	0	0
subcapsular sinus	0	0	0	0	0	0	0	0	0	0	0	0	0									0	0	0	0	0	0	0	0	0	0	0	0	0								0	0	0	0	0	0	0	0
medullary sinus	0	0	0	0	0	0	0	0	0	0	0	0	0									0	0	0	0	0	0	0	0	0	0	0	0	0								0	0	0	0	0	0	0	0
Activation spot	0	0	0	0	0	0.0222954	0	0	0	0	0	0	0									0	0	0	0	0	0	0	0	0	0	0	0	0								0	0	0	0	0	0.245507	0	0
2nd Activation spot	0	0	0	0	0	0	0	0	0	0	0	0	0									0	0	0	0	0	0	0	0	0	0	0	0	0								0	0	0	0	0	0	0	0
Extranodal	0	0	0	0	0.0288925	0	0.0074272	0	0	0	0	0	0									0	0	0	0	0	0	0	0	0	0	0	0	0								0	0	0	0	0	0	0	0
NA	0	0	0	0	0	0	0	0	0	0	0	0	1									0	0	0	0	0	0	0	0	0	0	0	0	5								0	0	0	0	0	0	0	0
spatial artifact	0	0	0	0	0	0	0.0152819	0	0.0299258	0	0	0.0569861	0									0	0	0	0	0	0	0	0	0	0	0	1	0								0	0	0	0	0	0	0.183687	0
regional distr.	0	0	0	0	0	0	0	0.0313686	0	0	0	0	0									0	0	0	0	0	0	0	0	0	0	0	0	0								0	0	0	0	0	0	0	0
	1	1	1	1	1	1	1	1	1	1	1	1	1																													1	1	1	1	1	1	1	1
B cells	ID2+ Ki-67+ B cells	MYC+ B cells	Centroblasts	Centrocytes	CD5+ MZ	CD5+ T-zone cells	IgD+ CD27neg	CSR CD27neg	IgD+ CD27+	CSR CD27+	immunoblasts	PC kappa	PC lambda	plasmablasts	CD5+ kappa	CD5+ lambda	IFNsignal B	Undefined B cells	Average B cells	Junk		ID2+ Ki-67+ B cells	MYC+ B cells	Centroblasts	Centrocytes	CD5+ MZ	CD5+ T-zone cells	IgD+ CD27neg	CSR CD27neg	IgD+ CD27+	CSR CD27+	immunoblasts	PC kappa	PC lambda	plasmablasts	CD5+ kappa	CD5+ lambda	IFNsignal B	Undefined B cells	Junk		ID2+ Ki-67+ B cells	MYC+ B cells	Centroblasts	Centrocytes	CD5+ MZ	CD5+ T-zone cells	IgD+ CD27neg	CSR CD27neg
interstitial	0.328053	0.36273	0.0209301	0.0584971	0.0374141	0.0822513	0.00114765	0.00999697	0.0241621	0	0.425893	0	0	0.0786673	0.109999	0.0448234	0	0.0215664	0	0		3	2	0	0	0	1	0	0	1	0	2	0	0	1	1	0	0	0	0		1	1	0	0	0.0452095	0.10794	0	0
paracortex NOS	0	0	0	0	0	0.438529	0	0	0.00793178	0	0	0	0	0.125405	0	0	0	0	0	0		0	0	0	0	0	3	0	0	1	0	0	0	0	1	0	0	0	0	0		0	0	0	0	0	0.89206	0	0
superficial paracortex	0	0	0	0	0	0	0	0	0	0	0	0	0	0	0	0	0	0	0	0		0	0	0	0	0	0	0	0	0	0	0	0	0	0	0	0	0	0	0		0	0	0	0	0	0	0	0
deep paracortex	0	0	0	0	0	0	0	0	0	0	0	0	0	0	0	0	0	0	0	0		0	0	0	0	0	0	0	0	0	0	0	0	0	0	0	0	0	0	0		0	0	0	0	0	0	0	0
marginal/subcapsular z.	0	0	0	0	0	0	0.00374535	0	0	0	0	0	0	0	0	0.00775549	0.38782	0.0531813	0	0		0	0	0	0	0	0	0	0	0	0	0	0	0	0	0	0	2	1	0		0	0	0	0	0	0	0	0
Fairy Circles	0	0	0	0	0	0	0	0	0	0	0	0	0	0	0	0	0	0	0	0		0	0	0	0	0	0	0	0	0	0	0	0	0	0	0	0	0	0	0		0	0	0	0	0	0	0	0
follicular	0.0101902	0.0779652	0.883998	0.895703	0.390465	0	0.956214	0.850338	0.0285636	0.173045	0	0	0	0	0	0	0.418225	0.101795	0	0		0	0	5	4	2	0	5	3	1	1	0	0	0	0	0	0	1	1	0		0	0	0.831478	0.744014	0.855746	0	0.51325	0.735515
marginal zone	0.100691	0.450665	0.00834508	0.0242733	0.511909	0	0.0234776	0.102968	0.168218	0.0863887	0	0.0165982	0.0152501	0.392874	0.0128528	0.0269774	0	0.46346	0	0		1	1	0	1	3	0	1	2	2	2	0	0	0	1	0	0	0	1	0		0	0	0	0.255986	0.0990441	0	0.461538	0.264485
GC + scattered	0.536347	0	0.0867267	0.0215265	0	0.067583	0	0	0	0	0	0	0	0.403054	0	0.087562	0	0.0100087	0	0		3	0	1	0	0	1	0	0	0	0	0	0	0	1	0	1	0	0	0		0	0	0.168522	0	0	0	0	0
medullary cords	0	0	0	0	0.0602121	0	0.00495129	0	0.572922	0.740566	0	0.983402	0.98475	0	0.778	0.832882	0	0.0641433	0	0		0	0	0	0	1	0	0	0	2	2	0	5	5	0	3	4	0	1	0		0	0	0	0	0	0	0	0
sinusoidal NOS	0	0	0	0	0	0	0	0	0	0	0	0	0	0	0	0	0	0	0	0		0	0	0	0	0	0	0	0	0	0	0	0	0	0	0	0	0	0	0		0	0	0	0	0	0	0	0
paracortical sinus	0	0	0	0	0	0	0	0	0	0	0	0	0	0	0.0991476	0	0	0.00615617	0	0		0	0	0	0	0	0	0	0	0	0	0	0	0	0	1	0	0	0	0		0	0	0	0	0	0	0	0
subcapsular sinus	0	0	0	0	0	0	0	0	0	0	0	0	0	0	0	0	0	0	0	0		0	0	0	0	0	0	0	0	0	0	0	0	0	0	0	0	0	0	0		0	0	0	0	0	0	0	0
medullary sinus	0	0	0	0	0	0	0	0	0	0	0	0	0	0	0	0	0	0.00734768	0	0		0	0	0	0	0	0	0	0	0	0	0	0	0	0	0	0	0	0	0		0	0	0	0	0	0	0	0
Activation spot	0	0	0	0	0	0	0	0	0	0	0	0	0	0	0	0	0	0	0	0		0	0	0	0	0	0	0	0	0	0	0	0	0	0	0	0	0	0	0		0	0	0	0	0	0	0	0
2nd Activation spot	0	0	0	0	0	0	0	0	0	0	0	0	0	0	0	0	0	0	0	0		0	0	0	0	0	0	0	0	0	0	0	0	0	0	0	0	0	0	0		0	0	0	0	0	0	0	0
Extranodal	0	0	0	0	0	0	0	0	0	0	0	0	0	0	0	0	0	0.00667249	0	0.00389265		0	0	0	0	0	0	0	0	0	0	0	0	0	0	0	0	0	0	0		0	0	0	0	0	0	0	0
NA	0	0	0	0	0	0	0	0	0	0	0	0	0	0	0	0	0	0	1	0		0	0	0	0	0	0	0	0	0	0	0	0	0	0	0	0	0	0	5		0	0	0	0	0	0	0	0
spatial artifact	0	0	0	0	0	0	0	0	0	0	0	0	0	0	0	0	0	0	0	0.311765		0	0	0	0	0	0	0	0	0	0	0	0	0	0	0	0	0	0	0		0	0	0	0	0	0	0	0
regional distr.	0	0	0	0	0	0	0.0104637	0.0366973	0.198203	0	0	0	0	0	0	0	0.193954	0.23596	0	0.109052		0	0	0	0	0	0	0	1	2	0	0	0	0	0	0	0	1	1	0		0	0	0	0	0	0	0.0252113	0
	0.975281	0.89136	1	1	1	0.588363	1	1	1	1	0.425893	1	1	1	1	1	1	0.970292	1	0.424709																						1	1	1	1	1	1	1	1
DC	cDC1A	cDC1B	cDC1 prolif	cDC2A	cDC2A CD5+	cDC2B	cDC2B CD5+	DCmPh	ID2+ Ki-67+	pDC	ILC3	NK	DC undefined	Average DC	ID2+ Ki-67+ B cells	Macrophages	Monocytes					cDC1A	cDC1B	cDC1 prolif	cDC2A	cDC2A CD5+	cDC2B	cDC2B CD5+	DCmPh	ID2+ Ki-67+	pDC	ILC3	NK	DC undefined	Average DC	ID2+ Ki-67+ B cells	Macrophages	Monocytes				cDC1A	cDC1B	cDC1 prolif	cDC2A	cDC2A CD5+	cDC2B	cDC2B CD5+	DCmPh
interstitial	0.398366	0.0428074	0.708221	0.364963	0.0785178	0.265812	0	0.177764	0.989921	0.352084	0.52597	0.196463	0.125892	0	0.328053	0.123855	0.580616					4	0	1	1	0	3	0	2	6	3	5	2	2	0	0	1	4				0.0444559	0	0	0	0	0	0	0.284988
paracortex NOS	0.109408	0.0975324	0	0.0344693	0	0	0	0.0114091	0	0	0.129405	0	0.00449308	0	0	0	0					1	0	0	1	0	0	0	0	0	0	0	0	0	0	0	0	0				0.133368	0	0	0	0	0	0	0.0711864
superficial paracortex	0.0600299	0.118186	0	0.00679363	0.0424117	0	0	0.0497077	0	0.049152	0.0662789	0.0389978	0.0276034	0	0	0.00309096	0.0552426					0	1	0	0	1	0	0	0	0	0	0	1	0	0	0	0	0				0	0.418385	0	0	0	0	0	0
deep paracortex	0.208578	0.0415466	0.291779	0	0.0167862	0	0.0619819	0.0370914	0.00606729	0.232921	0.213622	0.485092	0.0668157	0	0	0.20584	0.0913513					2	1	2	0	0	0	0	0	0	3	1	1	0	0	0	4	1				0.822176	0	1	0	0.0711419	0	0	0.0476998
marginal/subcapsular z.	0.176433	0.179455	0	0.0211048	0	0.223981	0	0.0979004	0	0	0.0268226	0	0.163621	0	0	0.00320749	0.00301646					1	2	0	1	0	1	0	1	0	0	0	0	2	0	0	0	0				0	0.39915	0	0	0	0	0	0.219128
Fairy Circles	0	0.10957	0	0.57267	0.862284	0.47541	0.938018	0.493905	0	0	0.0236482	0	0.101718	0	0	0.0167034	0					0	1	0	6	6	4	6	4	0	0	0	0	0	0	0	0	0				0	0.182465	0	1	0.928858	1	1	0.376998
follicular	0	0.0133585	0	0	0	0	0	0.0209009	0	0	0	0	0.012931	0	0.0101902	0.00868465	0					0	0	0	0	0	0	0	1	0	0	0	0	0	0	0	0	0				0	0	0	0	0	0	0	0
marginal zone	0	0	0	0	0	0	0	0	0	0	0	0	0	0	0.100691	0	0					0	0	0	0	0	0	0	0	0	0	0	0	0	0	0	0	0				0	0	0	0	0	0	0	0
GC + scattered	0	0	0	0	0	0	0	0	0	0	0	0	0	0	0.536347	0	0					0	0	0	0	0	0	0	0	0	0	0	0	0	0	3	0	0				0	0	0	0	0	0	0	0
medullary cords	0.0204127	0.397544	0	0	0	0.0347968	0	0.047246	0.00401143	0.320146	0	0	0.25876	0	0	0.519248	0.163769					0	1	0	0	0	0	0	0	0	2	0	0	2	0	0	2	1				0	0	0	0	0	0	0	0
sinusoidal NOS	0	0	0	0	0	0	0	0	0	0	0	0	0	0	0	0.0261538	0.0318207					0	0	0	0	0	0	0	0	0	0	0	0	0	0	0	1	0				0	0	0	0	0	0	0	0
paracortical sinus	0	0	0	0	0	0	0	0	0	0	0	0	0	0	0	0	0					0	0	0	0	0	0	0	0	0	0	0	0	0	0	0	0	0				0	0	0	0	0	0	0	0
subcapsular sinus	0.0184414	0	0	0	0	0	0	0.0377778	0	0	0	0	0.0168329	0	0	0	0					0	0	0	0	0	0	0	1	0	0	0	0	0	0	0	0	0				0	0	0	0	0	0	0	0
medullary sinus	0	0	0	0	0	0	0	0	0	0	0	0	0	0	0	0.0857977	0.0651348					0	0	0	0	0	0	0	0	0	0	0	0	0	0	0	1	0				0	0	0	0	0	0	0	0
Activation spot	0	0	0	0	0	0	0	0	0	0.0456966	0	0.126403	0	0	0	0	0					0	0	0	0	0	0	0	0	0	0	0	1	0	0	0	0	0				0	0	0	0	0	0	0	0
2nd Activation spot	0	0	0	0	0	0	0	0	0	0	0	0	0	0	0	0	0					0	0	0	0	0	0	0	0	0	0	0	0	0	0	0	0	0				0	0	0	0	0	0	0	0
Extranodal	0	0	0	0	0	0	0	0	0	0	0.0142528	0.0974946	0.0182625	0	0	0.00341282	0.00904937					0	0	0	0	0	0	0	0	0	0	0	0	2	0	0	0	0				0	0	0	0	0	0	0	0
NA	0	0	0	0	0	0	0	0.0185339	0	0	0	0	0.181271	1	0	0	0					0	0	0	0	0	0	0	0	0	0	0	0	1	6	0	0	0				0	0	0	0	0	0	0	0
spatial artifact	0	0	0	0	0	0	0	0	0	0	0	0	0.01019	0	0	0	0					0	0	0	0	0	0	0	0	0	0	0	0	0	0	0	0	0				0	0	0	0	0	0	0	0
regional distr.	0.00833042	0	0	0	0	0	0	0.00776386	0	0	0	0.0555493	0.0116089	0	0	0.00400659	0					0	0	0	0	0	0	0	0	0	0	0	1	0	0	0	0	0				0	0	0	0	0	0	0	0
	1	1	1	1	1	1	1	1	1	1	1	1	1	1	0.975281	1	1																									1	1	1	1	1	1	1	1
Myeloid	monocytes	CD16+ macs	CD16+ monos	CD7/23/GZMB Myelo	GZMB+	phagocytes CD68+	GC macs	Macrophages	Lyve1+ sinus Macs	Lyve1+ CD16+ sinus Macs	Neutrophils	Act Macs	PU1 cMAF	Myeloid undefined	Average Myeloid							monocytes	CD16+ macs	CD16+ monos	CD7/23/GZMB Myelo	GZMB+	phagocytes CD68+	GC macs	Macrophages	Lyve1+ sinus Macs	Lyve1+ CD16+ sinus Macs	Neutrophils	Act Macs	PU1 cMAF	Myeloid undefined	Average Myeloid						monocytes	CD16+ macs	CD16+ monos	CD7/23/GZMB Myelo	GZMB+	phagocytes CD68+	GC macs	Macrophages
interstitial	0.580616	0.0246186	0.474717	0	0	0.560754	0	0.123855	0.0585713	0	0.224361	0.055065	0.659198	0.48951	0							4	0	1	0	0	3	0	1	0	0	1	1	1	2	0						0	0	0	0	0	0.946747	0	0.916667
paracortex NOS	0	0	0	0	0	0.0107117	0	0	0	0	0	0	0	0	0							0	0	0	0	0	0	0	0	0	0	0	0	0	0	0						0	0	0	0	0	0.0532535	0	0
superficial paracortex	0.0552426	0	0	0	0	0.0523865	0	0.00309096	0	0	0	0	0.0725772	0.18087	0							0	0	0	0	0	0	0	0	0	0	0	0	0	1	0						0	0	0	0	0	0	0	0
deep paracortex	0.0913513	0.161435	0	0.0624083	0	0.148141	0	0.20584	0.0223481	0	0.237136	0.266821	0.226594	0.12199	0							1	1	0	1	0	3	0	1	0	0	1	3	1	1	0						0	0	0	0	0	0	0	0
marginal/subcapsular z.	0.00301646	0	0	0	0	0	0	0.00320749	0	0	0	0.48054	0.0416309	0	0							0	0	0	0	0	0	0	0	0	0	0	1	0	0	0						0	0	0	0	0	0	0	0
Fairy Circles	0	0	0	0	0	0.0884287	0	0.0167034	0	0	0	0.0195939	0	0	0							0	0	0	0	0	1	0	0	0	0	0	1	0	0	0						0	0	0	0	0	0	0	0
follicular	0	0	0	0	0	0	0.831181	0.00868465	0	0	0	0	0	0	0							0	0	0	0	0	0	2	0	0	0	0	0	0	0	0						0	0	0	0	0	0	0	0
marginal zone	0	0	0	0	0	0	0	0	0	0	0	0	0	0	0							0	0	0	0	0	0	0	0	0	0	0	0	0	0	0						0	0	0	0	0	0	0	0
GC + scattered	0	0	0	0	0	0	0.168819	0	0	0	0	0	0	0	0							0	0	0	0	0	0	1	0	0	0	0	0	0	0	0						0	0	0	0	0	0	0	0
medullary cords	0.163769	0.146181	0.216444	0.0360497	0.192389	0.0274468	0	0.519248	0.00879558	0	0.230299	0	0	0.071276	0							1	2	2	0	1	0	0	5	0	0	1	0	0	1	0						0	1	0	0	1	0	0	0
sinusoidal NOS	0.0318207	0.570587	0.308839	0.0166099	0	0.0883962	0	0.0261538	0.0105963	0	0.178481	0.0841138	0	0	0							0	3	1	1	0	0	0	0	0	0	1	1	0	0	0						0	0	0	0	0	0	0	0.0833333
paracortical sinus	0	0	0	0	0	0	0	0	0	0	0	0	0	0	0							0	0	0	0	0	0	0	0	0	0	0	0	0	0	0						0	0	0	0	0	0	0	0
subcapsular sinus	0	0	0	0.156408	0.0809725	0.00589308	0	0	0	0	0	0	0	0.0568282	0							0	0	0	1	1	0	0	0	0	0	0	0	0	1	0						0	0	0	0	0	0	0	0
medullary sinus	0.0651348	0.0971789	0	0	0.0338266	0.017842	0	0.0857977	0.899689	1	0.129723	0.00918741	0	0.0146154	0							1	1	0	0	0	1	0	2	5	4	0	0	0	0	0						0	0	0	0	0	0	0	0
Activation spot	0	0	0	0.709408	0.511628	0	0	0	0	0	0	0.0846787	0	0.0649106	0							0	0	0	2	1	0	0	0	0	0	0	0	0	0	0						0	0	0	0	0	0	0	0
2nd Activation spot	0	0	0	0	0	0	0	0	0	0	0	0	0	0	0							0	0	0	0	0	0	0	0	0	0	0	0	0	0	0						0	0	0	0	0	0	0	0
Extranodal	0.00904937	0	0	0	0	0	0	0.00341282	0	0	0	0	0	0	0							0	0	0	0	0	0	0	0	0	0	0	0	0	0	0						0	0	0	0	0	0	0	0
NA	0	0	0	0	0	0	0	0	0	0	0	0	0	0	1							0	0	0	0	0	0	0	0	0	0	0	0	0	0	6						0	0	0	0	0	0	0	0
spatial artifact	0	0	0	0.0191164	0.0704017	0	0	0	0	0	0	0	0	0	0							0	0	0	1	1	0	0	0	0	0	0	0	0	0	0						0	0	0	0	0	0	0	0
regional distr.	0	0	0	0	0.110782	0	0	0.00400659	0	0	0	0	0	0	0							0	0	0	0	0	0	0	0	0	0	0	0	0	0	0						0	0	0	0	0	0	0	0
	1	1	1	1	1	1	1	1	1	1	1	1	1	1	1																											0	1	0	0	1	1	0	1
[truncated: 111 more columns]
