# Supplementary material for: The normal human lymph node cell classification and landscape defined by high-dimensional spatial proteomics
Source: PLoS One. 2026 Apr 21;21(4):e0346693. doi: 10.1371/journal.pone.0346693 (PMC13099103; doi:10.1371/journal.pone.0346693)
Supplement: S13 Table — (XLSX) [file pone.0346693.s014.xlsx]

## Sheet: Table S13
Presence of Fairy Circles (cDC2 nodular aggregates) in normal and pathologic LN
All cases stained with ~80 markers; HLA-DR, CD1c and DAPI for FC evaluation
Whole sections and TMA cores are evaluated for presence and conformation of nodular paracortical aggregates (Fairy Circles) by examining multicolor IF images containing HLA-DR, CD1c and CD68 or DAPI. The UPN identifier, the type of pathology and the presence of FC is listed.
Sample	Fairy circles	UPN	site	sample type	pathology
Whole LN sections
Whole LN	present	UPN104	Axillary	var. normal	variations of normal LN
Whole LN	present	UPN105	Axillary	var. normal	variations of normal LN
Whole LN	present	UPN106	Inguinal	var. normal	variations of normal LN
Whole LN	present, fragmented	UPN107	Axillary	var. normal	variations of normal LN
Whole LN	present	UPN108	Inguinal	var. normal	variations of normal LN
Whole LN	present	UPN109	Axillary	var. normal	variations of normal LN
Whole LN	present	UPN110	Inguinal	var. normal	variations of normal LN
Whole LN	present	UPN111	Inguinal	var. normal	variations of normal LN
Whole LN	absent	UPN112	Iliac	var. normal	variations of normal LN
Whole LN	present	UPN113	Axillary	var. normal	variations of normal LN
Whole LN	present	UPN114	Axillary	var. normal	variations of normal LN
Whole LN	present	UPN115	Inguinal	var. normal	variations of normal LN
Whole LN	absent	UPN38	N/A	EBV, HIV, HHV8	PTLD
Whole LN	absent	UPN39	N/A	EBV, HIV, HHV8	PTLD
Whole LN	absent	UPN40	N/A	EBV, HIV, HHV8	PTLD
Whole LN	absent	UPN57	Axillary	EBV, HIV, HHV8	HIV+, EBV+ GC
Whole LN	absent	UPN58	Extranodal	EBV, HIV, HHV8	HIV+, EBV+ GC
Whole LN	absent	UPN59	Inguinal	EBV, HIV, HHV8	Acute EBV infection in HIV
Whole LN	absent	UPN62	Tonsil	EBV, HIV, HHV8	Acute EBV infection in HIVneg, EBV in GC
Whole LN	absent	UPN63	Laterocervical	EBV, HIV, HHV8	Acute EBV infection in HIVneg
Whole LN	absent	UPN37	N/A	immune/infectious	infectious
TMA 2mm cores
LN TMA cores	present	UPN33	Laterocervical	var. normal	DC expansion
LN TMA cores	present	UPN26	Inguinal	var. normal	DC expansion
LN TMA cores	present	UPN29	Inguinal	var. normal	DC expansion
LN TMA cores	present, fragmented	UPN28	Submandibular	var. normal	DC expansion (incidental)
LN TMA cores	present, fragmented	UPN31	Axillary	var. normal	DC expansion (incidental)
LN TMA cores	present, fragmented	UPN141	Laterocervical	var. normal	paracortical expansion
LN TMA cores	present, fragmented	UPN134	Laterocervical	var. normal	paracortical expansion (incidental)
LN TMA cores	present, fragmented	UPN139	Mesenteric	var. normal	paracortical expansion (incidental)
LN TMA cores	present, fragmented	UPN149	Abdominal	var. normal	variations of normal LN
LN TMA cores	present	UPN15	Axillary	EBV, HIV, HHV8	HHV8-CD
LN TMA cores	present	UPN9	Laterocervical	EBV, HIV, HHV8	HHV8-CD
LN TMA cores	present	UPN7	Axillary	EBV, HIV, HHV8	HHV8-CD
LN TMA cores	present	UPN9	Laterocervical	EBV, HIV, HHV8	HHV8-CD
LN TMA cores	present, fragmented	UPN15	Axillary	EBV, HIV, HHV8	HHV8-CD
LN TMA cores	present	UPN13	Axillary	EBV, HIV, HHV8	HIV+, HHV8-CD
LN TMA cores	present	UPN50	N/A	EBV, HIV, HHV8	PTLD
LN TMA cores	present	UPN6	Axillary	EBV, HIV, HHV8	UCD
LN TMA cores	present, fragmented	UPN23	Mesenteric	immune/infectious	AI disease (Crohn)
LN TMA cores	present	UPN86	Axillary	immune/infectious	IgG4 LNpathy
LN TMA cores	present	UPN88	Inguinal	immune/infectious	IgG4 LNpathy
LN TMA cores	present, fragmented	UPN96	Laterocervical	immune/infectious	immune reaction (Kikuchi)
LN TMA cores	present	UPN56	Mesenteric	immune/infectious	Immune reaction, EBV-
LN TMA cores	present, fragmented	UPN20	Axillary	immune/infectious	infectious (Cat scratch)
LN TMA cores	present, fragmented	UPN21	Laterocervical	immune/infectious	infectious (Cat scratch)
LN TMA cores	present, fragmented	UPN138	Axillary	immune/infectious	paracortical expansion (infectious)
LN TMA cores	present, fragmented	UPN142	Supraclavicularis	immune/infectious	paracortical expansion (infectious)
LN TMA cores	present, fragmented	UPN151	Abdominal	immune/infectious	TB
LN TMA cores	present, fragmented	UPN153	Laterocervical	immune/infectious	TB
LN TMA cores	present, fragmented	UPN155	Laterocervical	immune/infectious	TB complex
LN TMA cores	present, fragmented	UPN47	N/A	Other	HD-NS
LN TMA cores	absent	UPN32	Inguinal	var. normal	DC expansion (cutaneous d)
LN TMA cores	absent	UPN145	Laterocervical	var. normal	Follicular expansion
LN TMA cores	absent	UPN135	Submandibular	var. normal	paracortical expansion
LN TMA cores	absent	UPN143	Axillary	var. normal	paracortical expansion
LN TMA cores	absent	UPN137	Inguinal	var. normal	paracortical expansion (incidental)
LN TMA cores	absent	UPN140	Axillary	var. normal	paracortical expansion (incidental)
LN TMA cores	absent	UPN150	Laterocervical	var. normal	variations of normal LN
LN TMA cores	absent	UPN55	Laterocervical	EBV, HIV, HHV8	Acute EBV infection in HIV
LN TMA cores	absent	UPN59	Inguinal	EBV, HIV, HHV8	Acute EBV infection in HIV
LN TMA cores	absent	UPN60	Axillary	EBV, HIV, HHV8	Acute EBV infection in HIV+
LN TMA cores	absent	UPN63	Laterocervical	EBV, HIV, HHV8	Acute EBV infection in HIVneg
LN TMA cores	absent	UPN62	Tonsil	EBV, HIV, HHV8	Acute EBV infection in HIVneg, EBV in GC
LN TMA cores	absent	UPN148	Supraclavicularis	EBV, HIV, HHV8	HCV+, HCV+, infectious
LN TMA cores	absent	UPN4	Mesenteric	EBV, HIV, HHV8	HHV8-CD
LN TMA cores	absent	UPN11	Inguinal	EBV, HIV, HHV8	HHV8-CD
LN TMA cores	absent	UPN85	Axillary	EBV, HIV, HHV8	HIV+
LN TMA cores	absent	UPN57	Axillary	EBV, HIV, HHV8	HIV+, EBV+ GC
LN TMA cores	absent	UPN58	Extranodal	EBV, HIV, HHV8	HIV+, EBV+ GC
LN TMA cores	absent	UPN146	Abdominal	EBV, HIV, HHV8	HIV+, HCV+, sarcoidosis
LN TMA cores	absent	UPN53	Extranodal	EBV, HIV, HHV8	HIV+, HD-MC EBV+
LN TMA cores	absent	UPN12	Spleen	EBV, HIV, HHV8	HIV+, HHV8-CD
LN TMA cores	absent	UPN14	Axillary	EBV, HIV, HHV8	HIV+, HHV8-CD
LN TMA cores	absent	UPN12	Spleen	EBV, HIV, HHV8	HIV+, HHV8-CD
LN TMA cores	absent	UPN10	Laterocervical	EBV, HIV, HHV8	HIV+, HHV8-CD, EBVneg
LN TMA cores	absent	UPN157	Abdominal	EBV, HIV, HHV8	HIV+, TB complex
LN TMA cores	absent	UPN158	Mesenteric	EBV, HIV, HHV8	HIV+, TB complex
LN TMA cores	absent	UPN36	Laterocervical	EBV, HIV, HHV8	Immune reaction, EBV+
LN TMA cores	absent	UPN36	Laterocervical	EBV, HIV, HHV8	Immune reaction, EBV+
LN TMA cores	absent	UPN48	N/A	EBV, HIV, HHV8	PTLD
LN TMA cores	absent	UPN49	N/A	EBV, HIV, HHV8	PTLD
LN TMA cores	absent	UPN51	N/A	EBV, HIV, HHV8	PTLD
LN TMA cores	absent	UPN52	N/A	EBV, HIV, HHV8	PTLD
LN TMA cores	absent	UPN3	Supraclavicularis	EBV, HIV, HHV8	UCD
LN TMA cores	absent	UPN5	Inguinal	EBV, HIV, HHV8	UCD
LN TMA cores	absent	UPN22	Mesenteric	immune/infectious	AI disease (Crohn)
LN TMA cores	absent	UPN23	Mesenteric	immune/infectious	AI disease (Crohn)
LN TMA cores	absent	UPN61	Axillary	immune/infectious	EBVneg, post-immunesuppression
LN TMA cores	absent	UPN61	Axillary	immune/infectious	EBVneg, post-immunesuppression
LN TMA cores	absent	UPN61	Axillary	immune/infectious	EBVneg, post-immunesuppression
LN TMA cores	absent	UPN144	Axillary	immune/infectious	Follicular expansion (ALPS)
LN TMA cores	absent	UPN86	Axillary	immune/infectious	IgG4 LNpathy
LN TMA cores	absent	UPN87	Axillary	immune/infectious	IgG4 LNpathy
LN TMA cores	absent	UPN88	Inguinal	immune/infectious	IgG4 LNpathy
LN TMA cores	absent	UPN30	Inguinal	immune/infectious	immune reaction (enteritis)
LN TMA cores	absent	UPN163	Inguinal	immune/infectious	immune reaction (infectious, immunodeficiency)
LN TMA cores	absent	UPN78	Mesenteric	immune/infectious	immune reaction (infectious)
LN TMA cores	absent	UPN162	Laterocervical	immune/infectious	immune reaction (infectious)
LN TMA cores	absent	UPN77	Laterocervical	immune/infectious	immune reaction (infectious)
LN TMA cores	absent	UPN94	Supraclavicularis	immune/infectious	immune reaction (Kikuchi)
LN TMA cores	absent	UPN95	Laterocervical	immune/infectious	immune reaction (Kikuchi)
LN TMA cores	absent	UPN34	Retroauricular	immune/infectious	immune reaction (post-viral)
LN TMA cores	absent	UPN35	Inguinal	immune/infectious	immune reaction (post-viral)
LN TMA cores	absent	UPN54	Others	immune/infectious	Immune reaction, EBV-
LN TMA cores	absent	UPN17	Axillary	immune/infectious	infectious (Cat scratch, Toxo)
LN TMA cores	absent	UPN19	Axillary	immune/infectious	infectious (Cat scratch)
LN TMA cores	absent	UPN16	Inguinal	immune/infectious	infectious (LGV)
LN TMA cores	absent	UPN93	Laterocervical	immune/infectious	Inflamm. pseudotumor
LN TMA cores	absent	UPN93	Laterocervical	immune/infectious	Inflamm. pseudotumor
LN TMA cores	absent	UPN90	Spleen	immune/infectious	Inflamm. pseudotumor
LN TMA cores	absent	UPN91	Spleen	immune/infectious	Inflamm. pseudotumor
LN TMA cores	absent	UPN92	Laterocervical	immune/infectious	Inflamm. pseudotumor
LN TMA cores	absent	UPN136	Iliac	immune/infectious	paracortical expansion (colitis)
LN TMA cores	absent	UPN147	Inguinal	immune/infectious	Sarcoidosis
LN TMA cores	absent	UPN151	Abdominal	immune/infectious	TB
LN TMA cores	absent	UPN152	Others	immune/infectious	TB
LN TMA cores	absent	UPN153	Laterocervical	immune/infectious	TB
LN TMA cores	absent	UPN154	Laterocervical	immune/infectious	TB
LN TMA cores	absent	UPN160	Abdominal	immune/infectious	TB complex
LN TMA cores	absent	UPN156	Extranodal	immune/infectious	TB complex
LN TMA cores	absent	UPN161	Abdominal	immune/infectious	TB complex
LN TMA cores	absent	UPN159	Laterocervical	immune/infectious	TB complex
LN TMA cores	absent	UPN89	Extranodal	Other	Epithelioid emangioendothelioma
LN TMA cores	absent	UPN89	Extranodal	Other	Epithelioid emangioendothelioma
LN TMA cores	absent	UPN41	N/A	Other	HD-NS
LN TMA cores	absent	UPN42	N/A	Other	HD-NS
LN TMA cores	absent	UPN43	N/A	Other	HD-NS
LN TMA cores	absent	UPN44	N/A	Other	HD-NS
LN TMA cores	absent	UPN45	N/A	Other	HD-NS
LN TMA cores	absent	UPN46	N/A	Other	HD-NS
LN TMA cores	absent	UPN8	Paratracheal	Other	HD-SN
LN TMA cores	absent	UPN100	Inguinal	Other	LCH
