# Supplementary material for: The normal human lymph node cell classification and landscape defined by high-dimensional spatial proteomics
Source: PLoS One. 2026 Apr 21;21(4):e0346693. doi: 10.1371/journal.pone.0346693 (PMC13099103; doi:10.1371/journal.pone.0346693)
Supplement: S14 Table — (XLSX) [file pone.0346693.s015.xlsx]

## Sheet: Table S14
Definitions and description of LN anatomical zones
Spatial definition and description of the anatomical structures to which the cell types are assigned.
Coarse spatial zones	Detailed spatial zones	Significance	UBERON
interstitial	interstitial	diffuse through the section; no specific distribution
paracortex	paracortex NOS	paracortex, not specified (*)	UBERON:8410066
	superficial paracortex	superificial paracortex, above or between the follicles (**)	UBERON:8410067
	deep paracortex	paracortex next to the medullary cords (***)
	Fairy Circles	nodular DC aggregates
follicular	follicular	B cell follicles, comprising GC	UBERON:0010395 and UBERON:0010753
	GC + scattered	GC and scattered interstitial single cells
marginal zone	marginal zone	perifollicular zone
medullary cords	medullary cords	medullary cords and LN hylum	UBERON:0009745
capsular	marginal/subcapsular z.	immediate subcapsular or capsular zone	UBERON:0002194
	paracortical sinus	also known as trabecular sinus; sinuses inside the paracortex	UBERON:8410032
	subcapsular sinus	sinuses inside the LN capsule	UBERON:0005463
sinusoidal NOS	sinusoidal NOS	sinusoidal pattern, not specified
	medullary sinus	sinuses in the medullary and hylar region	UBERON:0009744
Activation spot	Activation spot	spatial focal aggregation
	2nd Activation spot	spatial focal aggregation, distinct from above
Extranodal	Extranodal	outside the LN capsule
regional distr.	spatial artifact	spatially-defined artifactual distribution
	regional distr.	localized distribution to part of the LN
NA	NA	not applicable
	LymphEpCmplx	(only for tonsils) complex of lymphoid cells and festooned epithelium
NOTES
*	Interfollicular according to CL Willard-Mack (DOI: 10.1080/01926230600867727)
**	Peripheral DCU (Deep Cortical Unit) according to CL Willard-Mack (DOI: 10.1080/01926230600867727)
***	Central DCU (Deep Cortical Unit) according to CL Willard-Mack (DOI: 10.1080/01926230600867727)
