# Supplementary material for: The normal human lymph node cell classification and landscape defined by high-dimensional spatial proteomics
Source: PLoS One. 2026 Apr 21;21(4):e0346693. doi: 10.1371/journal.pone.0346693 (PMC13099103; doi:10.1371/journal.pone.0346693)
Supplement: S15 Table — (XLSX) [file pone.0346693.s016.xlsx]

## Sheet: Table S15
Comparison of cell segmentation with CyBorgh or CellPose2, followed by cell clustering by BRAQUE on three LN TMA cores.
We performed segmentation with CyBorgh or CellPose2, followed by cell clustering by BRAQUE on three LN TMA cores. BRAQUEglobal was run on each of three TMA cores after segmentation with two different segmentation algorithms. For each case and each algorithm total numbers, percentage and number of clusters are provided for each cell type identified.
Cell types	UPN26_4			UPN26_4				UPN32_5			UPN32_5				UPN33_4			UPN33_4
	CyBorgh			CellPose 2.0				CyBorgh			CellPose 2.0				CyBorgh			CellPose 2.0
HDBSCAN -1 (from Braque)	11349	0.178242	1	14760	0.279249	1		12850	0.257036	1	4401	0.0909204	1		4588	0.217266	1	3665	0.162795	1
junk	7192	0.159358	19	1227	0.03328	2		310	0.00841637	1	619	0.0142676	2		753	0.0477307	3	168	0.00899358	1
unclear	1738	0.0385101	6	12128	0.328948	13		593	0.0160997	4	842	0.0194076	1		169	0.0107125	1	996	0.0533191	3
ToBeRenamed	94	0.00208283	2	1777	0.0481977	4		0		0	0		0		0		0	2288	0.122484	6
activated T cells (CD4)	2164	0.0479493	4	3404	0.0923269	2		0		0	880	0.0202835	1		0		0	0		0
activated T cells (CD8)	0		0	655	0.0177656	1		0		0	0		0		0		0	0		0
ID2+ Ki-67+ T cells	0		0	0		0		0		0	1615	0.0372248	1		0		0	0		0
activated Treg	2427	0.0537768	4	540	0.0146465	1		0		0	0		0		0		0	0		0
T cells	104	0.0023044	1	811	0.0219968	2		0		0	0		0		584	0.0370183	1	3431	0.183672	1
NK	0		0	0		0		0		0	0		0		0		0	0		0
CD4	1122	0.024861	4	0		0		4005	0.108734	7	9212	0.212331	5		577	0.0365745	2	0		0
CD4 CD69+	135	0.00299129	1	0		0		0		0	0		0		302	0.019143	2	0		0
CD8	4678	0.103654	4	1805	0.0489571	2		2869	0.0778921	1	2366	0.054535	1		473	0.0299823	3	0		0
CD8 S100+	0		0	0		0		0		0	0		0		899	0.0569853	1	853	0.0456638	1
T reg	0		0	464	0.0125851	1		3237	0.0878831	1	2348	0.0541201	1		1169	0.0740999	2	1124	0.0601713	1
T reg (CD8+)	0		0	0		0		110	0.00298645	2	0		0		0		0	0		0
Tfh (GC based)	0		0	0		0		341	0.009258	1	0		0		0		0	63	0.00337259	1
B cells	208	0.00460881	1	0		0		0		0	0		0		0		0	0		0
activated B cells	0		0	0		0		97	0.00263351	1	0		0		0		0	0		0
MYC+ B cells	0		0	0		0		148	0.00401814	1	0		0		0		0	0		0
ID2+ Ki-67+ B cells	0		0	0		0		0		0	0		0		310	0.0196501	2	346	0.0185225	2
Centroblasts	0		0	0		0		1102	0.0299188	3	986	0.0227267	1		658	0.0417089	5	488	0.0261242	1
Centrocytes	0		0	586	0.0158941	3		581	0.0157739	2	733	0.0168952	1		0		0	0		0
CSR B cells (IgD neg)	130	0.0028805	1	563	0.0152703	2		2440	0.0662449	7	8639	0.199124	2		0		0	0		0
MZ B cells (IgD+)	6323	0.140103	9	3611	0.0979414	9		5498	0.149268	6	3299	0.0760401	2		3992	0.253043	8	4027	0.215578	6
PC kappa	1480	0.0327934	1	986	0.0267433	1		2016	0.0547335	4	1853	0.0427106	2		1473	0.0933697	2	1362	0.0729122	2
PC lambda	2183	0.0483703	2	2050	0.0556023	2		2851	0.0774034	2	3336	0.0768929	2		1268	0.0803753	3	862	0.0461456	2
plasmablasts	203	0.00449802	2	0		0		0		0	0		0		37	0.00234533	1	0		0
immunoblasts	0		0	0		0		0		0	0		0		125	0.00792343	1	0		0
monocytes	0		0	309	0.00838102	1		0		0	864	0.0199147	2		0		0	1079	0.0577623	2
CD16+ macs	0		0	0		0		1750	0.0475117	1	0		0		131	0.00830375	1	364	0.0194861	1
CD23 CD7 Macs	4731	0.104828	7	5196	0.140931	8		1203	0.0326609	3	0		0		1042	0.0660497	3	329	0.0176124	1
phagocytes CD68+	0		0	0		0		1033	0.0280455	2	890	0.020514	1		0		0	0		0
Macrophages	4197	0.0929959	2	925	0.0250888	2		61	0.00165612	1	864	0.0199147	1		1550	0.0982505	3	534	0.0285867	1
Lyve1+ sinus Macs	5261	0.116572	3	0		0		69	0.00187332	1	0		0		0		0	0		0
CXCL13	378	0.00837562	1	0		0		0		0	0		0		242	0.0153398	2	130	0.00695931	1
cDC1	415	0.00919545	1	313	0.00848952	1		674	0.0182988	2	0		0		393	0.0249113	3	404	0.0216274	1
cDC2	5850	0.129623	4	0		0		135	0.00366519	1	0		0		0		0	0		0
DC precursor	59	0.00130731	2	0		0		3725	0.101132	6	2550	0.0587761	1		75	0.00475406	1	0		0
ID2+ Ki-67+	1251	0.0277193	3	746	0.0202338	1		1703	0.0462357	1	0		0		0		0	0		0
pDC	0		0	0		0		397	0.0107784	2	644	0.0148438	1		307	0.0194599	1	0		0
RORc	0		0	0		0		195	0.00529417	1	1464	0.0337444	1		0		0	0		0
endothelium	3028	0.0670936	3	579	0.0157043	1		1365	0.0370592	6	1436	0.033099	3		883	0.0559711	2	0		0
Lyve1+ endothelium	0		0	1305	0.0353956	1		1465	0.0397741	4	1865	0.0429872	2		0		0	0		0
stromal cells	618	0.0136935	3	0		0		87	0.00236201	2	0		0		1578	0.100025	3	0		0
stromal cell MYC+	0		0	0		0		4028	0.109358	8	2943	0.0678345	2		1022	0.0647819	3	606	0.0324411	2
TOTAL segmented	67318			54740				56938			54649				24600			23119
Kappa:Lambda ratio	0.677966			0.480976				0.70712			0.555456				1.16167			1.58005
Total T cells	10630			7679				10562			16421				4004			5471
CD4	0.321825			0.503711				0.717951			0.757567				0.511489			0.216962
CD8	0.440075			0.320354				0.282049			0.144084				0.342657			0.155913
not separated	0.00978363			0.105613				0			0				0.145854			0.627125
Total N clusters	91			61				85			37				60			37
