# Supplementary material for: The normal human lymph node cell classification and landscape defined by high-dimensional spatial proteomics
Source: PLoS One. 2026 Apr 21;21(4):e0346693. doi: 10.1371/journal.pone.0346693 (PMC13099103; doi:10.1371/journal.pone.0346693)
Supplement: S16 Table — (XLSX) [file pone.0346693.s017.xlsx]

## Sheet: Table S16
Autofluorescence removed vs not removed
Comparison of the effect of AF subtraction on BRAQUE analysis. A LN TMA core was processed with BRAQUEglobal before and after AF was subtracted from the images. Total cell number, percentage and number of clusters are given for each cell type identified.
Cell types		UPN32_5				UPN32_5
		BRAQUEv2	noAF			BRAQUE with AF
HDBSCAN -1 (from Braque)		12850	0.25719	1		16552	0.323016	1
junk		280	0.00760188	1		168	0.00486646	4
unclear		593	0.0160997	4		1286	0.0372516	9		→
ToBeRenamed		0		0		1562	0.0452465	1		→
activated T cells (CD4)		0		0		377	0.0109206	1		→
CD4		4005	0.108734	7		1928	0.0558484	7		←
CD8		2869	0.0778921	1		983	0.0284746	3		←
T reg		3237	0.0878831	1		3207	0.0928973	1		→
T reg (CD8+)		110	0.00298645	2		0		0		←
Tfh (GC based)		341	0.009258	1		0		0		←
B cells		0		0		205	0.00593824	2		→
activated B cells		97	0.00263351	1		0		0		←
MYC+ B cells		148	0.00401814	1		0		0		←
Centroblasts		1102	0.0299188	3		1983	0.0574416	2		→
Centrocytes		581	0.0157739	2		13	0.000376571	1		←
CSR B cells (IgD neg)		2440	0.0662449	7		1094	0.0316899	4		←
MZ B cells (IgD+)		5498	0.149268	6		6857	0.198627	5		→
PC kappa		2016	0.0547335	4		2080	0.0602514	2
PC lambda		2851	0.0774034	2		3243	0.0939401	3		→
plasmablasts		0		0		29	0.000840044	1		→
CD16+ macs		1750	0.0475117	1		1715	0.0496785	1
CD23 CD7 Macs		1203	0.0326609	3		0		0		←
phagocytes CD68+		1033	0.0280455	2		725	0.0210011	1
Macrophages		61	0.00165612	1		0		0		←
Lyve1+ sinus Macs		69	0.00187332	1		43	0.00124558	1
cDC1		674	0.0182988	2		1160	0.0336018	3		→
cDC2		135	0.00366519	1		646	0.0187127	2		→
DC precursor		3725	0.101132	6		2165	0.0627136	4		←
ID2+ Ki-67+		1703	0.0462357	1		1313	0.0380337	1		←
pDC		397	0.0107784	2		555	0.0160767	2
RORc		195	0.00529417	1		1353	0.0391924	1		→
endothelium		1365	0.0370592	6		1513	0.0438271	3
Lyve1+ endothelium		1465	0.0397741	4		1398	0.0404959	2
stromal cells		87	0.00236201	2		0		0		←
stromal cell MYC+		4028	0.109358	8		2785	0.0806732	5		←
TOTAL segmented		56908				56938
Kappa:Lambda ratio		0.70712				0.641381
Total T cells		10562				6495
CD4		0.717951				0.848653
CD8		0.282049				0.151347
Total N clusters		85				73
