# Supplementary material for: The normal human lymph node cell classification and landscape defined by high-dimensional spatial proteomics
Source: PLoS One. 2026 Apr 21;21(4):e0346693. doi: 10.1371/journal.pone.0346693 (PMC13099103; doi:10.1371/journal.pone.0346693)
Supplement: S17 Table — (XLSX) [file pone.0346693.s018.xlsx]

## Sheet: Table S17
Effect of Ab panel variations on the cell classification on two whole LN, UPN107 and UPN108
The table contains the composition of targeted panels for cell type subclassification, the results for two LN.
Cell type (BRAQUE global)	UPN107				UPN107				UPN107				UPN107				UPN108				UPN108				UPN108				UPN108
	BRAQUE (75)				non redundant (33)				TF & friends (41)				Only cleans (68)				BRAQUE (75)				non redundant (33)				TF & friends (41)				Only cleans (68)						UPN108Non-redundant (33)	UPN108TF _ friends (41)	UPN108Only cleans (68)
BRAQUE HDBSCAN-1	108429	0.148996	1		61346	0.0842979	1		110175	0.151396	1		139267	0.191372	1		101171	0.187886	1		31958	0.0644026	1		21551	0.0413938	1		93282	0.17342	1				AID/AIDb	AID/AIDb	AID/AIDb		BROAD CELL TYPES (BRAQUEglobal)						UPN107 All cell types (BRAQUEglobal)
junk	27398	0.0376486	15		10586	0.0145466	7		2775	0.00381323	8		20366	0.0279857	9		28224	0.0524152	38		42069	0.0694084	64	0	133445	0.220167	57	0	32200	0.0531258	36	0			CD10	BCL6	AXL/Axl
unclear	1506	0.00206945	8		15380	0.0211342	30		82679	0.113612	32		25822	0.035483	21		2714	0.00663448	6		11515	0.0200557	14		5495	0.00940028	18		2735	0.00533319	13				CD11c	CD10	bcl2/BCL-2/BCL2
ToBeRenamed	3157	0.00433815	2		2634	0.00361948	5		8617	0.0118409	6		3067	0.00421448	1		377	0.000921591	1		0		0		9594	0.0164124	3		2304	0.00449275	3				CD14	CD14	BCL6
activated T cells (CD4)	24674	0.0339055	11		0		0		17763	0.0244088	6		10854	0.0149149	6		31251	0.0763943	2		7140	0.0124358	2		37880	0.0648012	6		17903	0.0349105	6				CD141	CD16	CD10
activated T cells (CD8)	18541	0.0254779	3		1315	0.00180699	2		4438	0.00609842	3		4060	0.005579	2		6355	0.015535	2		1728	0.00300967	3		429	0.000733889	1		6593	0.0128562	2				CD16	CD1c	CD103
ID2+ Ki-67+ T cells	0		0		0		0		0		0		0		0		45	0.000110004	0		1234	0.00214926	4		1244	0.00212811	3		487	0.00094964	2				CD1c	CD248	CD11c
activated Treg	685	0.000941284	1		2425	0.00333228	4		5461	0.00750417	14		2477	0.00340374	7		3574	0.00873678	4		1219	0.00212314	1		4637	0.0079325	5		1439	0.00280602	4				CD23	CD27/ TNFRSF7	CD123/CD123a/CD123b
ID2+ Ki-67+ Treg	68	9.34414e-05	1		133	0.00018276	2		73	0.000100312	1		118	0.000162148	2		96	0.000234676	0		2010	0.00350083	6		2027	0.00346758	5		1412	0.00275337	4				CD248	CD4	CD127
activated CD4 IDO+ DR+ CD86+	0		0		0		0		0		0		0		0		0		0		0		0		0		0		0		0				CD3/CD3e	CD8	CD14
activated CD8 EOMES+	0		0		0		0		0		0		0		0		0		0		0		0		0		0		0		0				CD30/CD30c/CD30v	cMAF/C-MAF	CD141
ID2+ Ki-67+ CD8	0		0		0		0		0		0		0		0		0		0		0		0		0		0		0		0				CD34	EBV/EBER	CD16
T cells	12211	0.0167796	2		8859	0.0121735	5		4538	0.00623584	6		4174	0.00573565	2		964	0.00235654	2		1041	0.00181312	2		6350	0.0108629	3		2386	0.00465265	2				CD4	EOMES/TBR2	CD163
NK	4009	0.00550892	6		0		0		0		0		2788	0.0038311	2		0		0		0		0		0		0		0		0				CD7	FoxP3	CD1A
CD4	51858	0.07126	8		115237	0.158352	14		93836	0.128944	10		69499	0.0955012	9		56612	0.13839	14		78681	0.137039	15		12304	0.0210484	5		37613	0.0733446	8				CD8	GATA3	CD1c
CD4 CD27+ (Seurat only)	0		0		0		0		0		0		0		0		0		0		0		0		0		0		0		0				EBV/EBER	HLADR/HLA-DR/DR	CD20
CD4 CD69+	31592	0.0434118	4		0		0		0		0		0		0		0		0		0		0		0		0		0		0				FoxP3	ID2	CD206
CD8	25587	0.0351601	2		47495	0.0652647	8		35861	0.049278	4		32451	0.0445921	2		22044	0.0538874	3		41714	0.0726535	13		33032	0.0565077	8		24461	0.0476984	8				ID2	IDO	CD21
CD8 S100+	9932	0.0136479	2		0		0		0		0		0		0		0		0		0		0		0		0		0		0				IRF4	IgD	CD22
T reg	30892	0.0424499	8		31670	0.0435189	8		31083	0.0427123	7		31283	0.0429872	7		14566	0.0356072	16		51997	0.0905634	12		29160	0.0498839	8		16467	0.0321103	11				kappa/kappa_sine_lambda	IRF4	CD248
T reg (CD8+)	396	0.000544159	1		2935	0.00403309	2		2504	0.00344084	3		2166	0.00297638	2		615	0.00150339	1		932	0.00162327	2		927	0.00158582	1		0		0				Ki67/Ki-67	IRF8	CD3/CD3e
extrafoll T fh	4708	0.00646944	2		0		0		0		0		558	0.000766769	2		152	0.00037157	0		0		0		0		0		0		0				lambda/lambda_sine_k	kappa/kappa_sine_lambda	CD30/CD30c/CD30v
Tfh (GC based)	0		0		0		0		0		0		879	0.00120787	3		6397	0.0156377	2		0		0		0		0		7168	0.0139775	7				LYVE1/LYVE-1/Lyve1	Ki67/Ki-67	CD31/PECAM-1
B cells	1833	0.00251879	2		137460	0.188889	17		9813	0.0134844	7		15401	0.0211631	7		2457	0.00600623	1		60064	0.104614	20		6537	0.0111828	3		4028	0.00785452	1				PAX5/Pax5	lambda/lambda_sine_k	CD34
activated B cells	0		0		2326	0.00319624	2		8181	0.0112418	2		5304	0.00728843	3		0		1		0		0		0		0		0		0				PNAd	LYVE1/LYVE-1/Lyve1	CD4
MYC+ B cells	1770	0.00243222	3		0		0		2126	0.00292142	3		1766	0.00242673	3		3633	0.00888101	2		0		0		353	0.000603876	3		3242	0.00632183	1				PRDM1/Blimp-1	LYZ	CD45RB
ID2+ Ki-67+ B cells	1157	0.00158988	2		19754	0.0271447	8		5405	0.00742722	5		5253	0.00721835	4		2771	0.00677382	4		15070	0.0262475	11		4002	0.00684621	2		4312	0.00840831	8				PU1pool	MX-1/MxA / MX1	CD5/CD5reg
Centroblasts	8668	0.011911	15		792	0.00108832	2		8940	0.0122848	8		5856	0.00804695	13		17461	0.0426841	18		22530	0.0392406	19		22443	0.0383932	20		17756	0.0346238	12				RORC/Nr1F3	MYC	CD56
Centrocytes	5338	0.00733515	14		0		0		2424	0.00333091	2		3623	0.0049785	8		17873	0.0436913	17		3787	0.00659584	2		14576	0.0249351	6		16754	0.03267	10				SOX9	MYCN	CD68
CSR B cells	46439	0.0638136	6		0		0		19534	0.0268424	10		48071	0.0660562	10		25467	0.0622551	0		0		0		0		0		35661	0.0695382	3				TCF4	PAX5/Pax5	CD74
MZ B cells	63970	0.0879036	9		0		0		93420	0.128372	22		41167	0.0565691	13		58400	0.142761	14		38940	0.067822	9		76730	0.131262	18		54759	0.106779	19				TCF7	PNAd	CD79a
PC kappa	10003	0.0137455	5		10098	0.013876	6		10067	0.0138334	5		10090	0.0138651	4		21876	0.0534767	6		23228	0.0404563	13		21398	0.0366055	6		18849	0.0367552	5				TCRd/TCR delta	Podoplanin/PDPL/PDPN/PDpL	CD8
PC lambda	14504	0.0199305	10		13335	0.0183241	5		15120	0.020777	7		9805	0.0134734	3		23396	0.0571924	17		25632	0.0446434	14		23740	0.040612	5		19888	0.0387812	5				ZEB1/ZEB1a	PRDM1/Blimp-1	CD86 / B7-2
plasmablasts	322	0.000442472	2		266	0.000365521	1		0		0		420	0.000577138	2		412	0.00100715	0		1318	0.00229557	5		1391	0.00237958	7		815	0.00158923	3					PU1pool	cMAF/C-MAF
immunoblasts	7224	0.00992677	3		5900	0.00810741	3		6479	0.00890304	3		497	0.000682947	2		0		0		0		0		703	0.00120262	1		0		0					RORC/Nr1F3	CXCL13/CXCL13a/CXCL13b
monocytes	10300	0.0141536	5		0		0		10171	0.0139764	6		8363	0.0114919	4		984	0.00240543	4		0		0		16379	0.0280195	6		813	0.00158533	2					SOX9	CXCR5
CD16+ macs	10207	0.0140258	2		0		0		0		0		11074	0.0152172	2		6309	0.0154226	1		0		0		380	0.000650065	1		7515	0.0146541	1					TCF4	EBV/EBER
CD16+ monos	5945	0.00816925	2		12148	0.016693	7		13115	0.0180218	13		219	0.000300936	1		935	0.00228564	1		545	0.000949229	1		2089	0.00357365	3		1087	0.00211963	1					TCF7	EOMES/TBR2
CD23 CD7 Macs	8382	0.011518	5		12560	0.0172592	16		0		0		0		0		1036	0.00253254	4		597	0.0010398	2		0		0		0		0					TOX1/TOX	FoxP3
CD23+ sinus macrophages	0		0		0		0		0		0		0		0		0		0		0		0		0		0		0		0					TP53	GATA3
phagocytes CD68+	0		0		0		0		0		0		5649	0.0077625	3		3814	0.00932347	4		0		0		0		0		4430	0.00863841	6					ZEB1/ZEB1a	HLADR/HLA-DR/DR
GC macs	66	9.06931e-05	1		0		0		0		0		68	9.34414e-05	1		591	0.00144472	1		0		0		0		0		1490	0.00290547	5						ID2
Macrophages	10745	0.0147651	6		0		0		0		0		27341	0.0375703	11		11209	0.0274008	0		0		0		4290	0.00733889	2		17457	0.0340408	11						IgD
sinusoidal macs	0		0		0		0		0		0		0		0		0		0		0		0		0		0		0		0						IRF4
Lyve1+ sinus Macs	19664	0.027021	9		6502	0.00893464	3		10610	0.0145796	10		19687	0.0270527	11		4312	0.0105409	3		0		0		1671	0.00285857	2		1218	0.00237507	3						kappa/kappa_sine_lambda/
Neutrophils	333	0.000457588	1		965	0.00132604	3		1318	0.00181111	4		1043	0.00143323	2		0		0		0		0		389	0.000665461	1		0		0						Ki67/Ki-67
CXCL13	0		0		0		0		0		0		1785	0.00245284	1		0		0		0		0		0		0		0		0						LAG3 / CD223
cDC1	8154	0.0112047	8		26382	0.0362525	4		811	0.00111443	1		20058	0.0275625	11		29161	0.0712852	12		16791	0.029245	8		3331	0.00569833	5		58791	0.114641	17						lambda/lambda_sine_k
cDC2	4285	0.00588818	5		1920	0.00263834	1		18330	0.0251879	12		5865	0.00805932	6		1538	0.0037597	11		604	0.00105199	2		8410	0.014387	4		693	0.00135134	2						LYVE1/LYVE-1/Lyve1
DC undef.	21341	0.0293255	7		13986	0.0192187	6		4773	0.00655876	9		10006	0.0137496	6		3685	0.00900813	0		3566	0.00621092	6		0		0		4213	0.00821526	7						LYZ
ID2+ Ki-67+	1936	0.00266033	1		1281	0.00176027	6		293	0.000402622	1		717	0.000985257	2		1445	0.00353236	2		1391	0.00242271	6		4990	0.00853638	8		3613	0.00704527	4						MX-1/MxA / MX1
pDC	12903	0.0177305	6		4461	0.00613003	2		13086	0.017982	8		4901	0.00673465	4		13173	0.0322019	3		8921	0.0155378	1		8757	0.0149806	6		0		0						MYC
ILC3	11335	0.0155759	3		14046	0.0193011	9		16829	0.0231254	6		13063	0.0179504	8		0		0		0		0		0		0		1919	0.00374201	1						MYCN
MYCN+	0		0		0		0		0		0		0		0		0		0		0		0		0		0		0		0						OX40/CD134
LymphoEpith complex	0		0		0		0		0		0		0		0		0		0		0		0		0		0		0		0						PAX5/Pax5
FDC subpop	0		0		0		0		0		0		0		0		1087	0.00265721	2		0		0		0		0		696	0.00135719	2						PD1
endothelium	21366	0.0293598	14		2100	0.00288569	2		0		0		20928	0.028758	9		10288	0.0251494	6		0		0		0		0		11448	0.0223234	9						PDL1/PD-L1/CD274/PDL1
High Endothelial Venules (HEV)	0		0		0		0		0		0		0		0		0		0		0		0		0		0		0		0						PNAd
Lyve1+ endothelium	2872	0.00394652	3		15187	0.020869	3		4692	0.00644746	1		3491	0.00479712	3		7930	0.0193852	0		7222	0.0125786	5		10024	0.017148	4		8466	0.0165085	5						Podoplanin/PDPL/PDPN/PDpL
marginal sinus stroma	0		0		0		0		0		0		0		0		0		0		0		0		0		0		0		0						PRDM1/Blimp-1
stroma (extranodal)	11522	0.0158328	4		0		0		0		0		722	0.000992128	2		162	0.000396015	3		0		0		2608	0.0044615	4		1860	0.00362696	3						PU1pool
stromal cells	49502	0.0680226	18		98439	0.135269	45		21230	0.0291729	15		63004	0.0865762	17		53093	0.129788	27		86690	0.150988	36		71747	0.122737	19		43419	0.0846661	36						RORC/Nr1F3
Stromal cells AID TCF4 CD103	0		0		0		0		0		0		0		0		0		0		0		0		0		0		0		0						SOX9
Stromal cells CD248 PNAd CD56	0		0		0		0		0		0		0		0		0		0		0		0		0		0		0		0						TCF4
perifollicular stroma	0		0		27806	0.0382093	4		122	0.000167645	1		12663	0.0174007	1		3797	0.00928192	1		15974	0.027822	11		0		0		14284	0.0278535	4						TCF7
stromal cell MYC+	0		0		0		0		31037	0.0426491	3		0		0		2656	0.0064927	2		0		0		1095	0.00187321	4		182	0.000354896	2						TIM3/CD366
																																					TOX1/TOX
	727729				727729				727729				727729				606108				606108				606108				606108								vWF
TOTAL segmented	727729				727729				727729				727729				606108				606108				606108				606108
Number of clusters	248				243				265				255				259				310				264				295
Total T cells	215153				210069				195557				161307				142671				187696				127990				115929
CD4	108124	0.502545			115237	0.548567			111599	0.570672			80353	0.498137			87863	0.615843			85821	0.457234			50184	0.392093			55516	0.478879
CD8	54060	0.251263			48810	0.232352			40299	0.206073			36511	0.226345			28399	0.199052			43442	0.231449			33461	0.261434			31054	0.267871
not separated	12211	0.056755			8859	0.0421719			4538	0.0232055			4174	0.0258761			964	0.0067568			1041	0.0055462			6350	0.0496133			2386	0.0205816
General NOTES
BROAD CELL TYPES
CD4	108124	0.148577			115237	0.158352			111599	0.153352			80353	0.110416			87908	0.145037			87055	0.14363			51428	0.0848496			56003	0.0923977
CD8	54060	0.0742859			48810	0.0670717			40299	0.0553764			36511	0.0501711			28399	0.0468547			43442	0.0716737			33461	0.0552063			31054	0.0512351
Treg (CD4 & CD8)	32041	0.0440288			37163	0.0510671			39121	0.0537576			36044	0.0495294			18851	0.0311017			56158	0.0926535			36751	0.0606344			19318	0.0318722
Tfh (extra & GC based)	4708	0.00646944			0	0			0	0			1437	0.00197464			6549	0.010805			0	0			0	0			7168	0.0118263
non-GC B cells	122715	0.168627			165706	0.227703			144958	0.199192			117879	0.161982			93140	0.153669			115392	0.190382			89716	0.14802			102817	0.169635
GC B cells	14006	0.0192462			792	0.00108832			11364	0.0156157			9479	0.0130255			35334	0.0582965			26317	0.0434197			37019	0.0610766			34510	0.056937
PC kappa	10003	0.0137455			10098	0.013876			10067	0.0138334			10090	0.0138651			21876	0.0360926			23228	0.0383232			21398	0.0353039			18849	0.0310984
PC lambda	14504	0.0199305			13335	0.0183241			15120	0.020777			9805	0.0134734			23396	0.0386004			25632	0.0422895			23740	0.0391679			19888	0.0328126
Mono/Macs	55342	0.0760475			32175	0.0442129			25043	0.0344125			65081	0.0894303			28206	0.0465363			1142	0.00188415			8819	0.0145502			33197	0.0547708
cDC	33780	0.0464184			42288	0.0581095			23914	0.0328611			35929	0.0493714			34384	0.0567292			20961	0.0345829			11741	0.0193711			63697	0.105092
pDC	12903	0.0177305			4461	0.00613003			13086	0.017982			4901	0.00673465			13173	0.0217338			8921	0.0147185			8757	0.0144479			0	0
ID2+ Ki-67+	1936	0.00266033			1281	0.00176027			293	0.000402622			717	0.000985257			1445	0.00238406			1391	0.00229497			4990	0.00823286			3613	0.00596098
ILC3	11335	0.0155759			14046	0.0193011			16829	0.0231254			13063	0.0179504			0	0			0	0			0	0			1919	0.0031661
NK	4009	0.00550892			0	0			0	0			2788	0.0038311			0	0			0	0			0	0			0	0
endothelium	24238	0.0333064			17287	0.0237547			4692	0.00644746			24419	0.0335551			18218	0.0300573			7222	0.0119154			10024	0.0165383			19914	0.0328555
stromal	61024	0.0838554			126245	0.173478			52389	0.0719897			76389	0.104969			60795	0.100304			102664	0.169382			75450	0.124483			60441	0.0997199
junk (from Braque)	108429	0.148996			61346	0.0842979			110175	0.151396			139267	0.191372			101171	0.166919			31958	0.0527266			21551	0.0355564			93282	0.153903
junk	27398	0.0376486			10586	0.0145466			2775	0.00381323			20366	0.0279857			28224	0.046566			42069	0.0694084			133445	0.220167			32200	0.0531258
unclear	1506	0.00206945			15380	0.0211342			82679	0.113612			25822	0.035483			2714	0.00447775			11515	0.0189983			5495	0.00906604			2735	0.0045124
ToBeRenamed	3157	0.00433815			2634	0.00361948			8617	0.0118409			3067	0.00421448			377	0.000622001			0	0			9594	0.0158289			2304	0.0038013
