# Supplementary material for: The normal human lymph node cell classification and landscape defined by high-dimensional spatial proteomics
Source: PLoS One. 2026 Apr 21;21(4):e0346693. doi: 10.1371/journal.pone.0346693 (PMC13099103; doi:10.1371/journal.pone.0346693)
Supplement: S18 Table — (XLSX) [file pone.0346693.s019.xlsx]

## Sheet: Legend
S18 Table. Comprehensive granular classification of LN cells.
Comprehensive catalog of cell types and marker distribution by frequency in total cells (not total clusters).
For each cell type the following are listed:
	A name and a description
	The preferential location of the cell type, calculated on all cells of that type in all clusters.
	The markers frequency, divided into three tiers (≥70%, 50-69% and 30-49%), calculated on the frequency in all cells of that cell type
	The list of markers ranking first to fifth, irrespectively of the number of clusters in which they rank on top.
	The total number of cells and the total number of clusters for that cell type

## Sheet: Table S18
Harmonized subsets by cell % (not by cluster %)		(Total number of marker-expressing cells / Total number of cells of that cell type)
	70-100%	50-69%	30-49%	n. cells	n. clusters
CD4
CD4 naïve-like	TCF7		BCL6, CD103, GATA3, ID2, MYC, PRDM1	145523	25
CD4 poised	CD23, CD137, GATA3, GZMB, MYC, TCF7	BCL6, CD16 , CD69, OX40, PD1, PRDM1		129010	24
CD4 proliferating	BCL6, CD74 , CXCL13, ID2, Ki-67, MX1, TOX1	GATA3, IRF4, MYC	CD56, CD137, cMAF, PD1, PRDM1	13484	14
CD4 effector		CD23, CD137	CD56, CD69, CD74 , CD86, CXCL13, GATA3, GZMB, MYC, OX40, PD1, PRDM1, TCF7, TIM3, TOX1	127683	55
CD4 effector S100B+	CD86, HLADR, OX40, PDL1, S100B, TIM3	CD74 , CD137	CD16 , CD56, CXCL13, GATA3, IRF4, MYC	36117	30
CD4 exhausted	CD16 , CD23, CD74 , CD137, GZMB, MYC, OX40, PD1	CD30 , CD56, CD103	CXCL13, LAG3, MX1, PDL1, TIM3	17193	15
CD4 IFN response	BCL6, CD74 , CXCL13, Ki-67, MX1, PD1, TCF7, TOX1			44546	15
CD4 Treg resting	FOXP3, TOX1		CD69, cMAF, GATA3, MX1, PRDM1, TIM3	50180	16
CD4 Treg activated	CD69, cMAF, FOXP3, GATA3, IRF4, PRDM1, TOX1	CD137, OX40, TIM3	BCL6, CD23, CD74 , CXCL13, ID2, MX1	96405	41
CD4 Treg S100B+ activated	CD86, cMAF, FOXP3, GATA3, HLADR, IRF4, OX40, PDL1, PRDM1, S100B, TIM3	CD137, MX1	BCL6, CD16 , CD56, CD74 , CXCL13, GZMB	6403	17
CD4 Treg proliferating	cMAF, FOXP3, GATA3, ID2, IRF4, Ki-67, PRDM1, TOX1	BCL6, MX1, MYC, TIM3	CD74 , CD137	6735	19
CD4 Tfh	BCL6, CD23, CD74 , CD86, cMAF, CXCL13, Ki-67, MX1, PD1, TOX1	CD69, ID2		6818	9
CD4 undefined		cMAF	CD69, CD74 , CXCL13	13599	8
Average CD4	MX1, TCF7	CD86, PDL1	TOX1	66918	4
CD8
CD8 naïve-like	BCL6, CD69, cMAF, CXCL13, GATA3, PRDM1, TCF7	CD23, TOX1		45890	42
CD8 poised	CXCL13, LAG3, PRDM1, TCF7	CD23, CD69, GATA3, GZMB, MYC	BCL6, CD86, ID2, PD1, TIM3	6993	10
CD8 S100B+ naïve like	BCL6, CXCL13, MYC, OX40, PD1, PRDM1, S100B, TCF7			3171	2
CD8 S100B+ other	MYC, S100B, TCF7	CD86, GATA3, HLADR, IRF4, PDL1, PRDM1, TIM3	CD23, CD56, CXCL13, GZMB, LAG3, RORC	16246	10
CD8 proliferating	BCL6, CD86, ID2, IRF4, Ki-67, PRDM1	CD56, CD74 , EOMES, GATA3, MX1, MYC, TIM3, TOX1		4361	12
CD8 effector	CD23, GZMB	CD137, LAG3, PRDM1, TIM3, TOX1	CD69, CD74 , FOXP3, GATA3, PD1	34312	29
CD8 exhausted	GZMB, PD1, TOX1	CD69, CD74 , MX1	CD23, EOMES, OX40	18715	23
CD8 IFN response	MX1	CD74 , CD86, cMAF, TIM3	CD56, CXCL13, EOMES, ID2, PDL1	10807	13
CD8 TCF7lo		CD74 , CXCL13	IRF4, TIM3	3776	16
CD8 Treg resting	FOXP3, GATA3, LAG3, PRDM1, TCF7	CD69	CD23, CXCL13	4239	6
CD8 Treg activated	CD69, CD86, FOXP3, GATA3, ID2, PD1, TIM3, TOX1	CD74 , CD137, LAG3, MX1, PRDM1	BCL6, CD16 ,, CD23, CD56, CD103, GZMB, IRF4, MYC, OX40, TCF7	4172	8
CD8 undefined				6563	25
Average CD8	MX1	CXCL13, PDL1	CD86, GATA3, OX40, PRDM1, S100B, TCF7, TIM3, TOX1	31120	5
B cells
ID2+ Ki-67+ B cells	BCL6, ID2, Ki-67, TOX1	AID, CD86, PAX5	CD10, CD20, CD74, HLADR, IRF8, MYC, PRDM1, PU1, TCF7	18315	18
MYC+ B cells	MYC	CD74, CD86, IRF8, PRDM1, TCF7	AID, BCL2, BCL6, CD1c, CD5, CD20, CD21, CD79a, Ki-67, PAX5, PDPN, PU1, TOX1	19326	9
Centroblasts	AID, BCL6, CD10, CD20, CD21, CD74, CD86, HLADR, ID2, IRF8, Ki-67, PAX5, PDPN, PU1, TOX1	CD23	MX1, PRDM1	96464	91
Centrocytes	CD20, CD21, CD23, CD86, PDPN, TOX1	AID, BCL6, CD10, CD69, CD74, HLADR	CD11c, ID2, IRF8, PAX5, PU1	35677	30
CD5+ MZ	CD5, TCF7	BCL2, TOX1	AID, CD11c, CD23, CD27, CD69, CD74, IRF8, MYC, PDPN, PRDM1, PU1	127042	39
CD5+ T-zone cells	BCL6, CD5, CD86, PRDM1, TCF7	IRF4, MYC	CD1c, CD11c, HLADR, ID2, TOX1	56274	22
IgD+ CD27neg	CD20, CD79a, IgD, PAX5, PU1	CD1c, CD74, HLADR, MX1	BCL2, IRF8, PDPN	384855	122
CSR CD27neg	CD74	BCL2, CD79a, PU1	CD1c, CD20, CD21, IRF8, MX1, PAX5, PDPN	145076	44
IgD+ CD27+	BCL2, CD20, CD23, CD27, CD79a, IgD	IRF8, MYC, PRDM1, PU1	CD74	42066	17
CSR CD27+	BCL2, CD20, CD23, CD27	CD5, CD74, CD79a, IRF8, MYC, PRDM1, TOX1	AID, CD69, PU1	72064	17
immunoblasts	CD5, CD69, IRF4, MYC, PRDM1	BCL2, CD27, TCF7		4931	6
PC kappa	CD27, CD69, IRF4, kappa, PRDM1	CD11c, CD23, CD86, ID2, MYC	AID, CD5, CD10, MX1, PDPN, TCF7, TOX1	63474	30
PC lambda	CD27, IRF4, lambda, PRDM1	AID, CD23, CD69	CD5, CD10, CD11c, ID2, MYC, PDPN, TOX1	48072	27
plasmablasts	IRF4, Ki-67, PRDM1	ID2, kappa, lambda, MX1, MYC	AID, BCL6, CD27, CD86, TOX1	2161	6
CD5+ kappa	CD5, CD27, kappa, PRDM1, TCF7	CD11c, CD69	AID, BCL2, CD23, IRF4, MX1, MYC	56728	15
CD5+ lambda	CD5, CD27, lambda, TCF7	AID, CD11c, CD69, PRDM1	CD23, IRF4, MX1, TOX1	43704	26
IFNsignal B	MX1	CD20	BCL2, CD74, HLADR	20036	16
Undefined B cells		lambda	AID, CD10, CD11c, CD27, CD69, CD86, ID2, IRF4, MYC, PDPN, PRDM1	35193	28
Average B cells	CD5, CD11c, MYC	AID, CD23, CD69, HLADR, TOX1	CD21, CD30, CD74, CD79a, IRF8, lambda, MX1, PDPN, PRDM1, TCF7	179345	6
DC
cDC1A	CD74 , CD141, CLEC9A, IDO, LYZ, TIM3	CD4 , CD11c, HLADR, MYC	BCL6, CD31, CD45, CD68, CD86, MYCN, PRDM1, PU1, RORC	31451	51
cDC1B	CD141	BCL2, CD303	CD4 , CD5 , CD11c, CD86, CLEC9A, PRDM1	33312	17
cDC1 prolif	BCL6, CD74 , CD141, CLEC9A, ID2, IDO, IRF8, Ki-67, LYZ, MYC, PU1, RORC, TIM3		AXL, HLADR, MX1, PRDM1	1484	5
cDC2A	CD207	CD86, HLADR	BCL6, CD1A, CD1c, CD4 , CD45, CLEC9A, IRF4, MYC, MYCN, PU1, RORC	17958	32
cDC2A CD5+	BCL2, CD1A, CD4 , CD5 , CD45, CD86, CD207, CLEC9A, PRDM1	CD1c, CD7 , HLADR, S100B	MYC, PDL1	34731	50
cDC2B	CD86	HLADR, IRF4	BCL6, CD1c, CD207, CLEC9A, MX1, MYC, PU1, PDL1	15921	23
cDC2B CD5+	BCL2, CD4 , CD5 , CD86, CLEC9A, PRDM1	CD1A, CD1c, CD45, HLADR	CD7 , IRF4, MYC, MYCN, PDL1, S100B	24007	36
DCmPh	CD1c, CD11c, CD141, TIM3	CD4 , CD45, CD86, CLEC9A, HLADR, PDL1	AXL, BCL2, CD5 , CD7 , CD74 , CD207, CLEC10A, IDO, LYZ, MX1, MYC, MYCN, OX40, PRDM1, PU1	42247	47
ID2+ Ki-67+	BCL6, ID2, Ki-67, PRDM1	MYC	CD45, CD303, IRF4, LYZ, PU1	19943	13
pDC	CD31, CD303, MX1, TCF4	CD74 , IRF8	CD4 , CD68, CLEC10A	63090	37
ILC3	CD74 , CLEC10A, PU1, RORC	AXL, CD11c	BCL6, CD45, CD141, LYZ, MYC, TIM3	46938	45
NK	CD7 , CD16 , CD31, CD56	CD5 , CLEC10A	AXL, BCL2, CD4 , CD14 , HLADR, IDO, MYC, MYCN, OX40, S100B	8821	19
DC undefined		BCL2, MYC	AXL, CD4 , CD5 , CD7 , CD11c, CD56, CD303, CLEC10A, PRDM1	93032	51
Average DC	AXL, BCL6, CD14 , CD11c, CD31, CD45, CD56, CD68, CD74 , CD86, CD141, CLEC9A, CLEC10A, HLADR, IDO, LYZ, MX1, MYC, PRDM1, PDL1, TIM3	BCL2, CD4 , CD5 , CD7 , CD103, IRF4, MYCN, OX40, PU1	MYC	57998	6
ID2+ Ki-67+ B cells	BCL6, ID2, Ki-67, MX1, PRDM1	CD45, CD74	MYC	5023	8
Macrophages	AXL, CD68, CD163	CD14 , CD31, CLEC10A	BCL2, CD5 , CD14 , CD11c, CLEC9A, LYZ, PRDM1	40100	47
Monocytes			BCL2, CD5 , CD14 , CD11c, CLEC9A, LYZ, PRDM1	39288	12
Myeloid
monocytes		CD14 , LYZ, PU1	BCL2, CD45	95970	30
CD16+ macs	AXL, CD4 , CD16 , CD31, CD45, CD86, CD163, TIM3	BCL2	CD7 , CD11c, cMAF, GZMB, IDO, MX1, MYC, PDL1	16979	15
CD16+ monos	CD16 , CD31, CD45, MYC	BCL2	AXL, CD11c, CD86, IRF8, MX1, MYCN, TIM3	9730	6
CD7/23/GZMB Myelo	CD7 , CD23, CD103, GZMB, IDO	MX1	CD14 , CD31, CD74	86575	44
GZMB+	CD23, CD45, GZMB, IRF8	CD74 , MYC		4730	8
phagocytes CD68+	CD11c, CD68, CD74 , MYC, PDL1	BCL2, CD86, HLADR, LYZ, PU1	CD4 , CD10 , CD45, MX1, TIM3	30714	20
GC macs	CD11c, CD45, CD68, CD86, cMAF, HLADR, ID2, IRF8, Ki-67, PU1	MYC	CD10	5189	6
Macrophages	BCL2, CD163	CD4 , CD45	AXL, CD31, TIM3	140103	29
Lyve1+ sinus Macs	CD31, Lyve1	AXL, CD163	CD4 , CD14 , cMAF, MX1, MYC, MYCN, TIM3	96071	46
Lyve1+ CD16+ sinus Macs	AXL, CD4 , CD11c, CD16 , CD31, CD163, Lyve1, MX1, TIM3	MYC, MYCN	CD14 , CD45, CD68, CD86, cMAF	27410	15
Neutrophils	CD10 , CD16 , LYZ, PU1	CD45, CD86		11116	7
Act Macs	CD23, CD86, CD103, GZMB, HLADR, IDO, MYC, MYCN	CD7 , PDL1	CD11c, CD31, CD45, CD74 , ID2, TIM3	33633	15
PU1 cMAF	cMAF, PU1		AXL, BCL2, CD11c, CD45, CD68, CD74 , CD86, CD163, HLADR, MYC, MYCN, TIM3	27984	10
Myeloid undefined	BCL2, CD74 , MYC		AXL, CD4 , CD31, CD45, CD86, CD103, IRF8, MX1, MYCN, TIM3	23879	14
Average Myeloid	CD7 , CD10 , CD11c, CD16 , CD23, CD68, CD74 , CD86, HLADR, IDO, LYZ, MX1, MYC, PU1, TIM3	AXL, CD31, CD45, CD103, cMAF, GZMB, MYCN		53097	6
Stromal
FDC subpop	BCL6, CD21, CD23, CD4543, CD74 , CD79a, CD86, CXCL13, GZMB, PAX5, PD1, PDPN, TOX1	BCL2, CD3 , CLEC10A, IgD, MX1, MYC, MYCN, PRDM1, PU1, SOX9	CD20	4071	5
endothelium	CD31, CD34	CD14, CD141, CD64, PNAd, SOX9, TCF4, vWF, ZEB1	AID, AXL, CD21, CD23, CD248, CLEC10A, cMAF, GZMB, MX1, MYC	167539	74
HEV	AID, CD248, CD31, CD34, CD64, CLEC10A, GZMB, MYC, PD1, PNAd, SOX9, TCF4, ZEB1	AXL, CD137, CD23, CD56, CD68, MX1, PDPN, TOX1, vWF	CD103, CD14, CD141, CD5 , LAG3, LYZ, MYCN, OX40, TIM3	54324	27
Lyve1+ endothelium	CLEC9A	AXL, CD163, CD64, IRF4, Lyve1	CD14, CD207, CD303, CD31, cMAF, CXCL13, LYZ, MYC, MYCN, ZEB1	59949	26
marginal sinus stroma	AID, AXL, CD11c, CD23, CD248, CD31, CD34, CD7 , CLEC10A, GZMB, LYZ, OX40, PD1, PNAd, SOX9, TCF4			7951	2
stroma (extranodal)	CD34	AXL, BCL6, ZEB1	AID, CD103, CD248, CD56, TCF4, TCRd	48707	50
perifollicular stroma	CD11c, CD14, CD141, CXCL13, TIM3	CD303, CD4543, CD79a, IgD, PAX5	CD137, CD1c, CD248, cMAF, MX1, MYC, OX40, PDPN, ZEB1	70458	11
stromal cells	AID, AXL, CD248, CD34, CD64, CLEC10A, MYC, PNAd, SOX9, TCF4, TOX1	CD103, CD11c, CD137, CD14, CD21, CD23, CD5 , CD56, CD74 , cMAF, GZMB, MX1, MYCN, PD1	CD303, CD4543, CD68, CD7 , IDO, LAG3, Lyve1, PDPN, TIM3, ZEB1	277535	100
stromal cell MYC+	AID, AXL, CD137, CD14, CD207, CD23, CD248, CD31, CD34, CD56, CD64, CLEC10A, cMAF, GZMB, MYC, OX40, PD1, PNAd, PDPN, SOX9, TCF4	CD103, CD11c, CD141, CD69, CXCL13, TOX1, ZEB1	CD21, Lyve1, MX1	37622	25
CD4
TCF7lo	TIM3	BCL6, CD23, CD69, CD74 , CD137, cMAF, CXCL13, FOXP3, GATA3, IRF4, MX1, OX40, PRDM1, TOX1	ID2	98871	80
TCF7hi	TCF7	BCL6, GATA3	CD16 , CD23, CD69, CD137, GZMB, MYC, OX40, PD1, PRDM1	263772	50
TCF7avg			CD69, CD86, CD137, cMAF, FOXP3, GATA3, IRF4, MYC, OX40, PRDM1, TIM3, TOX1	331053	158
CD8
TCF7lo		CD74 , GZMB, MX1, PD1, TOX1	CD69, EOMES, TIM3	35068	58
TCF7hi	MYC, TCF7	CXCL13, GATA3, PRDM1	BCL6, CD23, CD86, GZMB, LAG3, PDL1, S100B, TIM3	31864	46
TCF7avg		CD23, CD69, GATA3, PRDM1, TCF7, TOX1	BCL6, cMAF, CXCL13, GZMB, PD1, TIM3	92313	92
