# Supplementary material for: The normal human lymph node cell classification and landscape defined by high-dimensional spatial proteomics
Source: PLoS One. 2026 Apr 21;21(4):e0346693. doi: 10.1371/journal.pone.0346693 (PMC13099103; doi:10.1371/journal.pone.0346693)
Supplement: S19 Table — (XLSX) [file pone.0346693.s020.xlsx]

## Sheet: Table S19
Harmonized subsets by broad cell types
	Markers frequency in cell-type defined clusters
	70-100%	50-69%	30-49%	n. cells	n. clusters
T cells CD4	CD3 , CD4 , PRDM1	BCL2, CD5 , CD86, CLEC9A, TCF7, TIM3, TOX1	CD14, CD207, CD303, CD4543, CLEC10A, FOXP3, IDO, IRF4, MYC, PD1, PDL1, SOX9, ZEB1	1204066	225
T cells CD8	BCL2, CD3 , CD4543, CD7 , CD8 , TCF7	CD5 , CLEC9A, PRDM1, TIM3	CD14, CD4 , GATA3, TOX1	299762	50
B cells	CD20 , CD79a, PAX5, PU1	CD21, CD4543, CD74 , CXCL13, IRF8, PDPN	AID, BCL2, BCL6, CD86, CLEC9A, IgD, Ki-67, MX1, MYC, PD1, TOX1, ZEB1	1197752	281
Plasma cells	IRF4, PRDM1	AXL, CD137 (*), CD64 (**), lambda	AID, CD163, CD248, CD34, CD68, CD69, CD79a, CLEC10A, CXCL13, GZMB, kappa, MX1, MYC, PNAd, SOX9, ZEB1	280715	133
DC	TIM3	CD11c, CD14, CD141, CD74 , CD86, CLEC9A, PU1	BCL6, CD1c, CD207, CD3 , CD303, CD4543, CD64, HLADR, IDO, IRF4, LYZ, MYC, MYCN, PD1, PDL1, PRDM1, RORC, S100B, ZEB1	573087	235
Myeloid	CD64, TIM3	AXL, CD11c, CD163, CD31, CD68, CLEC10A, LYZ	AID, CD137, CD16 , CD21, CD303, CD4 , CD4543, CLEC9A, cMAF, CXCL13, GZMB, Lyve1, MX1, MYC, PDL1, PNAd, PU1, SOX9	608316	235
Endothelium	CD31, CD34, CD64	AID, AXL, CD14, CD248, MYC, PNAd, SOX9, TCF4, vWF, ZEB1	CD137, CD141, CD23, CD303, CD56, CD68, CLEC10A, cMAF, CXCL13, GZMB, LYZ, MX1, PD1, PDPN, TIM3	281812	127
Fibroblasts	AXL, CD248, CD34, MYC, SOX9, TCF4	AID, CD137, CD56, CD64, CLEC10A, cMAF, GZMB, PNAd, ZEB1	BCL6, CD10 , CD103, CD11c, CD14, CD207, CD21, CD23, CD303, CD31, CD5 , CD74 , Lyve1, MX1, MYCN, OX40, PD1, PDPN, TIM3, TOX1	442273	188
HDBSCAN -1	BCL2, TCF7	CD3 , CD4 , CD74	CD20 , CD79a, IRF8, PAX5	588101	6
discard			AID, AXL, CD14, CD248, CD31, CD64, CLEC10A, MYC, PNAd, PDPN, PRDM1, SOX9, TIM3, TOX1	401918	290
NOTES
(*)	CD137 BKK-2 reacts with lambda light chain+ PC
(**)	CD64 OTI3D3 reacts with multiple non-monocytic cells
Legend
S19 Table. Harmonized subsets by broad cell types.
Comprehensive catalog of cell types, broadly defined. The table lists all broad cell types identified by BRAQUEglobal.
For each cell type the following are listed:
	A name and a description
	The markers frequency, divided into three tiers (≥70%, 50-69% and 30-49%), calculated on the frequency in all clusters of that cell type
